# Supplementary material for: Isolation of Red Beet Plant-Derived Nanovesicles, and Characterization of Their Molecular Content and Biological Activities in Human Cells
Source: Int J Mol Sci. 2025 Nov 21;26(23):11261. doi: 10.3390/ijms262311261 (PMC12691939; doi:10.3390/ijms262311261)
Supplement: Supplementary file 1 [file ijms-26-11261-s001.zip]

Archive with 3 entries (3 files):
- Table S1_ list of B.vulgaris identified proteins.xlsx
- Table S2_list of B. vulgaris PDNVs identified lipids.xlsx
- Table S3_list of B. vulgaris microRNA human gene targets.xlsx
