# Supplementary material for: Isolation of Red Beet Plant-Derived Nanovesicles, and Characterization of Their Molecular Content and Biological Activities in Human Cells
Source: Int J Mol Sci. 2025 Nov 21;26(23):11261. doi: 10.3390/ijms262311261 (PMC12691939; doi:10.3390/ijms262311261)
Supplement: Supplementary file 1 [file ijms-26-11261-s001.zip › Table S1_ list of B.vulgaris identified proteins.xlsx]

## Sheet: Proteins
Accession	Description	Coverage [%]	# Peptides	# PSMs	# Unique Peptides	# AAs	MW [kDa]	calc. pI	Score Mascot: Mascot	Replicate 1	Replicate 2	Modifications
XP_010685489.1	uncharacterized protein LOC104899896 [Beta vulgaris subsp. vulgaris]	3	2	3	2	628	68.4	7.93	129	X	X
	Found in Sample: [S1] F1: Sample, 1	Found in Sample: [S2] F2: Sample, 2	Positions in Master Proteins	Annotated Sequence	Modifications in Master Proteins	Checked	Confidence	Sequence	Modifications	# Protein Groups	# Proteins	# PSMs	Master Protein Accessions	# Missed Cleavages	Theo. MH+ [Da]	Confidence (by Search Engine): Mascot	Charge (by Search Engine): Mascot	m/z [Da] (by Search Engine): Mascot	DeltaM [ppm] (by Search Engine): Mascot	Ions Score (by Search Engine): Mascot
	High	High	XP_010685489.1 [150-159]	[KR].IGAATALEVR.[A]		FALSE	High	IGAATALEVR		1	4	2	XP_010685489.1	0	1000.58	High	2	500.793	-0.34	71
	High	Not Found	XP_010685489.1 [39-45]	[R].VNDLLSR.[M]		FALSE	High	VNDLLSR		1	1	1	XP_010685489.1	0	816.457	High	2	408.732	-0.98	44
KMT09015.1	hypothetical protein BVRB_6g137210 [Beta vulgaris subsp. vulgaris]	9	2	2	2	357	37.6	8	85	X
	Found in Sample: [S1] F1: Sample, 1	Found in Sample: [S2] F2: Sample, 2	Positions in Master Proteins	Annotated Sequence	Modifications in Master Proteins	Checked	Confidence	Sequence	Modifications	# Protein Groups	# Proteins	# PSMs	Master Protein Accessions	# Missed Cleavages	Theo. MH+ [Da]	Confidence (by Search Engine): Mascot	Charge (by Search Engine): Mascot	m/z [Da] (by Search Engine): Mascot	DeltaM [ppm] (by Search Engine): Mascot	Ions Score (by Search Engine): Mascot
	High	Not Found	KMT09015.1 [263-278]	[K].AGAGSATLSMAYAAVK.[F]		FALSE	High	AGAGSATLSMAYAAVK		1	2	1	KMT09015.1	0	1468.75	High	2	734.876	-1.28	58
	High	Not Found	KMT09015.1 [318-334]	[R].SGAEEVFPLGPLNEYER.[A]		FALSE	High	SGAEEVFPLGPLNEYER		1	2	1	KMT09015.1	0	1906.92	High	2	953.963	0.84	42
KMT15501.1	hypothetical protein BVRB_3g058540 [Beta vulgaris subsp. vulgaris]	7	2	3	2	317	35.1	6.38	84	X
	Found in Sample: [S1] F1: Sample, 1	Found in Sample: [S2] F2: Sample, 2	Positions in Master Proteins	Annotated Sequence	Modifications in Master Proteins	Checked	Confidence	Sequence	Modifications	# Protein Groups	# Proteins	# PSMs	Master Protein Accessions	# Missed Cleavages	Theo. MH+ [Da]	Confidence (by Search Engine): Mascot	Charge (by Search Engine): Mascot	m/z [Da] (by Search Engine): Mascot	DeltaM [ppm] (by Search Engine): Mascot	Ions Score (by Search Engine): Mascot
	High	Not Found	KMT15501.1 [237-247]	[K].LNKTPAQVALR.[W]		FALSE	High	LNKTPAQVALR		1	2	1	KMT15501.1	1	1210.73	High	3	404.247	-1.34	51
	High	Not Found	KMT15501.1 [20-29]	[K].IPAVGLGTWK.[SA]		FALSE	High	IPAVGLGTWK		1	4	2	KMT15501.1	0	1041.61	High	2	521.307	-2.31	36
KMT10487.1	hypothetical protein BVRB_5g116110 [Beta vulgaris subsp. vulgaris]	9	3	4	3	383	42.2	7.88	92	X	X
	Found in Sample: [S1] F1: Sample, 1	Found in Sample: [S2] F2: Sample, 2	Positions in Master Proteins	Annotated Sequence	Modifications in Master Proteins	Checked	Confidence	Sequence	Modifications	# Protein Groups	# Proteins	# PSMs	Master Protein Accessions	# Missed Cleavages	Theo. MH+ [Da]	Confidence (by Search Engine): Mascot	Charge (by Search Engine): Mascot	m/z [Da] (by Search Engine): Mascot	DeltaM [ppm] (by Search Engine): Mascot	Ions Score (by Search Engine): Mascot
	High	Not Found	KMT10487.1 [170-186]	[K].ALYTFDIGQNDLSVAFR.[T]		FALSE	High	ALYTFDIGQNDLSVAFR		1	3	1	KMT10487.1	0	1929.97	High	2	965.491	1.71	40
	High	High	KMT10487.1 [267-273]	[K].VAVIQLR.[T]		FALSE	High	VAVIQLR		1	3	2	KMT10487.1	0	798.52	High	2	399.763	-1.32	39
	High	Not Found	KMT10487.1 [145-153]	[R].TKDLYNQVK.[S]		FALSE	High	TKDLYNQVK		1	3	1	KMT10487.1	1	1108.6	High	2	554.803	-1.69	32
KMS95028.1	hypothetical protein BVRB_013130 [Beta vulgaris subsp. vulgaris]	8	2	3	1	298	32.2	6.24	113	X	X
	Found in Sample: [S1] F1: Sample, 1	Found in Sample: [S2] F2: Sample, 2	Positions in Master Proteins	Annotated Sequence	Modifications in Master Proteins	Checked	Confidence	Sequence	Modifications	# Protein Groups	# Proteins	# PSMs	Master Protein Accessions	# Missed Cleavages	Theo. MH+ [Da]	Confidence (by Search Engine): Mascot	Charge (by Search Engine): Mascot	m/z [Da] (by Search Engine): Mascot	DeltaM [ppm] (by Search Engine): Mascot	Ions Score (by Search Engine): Mascot
	High	High	KMS95028.1 [148-160]	[R].DAIADSDFFLVAR.[T]		FALSE	High	DAIADSDFFLVAR		1	4	2	KMS95028.1	0	1439.72	High	2	720.362	-0.37	94
	High	Not Found	XP_010692872.1 [117-127]; KMS95028.1 [113-123]	[K].GVFLEDQVWPK.[K]		FALSE	High	GVFLEDQVWPK		2	8	1	XP_010692872.1; KMS95028.1	0	1317.68	High	2	659.345	-1.3	40
KMT19351.1	hypothetical protein BVRB_1g013530 [Beta vulgaris subsp. vulgaris]	6	2	2	2	389	42.6	5.73	66	X
	Found in Sample: [S1] F1: Sample, 1	Found in Sample: [S2] F2: Sample, 2	Positions in Master Proteins	Annotated Sequence	Modifications in Master Proteins	Checked	Confidence	Sequence	Modifications	# Protein Groups	# Proteins	# PSMs	Master Protein Accessions	# Missed Cleavages	Theo. MH+ [Da]	Confidence (by Search Engine): Mascot	Charge (by Search Engine): Mascot	m/z [Da] (by Search Engine): Mascot	DeltaM [ppm] (by Search Engine): Mascot	Ions Score (by Search Engine): Mascot
	High	Not Found	KMT19351.1 [317-326]	[K].NLYVSSIFQK.[S]		FALSE	High	NLYVSSIFQK		1	2	1	KMT19351.1	0	1198.65	High	2	599.827	-0.51	44
	High	Not Found	KMT19351.1 [220-232]	[R].VLSLSYIQGGDKR.[K]		FALSE	High	VLSLSYIQGGDKR		1	1	1	KMT19351.1	1	1435.79	High	3	479.267	-2.02	39
XP_010689439.2	ruBisCO large subunit-binding protein subunit beta-2-like [Beta vulgaris subsp. vulgaris]	52	4	5	1	90	9.8	4.92	125	X
	Found in Sample: [S1] F1: Sample, 1	Found in Sample: [S2] F2: Sample, 2	Positions in Master Proteins	Annotated Sequence	Modifications in Master Proteins	Checked	Confidence	Sequence	Modifications	# Protein Groups	# Proteins	# PSMs	Master Protein Accessions	# Missed Cleavages	Theo. MH+ [Da]	Confidence (by Search Engine): Mascot	Charge (by Search Engine): Mascot	m/z [Da] (by Search Engine): Mascot	DeltaM [ppm] (by Search Engine): Mascot	Ions Score (by Search Engine): Mascot
	High	High	KMT16357.1 [456-464]; XP_010689439.2 [46-54]	[R].VEDALNATK.[A]		FALSE	High	VEDALNATK		2	5	2	KMT16357.1; XP_010689439.2	0	960.5	High	2	480.753	-0.79	56
	High	Not Found	XP_010689439.2 [55-71]	[K].AAVEEGIVIGGGCTLLR.[L]		FALSE	High	AAVEEGIVIGGGCTLLR	1xCarbamidomethyl [C13]	1	1	1	XP_010689439.2	0	1714.92	High	2	857.963	1.6	42
	High	Not Found	KMT16357.1 [432-450]; XP_010689439.2 [22-40]	[K].LSGGVAVIQVGAQTETELK.[E]		FALSE	High	LSGGVAVIQVGAQTETELK		2	4	1	KMT16357.1; XP_010689439.2	0	1900.04	High	2	950.524	1.05	37
	High	Not Found	KMT16357.1 [454-464]; XP_010689439.2 [44-54]	[K].LRVEDALNATK.[A]		FALSE	High	LRVEDALNATK		2	5	1	KMT16357.1; XP_010689439.2	1	1229.68	High	3	410.567	0.76	37
KMT03147.1	hypothetical protein BVRB_8g197030 [Beta vulgaris subsp. vulgaris]	18	7	16	7	353	39.1	7.71	608	X	X
	Found in Sample: [S1] F1: Sample, 1	Found in Sample: [S2] F2: Sample, 2	Positions in Master Proteins	Annotated Sequence	Modifications in Master Proteins	Checked	Confidence	Sequence	Modifications	# Protein Groups	# Proteins	# PSMs	Master Protein Accessions	# Missed Cleavages	Theo. MH+ [Da]	Confidence (by Search Engine): Mascot	Charge (by Search Engine): Mascot	m/z [Da] (by Search Engine): Mascot	DeltaM [ppm] (by Search Engine): Mascot	Ions Score (by Search Engine): Mascot
	High	High	KMT03147.1 [258-270]	[K].YTIAMLGYGPEDK.[S]		FALSE	High	YTIAMLGYGPEDK		1	1	3	KMT03147.1	0	1457.7	High	2	729.353	-0.2	91
	High	High	KMT03147.1 [329-339]	[K].ITACLDPDGWK.[AT]		FALSE	High	ITACLDPDGWK	1xCarbamidomethyl [C4]	1	3	8	KMT03147.1	0	1275.6	High	2	638.306	0.96	63
	High	Not Found	KMT03147.1 [216-228]	[R].GPTPEPFCQVMLR.[V]		FALSE	High	GPTPEPFCQVMLR	1xCarbamidomethyl [C8]	1	1	1	KMT03147.1	0	1531.74	High	2	766.374	1.33	56
	High	Not Found	KMT03147.1 [340-350]	[K].TVFVDNIDFLK.[E]		FALSE	High	TVFVDNIDFLK		1	1	1	KMT03147.1	0	1310.7	High	2	655.853	-0.6	45
	High	Not Found	KMT03147.1 [340-353]	[K].TVFVDNIDFLKELE.[-]		FALSE	High	TVFVDNIDFLKELE		1	1	1	KMT03147.1	1	1681.87	High	2	841.437	-1.3	39
	High	Not Found	KMT03147.1 [242-249]	[K].AYGMELLR.[KT]		FALSE	High	AYGMELLR		1	2	1	KMT03147.1	0	952.492	High	2	476.749	-1.29	33
	Not Found	High	KMT03147.1 [235-240]	[R].SIEFYK.[DFK]		FALSE	High	SIEFYK		1	10	2	KMT03147.1	0	786.403	High	2	393.705	-1.15	33
XP_048499206.1	purple acid phosphatase 3 [Beta vulgaris subsp. vulgaris]	9	2	8	1	327	37.5	6.7	326	X
	Found in Sample: [S1] F1: Sample, 1	Found in Sample: [S2] F2: Sample, 2	Positions in Master Proteins	Annotated Sequence	Modifications in Master Proteins	Checked	Confidence	Sequence	Modifications	# Protein Groups	# Proteins	# PSMs	Master Protein Accessions	# Missed Cleavages	Theo. MH+ [Da]	Confidence (by Search Engine): Mascot	Charge (by Search Engine): Mascot	m/z [Da] (by Search Engine): Mascot	DeltaM [ppm] (by Search Engine): Mascot	Ions Score (by Search Engine): Mascot
	High	High	XP_048499206.1 [96-109]; KMT13491.1 [96-109]	[R].ESFTDIYTAPSLQR.[R]		FALSE	High	ESFTDIYTAPSLQR		2	2	6	XP_048499206.1; KMT13491.1	0	1627.8	High	2	814.402	0.35	71
	High	Not Found	XP_048499206.1 [35-49]	[K].EDGSLSFLVIGDWGR.[K]		FALSE	High	EDGSLSFLVIGDWGR		1	3	2	XP_048499206.1	0	1650.81	High	2	825.91	0.13	67
XP_019106682.1	polyphenol oxidase I, chloroplastic [Beta vulgaris subsp. vulgaris]	9	6	11	6	621	69.9	6.99	329	X	X
	Found in Sample: [S1] F1: Sample, 1	Found in Sample: [S2] F2: Sample, 2	Positions in Master Proteins	Annotated Sequence	Modifications in Master Proteins	Checked	Confidence	Sequence	Modifications	# Protein Groups	# Proteins	# PSMs	Master Protein Accessions	# Missed Cleavages	Theo. MH+ [Da]	Confidence (by Search Engine): Mascot	Charge (by Search Engine): Mascot	m/z [Da] (by Search Engine): Mascot	DeltaM [ppm] (by Search Engine): Mascot	Ions Score (by Search Engine): Mascot
	High	High	XP_019106682.1 [551-565]	[R].TQTEYAGSFVNVPHR.[H]		FALSE	High	TQTEYAGSFVNVPHR		1	13	6	XP_019106682.1	0	1705.83	High	3	569.28	-1.54	74
	High	Not Found	XP_019106682.1 [115-125]	[K].ASQFLDFKLPK.[V]		FALSE	High	ASQFLDFKLPK		1	1	1	XP_019106682.1	1	1293.72	High	2	647.363	-1.71	54
	High	Not Found	XP_019106682.1 [405-414]	[K].IFVKDVLDTK.[K]		FALSE	High	IFVKDVLDTK		1	4	1	XP_019106682.1	1	1177.68	High	3	393.232	-0.69	43
	High	Not Found	XP_019106682.1 [115-122]	[K].ASQFLDFK.[L]		FALSE	High	ASQFLDFK		1	1	1	XP_019106682.1	0	955.488	High	2	478.247	-0.86	41
	High	Not Found	XP_019106682.1 [300-310]	[K].KPVLFLGAPYR.[A]		FALSE	High	KPVLFLGAPYR		1	1	1	XP_019106682.1	0	1260.75	High	3	420.92	-1.16	35
	High	Not Found	XP_019106682.1 [157-164]	[K].ALPDSDPR.[S]		FALSE	High	ALPDSDPR		1	10	1	XP_019106682.1	0	870.432	High	2	435.719	-1.48	31
XP_010677508.1	glucose-6-phosphate isomerase, cytosolic [Beta vulgaris subsp. vulgaris]	2	1	3	1	568	62.6	6.44	124	X	X
	Found in Sample: [S1] F1: Sample, 1	Found in Sample: [S2] F2: Sample, 2	Positions in Master Proteins	Annotated Sequence	Modifications in Master Proteins	Checked	Confidence	Sequence	Modifications	# Protein Groups	# Proteins	# PSMs	Master Protein Accessions	# Missed Cleavages	Theo. MH+ [Da]	Confidence (by Search Engine): Mascot	Charge (by Search Engine): Mascot	m/z [Da] (by Search Engine): Mascot	DeltaM [ppm] (by Search Engine): Mascot	Ions Score (by Search Engine): Mascot
	High	High	XP_010677508.1 [185-196]	[R].FLANVDPVDVAR.[N]		FALSE	High	FLANVDPVDVAR		1	1	3	XP_010677508.1	0	1315.7	High	2	658.355	1.12	61
KMT16357.1	hypothetical protein BVRB_3g055040 [Beta vulgaris subsp. vulgaris]	29	15	53	11	606	64.4	6.25	1839	X	X
	Found in Sample: [S1] F1: Sample, 1	Found in Sample: [S2] F2: Sample, 2	Positions in Master Proteins	Annotated Sequence	Modifications in Master Proteins	Checked	Confidence	Sequence	Modifications	# Protein Groups	# Proteins	# PSMs	Master Protein Accessions	# Missed Cleavages	Theo. MH+ [Da]	Confidence (by Search Engine): Mascot	Charge (by Search Engine): Mascot	m/z [Da] (by Search Engine): Mascot	DeltaM [ppm] (by Search Engine): Mascot	Ions Score (by Search Engine): Mascot
	High	High	KMT16357.1 [167-179]	[K].VVAAGANPVLITR.[G]		FALSE	High	VVAAGANPVLITR		1	3	15	KMT16357.1	0	1280.77	High	2	640.889	1.23	104
	High	Not Found	KMT16357.1 [465-481]; XP_010691436.1 [468-484]	[K].AAVEEGIVVGGGCTLLR.[L]		FALSE	High	AAVEEGIVVGGGCTLLR	1xCarbamidomethyl [C13]	2	4	2	KMT16357.1; XP_010691436.1	0	1700.9	High	2	850.956	2.71	80
	High	High	KMT16357.1 [388-404]	[K].DSSTIVGDGSTQEAVSK.[R]		FALSE	High	DSSTIVGDGSTQEAVSK		1	2	3	KMT16357.1	0	1680.79	High	2	840.901	1.68	79
	High	High	KMT16357.1 [84-95]	[K].LADLVGVTLGPK.[G]		FALSE	High	LADLVGVTLGPK		1	2	6	KMT16357.1	0	1182.71	High	2	591.858	-0.39	68
	High	High	KMT16357.1 [258-270]	[R].GYISPYFVTDAEK.[M]		FALSE	High	GYISPYFVTDAEK		1	3	2	KMT16357.1	0	1489.72	High	2	745.365	1.1	65
	High	High	KMT16357.1 [120-133]	[R].EVELEDPVENIGAK.[L]		FALSE	High	EVELEDPVENIGAK		1	2	4	KMT16357.1	0	1541.77	High	2	771.389	1.1	62
	High	Not Found	KMT16357.1 [292-302]	[R].DLVNILEDAIR.[G]		FALSE	High	DLVNILEDAIR		1	3	2	KMT16357.1	0	1270.7	High	2	635.853	-0.69	61
	High	High	KMT16357.1 [388-405]	[K].DSSTIVGDGSTQEAVSKR.[V]		FALSE	High	DSSTIVGDGSTQEAVSKR		1	2	2	KMT16357.1	1	1836.89	High	3	612.97	0.68	61
	High	High	KMT16357.1 [456-464]; XP_010689439.2 [46-54]	[R].VEDALNATK.[A]		FALSE	High	VEDALNATK		2	5	2	KMT16357.1; XP_010689439.2	0	960.5	High	2	480.753	-0.79	56
	High	Not Found	KMT16357.1 [142-166]	[K].TNDLAGDGTTTSVVLAQGLIAEGVK.[V]		FALSE	High	TNDLAGDGTTTSVVLAQGLIAEGVK		1	3	3	KMT16357.1	0	2430.27	High	3	810.763	0.99	56
	High	High	KMT16357.1 [187-193]	[K].ALVSEIK.[SAL]		FALSE	High	ALVSEIK		1	7	4	KMT16357.1	0	759.461	High	2	380.234	-0.61	45
	High	High	KMT16357.1 [110-119]	[K].IVNDGVTVAR.[E]		FALSE	High	IVNDGVTVAR		1	2	6	KMT16357.1	0	1043.58	High	2	522.295	-0.69	41
	High	Not Found	KMT16357.1 [432-450]; XP_010689439.2 [22-40]	[K].LSGGVAVIQVGAQTETELK.[E]		FALSE	High	LSGGVAVIQVGAQTETELK		2	4	1	KMT16357.1; XP_010689439.2	0	1900.04	High	2	950.524	1.05	37
	High	High	KMT16357.1 [508-514]	[R].ALSYPLK.[L]		FALSE	High	ALSYPLK		1	2	2	KMT16357.1	0	791.466	High	2	396.236	-0.61	37
	High	Not Found	KMT16357.1 [454-464]; XP_010689439.2 [44-54]	[K].LRVEDALNATK.[A]		FALSE	High	LRVEDALNATK		2	5	1	KMT16357.1; XP_010689439.2	1	1229.68	High	3	410.567	0.76	37
KMS93828.1	hypothetical protein BVRB_027550, partial [Beta vulgaris subsp. vulgaris]	16	5	88	1	213	23.8	6.2	2420	X	X
	Found in Sample: [S1] F1: Sample, 1	Found in Sample: [S2] F2: Sample, 2	Positions in Master Proteins	Annotated Sequence	Modifications in Master Proteins	Checked	Confidence	Sequence	Modifications	# Protein Groups	# Proteins	# PSMs	Master Protein Accessions	# Missed Cleavages	Theo. MH+ [Da]	Confidence (by Search Engine): Mascot	Charge (by Search Engine): Mascot	m/z [Da] (by Search Engine): Mascot	DeltaM [ppm] (by Search Engine): Mascot	Ions Score (by Search Engine): Mascot
	High	High	XP_048494912.1 [218-227]; KMS93828.1 [56-65]	[R].FLFCAEALYK.[A]		FALSE	High	FLFCAEALYK	1xCarbamidomethyl [C4]	2	8	47	XP_048494912.1; KMS93828.1	0	1261.63	High	2	631.318	0.7	60
	High	High	XP_048494912.1 [216-227]; KMS93828.1 [54-65]	[R].DRFLFCAEALYK.[A]		FALSE	High	DRFLFCAEALYK	1xCarbamidomethyl [C6]	2	9	28	XP_048494912.1; KMS93828.1	1	1532.76	High	3	511.59	-0.71	59
	High	High	XP_048494912.1 [228-236]; KMS93828.1 [66-74]	[K].AQAETGEIK.[G]		FALSE	High	AQAETGEIK		2	9	24	XP_048494912.1; KMS93828.1	0	946.484	High	2	473.746	0.32	56
	High	Not Found	XP_048494912.1 [218-236]; KMS93828.1 [56-74]	[R].FLFCAEALYKAQAETGEIK.[G]		FALSE	High	FLFCAEALYKAQAETGEIK	1xCarbamidomethyl [C4]	2	8	1	XP_048494912.1; KMS93828.1	1	2189.09	High	3	730.369	-0.68	41
	High	High	KMS93828.1 [200-212]	[K].WSPELAVACEVWK.[E]		FALSE	High	WSPELAVACEVWK	1xCarbamidomethyl [C9]	1	1	2	KMS93828.1	0	1574.77	High	2	787.887	-0.88	41
XP_010669985.1	phosphoglycerate kinase 3, cytosolic [Beta vulgaris subsp. vulgaris]	7	2	4	1	401	42.5	5.69	229	X	X
	Found in Sample: [S1] F1: Sample, 1	Found in Sample: [S2] F2: Sample, 2	Positions in Master Proteins	Annotated Sequence	Modifications in Master Proteins	Checked	Confidence	Sequence	Modifications	# Protein Groups	# Proteins	# PSMs	Master Protein Accessions	# Missed Cleavages	Theo. MH+ [Da]	Confidence (by Search Engine): Mascot	Charge (by Search Engine): Mascot	m/z [Da] (by Search Engine): Mascot	DeltaM [ppm] (by Search Engine): Mascot	Ions Score (by Search Engine): Mascot
	High	High	XP_010669994.1 [426-442]; XP_010669985.1 [350-366]	[K].GVTTIIGGGDSVAAVEK.[V]		FALSE	High	GVTTIIGGGDSVAAVEK		2	2	2	XP_010669994.1; XP_010669985.1	0	1573.84	High	2	787.425	0.08	89
	High	High	XP_010669985.1 [179-191]	[K].ELDYLVGAVANPK.[K]		FALSE	High	ELDYLVGAVANPK		1	1	2	XP_010669985.1	0	1388.74	High	2	694.875	-0.01	67
XP_010677936.1	glyceraldehyde-3-phosphate dehydrogenase [Beta vulgaris subsp. vulgaris]	31	10	34	9	337	36.7	7.25	1341	X	X
	Found in Sample: [S1] F1: Sample, 1	Found in Sample: [S2] F2: Sample, 2	Positions in Master Proteins	Annotated Sequence	Modifications in Master Proteins	Checked	Confidence	Sequence	Modifications	# Protein Groups	# Proteins	# PSMs	Master Protein Accessions	# Missed Cleavages	Theo. MH+ [Da]	Confidence (by Search Engine): Mascot	Charge (by Search Engine): Mascot	m/z [Da] (by Search Engine): Mascot	DeltaM [ppm] (by Search Engine): Mascot	Ions Score (by Search Engine): Mascot
	High	High	XP_010677936.1 [274-293]	[K].GILGYTEDDVVSTDFIGDNR.[S]		FALSE	High	GILGYTEDDVVSTDFIGDNR		1	4	5	XP_010677936.1	0	2186.02	High	2	1093.52	1.19	143
	High	High	XP_010677936.1 [312-325]	[K].LVSWYDNEWGYSSR.[V]		FALSE	High	LVSWYDNEWGYSSR		1	4	10	XP_010677936.1	0	1761.79	High	2	881.397	0.45	101
	High	Not Found	XP_010677936.1 [237-250]	[R].VPTVDVSVVDLTVR.[L]		FALSE	High	VPTVDVSVVDLTVR		1	5	5	XP_010677936.1	0	1498.85	High	2	749.926	-1.35	85
	High	Not Found	XP_010677936.1 [203-217]	[R].AASFNIIPSSTGAAK.[A]		FALSE	High	AASFNIIPSSTGAAK		1	5	3	XP_010677936.1	0	1434.76	High	2	717.884	1.78	51
	High	High	XP_010677936.1 [254-261]	[K].AATYEDIK.[A]		FALSE	High	AATYEDIK		1	2	3	XP_010677936.1	0	910.452	High	2	455.729	-0.39	51
	High	High	XP_010677936.1 [294-300]; XP_048494850.1 [375-381]	[R].SSIFDAK.[A]		FALSE	High	SSIFDAK		2	7	2	XP_010677936.1; XP_048494850.1	0	767.393	High	2	384.2	-0.13	47
	Not Found	High	XP_010677936.1 [121-128]	[K].VVISAPSK.[D]		FALSE	High	VVISAPSK		1	5	1	XP_010677936.1	0	800.488	High	2	400.747	-0.8	44
	High	Not Found	XP_010677936.1 [326-335]	[R].VVDLIVHMSK.[T]		FALSE	High	VVDLIVHMSK		1	3	2	XP_010677936.1	0	1140.64	High	3	380.887	1.01	42
	Not Found	High	XP_010677936.1 [120-128]	[K].KVVISAPSK.[D]		FALSE	High	KVVISAPSK		1	5	2	XP_010677936.1	1	928.583	High	2	464.794	-1.93	41
	High	Not Found	XP_010677936.1 [222-229]	[K].VLPALNGK.[L]		FALSE	High	VLPALNGK		1	3	1	XP_010677936.1	0	811.504	High	2	406.255	-1.31	35
XP_010665799.1	aspartate aminotransferase, chloroplastic [Beta vulgaris subsp. vulgaris]	21	8	15	7	459	50.5	8.06	620	X	X
	Found in Sample: [S1] F1: Sample, 1	Found in Sample: [S2] F2: Sample, 2	Positions in Master Proteins	Annotated Sequence	Modifications in Master Proteins	Checked	Confidence	Sequence	Modifications	# Protein Groups	# Proteins	# PSMs	Master Protein Accessions	# Missed Cleavages	Theo. MH+ [Da]	Confidence (by Search Engine): Mascot	Charge (by Search Engine): Mascot	m/z [Da] (by Search Engine): Mascot	DeltaM [ppm] (by Search Engine): Mascot	Ions Score (by Search Engine): Mascot
	High	High	XP_010665799.1 [293-304]	[R].GMELLVAQSYSK.[N]		FALSE	High	GMELLVAQSYSK		1	2	2	XP_010665799.1	0	1325.68	High	2	663.342	-0.67	81
	High	High	XP_010665799.1 [134-148]	[K].VTAELLFGADNPVLK.[E]		FALSE	High	VTAELLFGADNPVLK		1	3	2	XP_010665799.1	0	1586.88	High	2	793.945	2.31	77
	High	High	XP_010665799.1 [95-107]	[R].TEELQPYVLNVVK.[K]		FALSE	High	TEELQPYVLNVVK		1	2	2	XP_010665799.1	0	1531.84	High	2	766.423	0.93	69
	High	High	XP_010665799.1 [211-224]	[K].TVGLDFEGMIADIK.[A]		FALSE	High	TVGLDFEGMIADIK		1	2	2	XP_010665799.1	0	1508.77	High	2	754.887	-0.07	69
	High	High	XP_010665799.1 [152-165]	[R].VATVQSLSGTGSLR.[L]		FALSE	High	VATVQSLSGTGSLR		1	2	2	XP_010665799.1	0	1375.75	High	2	688.381	0.34	68
	High	High	XP_010688229.1 [32-40]; XP_010665799.1 [86-94]	[K].LNLGVGAYR.[T]		FALSE	High	LNLGVGAYR		2	6	2	XP_010688229.1; XP_010665799.1	0	962.542	High	2	481.775	0.58	59
	High	Not Found	XP_010665799.1 [180-191]	[K].VLISSPSWGNHK.[N]		FALSE	High	VLISSPSWGNHK		1	2	1	XP_010665799.1	0	1324.7	High	3	442.238	-1.64	49
	High	High	XP_010665799.1 [383-390]	[K].LYDNLISK.[D]		FALSE	High	LYDNLISK		1	2	2	XP_010665799.1	0	965.53	High	2	483.268	-1.23	42
XP_010670492.2	NADPH:quinone oxidoreductase [Beta vulgaris subsp. vulgaris]	18	2	3	2	209	23	8.76	180	X	X
	Found in Sample: [S1] F1: Sample, 1	Found in Sample: [S2] F2: Sample, 2	Positions in Master Proteins	Annotated Sequence	Modifications in Master Proteins	Checked	Confidence	Sequence	Modifications	# Protein Groups	# Proteins	# PSMs	Master Protein Accessions	# Missed Cleavages	Theo. MH+ [Da]	Confidence (by Search Engine): Mascot	Charge (by Search Engine): Mascot	m/z [Da] (by Search Engine): Mascot	DeltaM [ppm] (by Search Engine): Mascot	Ions Score (by Search Engine): Mascot
	Not Found	High	XP_010670492.2 [90-112]	[K].ILEADSVLFASPEYNYSVTPPLK.[N]		FALSE	High	ILEADSVLFASPEYNYSVTPPLK		1	2	1	XP_010670492.2	0	2553.31	High	3	851.775	-0.62	79
	High	High	XP_010670492.2 [129-143]	[K].AAAIISTGGGFGGGR.[A]		FALSE	High	AAAIISTGGGFGGGR		1	2	2	XP_010670492.2	0	1291.68	High	2	646.341	-0.93	70
XP_048502214.1	aminomethyltransferase, mitochondrial [Beta vulgaris subsp. vulgaris]	8	3	4	3	408	44.3	8.56	119	X	X
	Found in Sample: [S1] F1: Sample, 1	Found in Sample: [S2] F2: Sample, 2	Positions in Master Proteins	Annotated Sequence	Modifications in Master Proteins	Checked	Confidence	Sequence	Modifications	# Protein Groups	# Proteins	# PSMs	Master Protein Accessions	# Missed Cleavages	Theo. MH+ [Da]	Confidence (by Search Engine): Mascot	Charge (by Search Engine): Mascot	m/z [Da] (by Search Engine): Mascot	DeltaM [ppm] (by Search Engine): Mascot	Ions Score (by Search Engine): Mascot
	High	High	XP_048502214.1 [377-386]	[K].AGTNVNIVVR.[G]		FALSE	High	AGTNVNIVVR		1	2	2	XP_048502214.1	0	1042.6	High	2	521.803	-1.5	44
	High	Not Found	XP_048502214.1 [127-137]	[K].GGVIDDSVITK.[V]		FALSE	High	GGVIDDSVITK		1	2	1	XP_048502214.1	0	1103.59	High	2	552.301	-0.44	39
	Not Found	High	XP_048502214.1 [326-336]	[R].VGFISSGPPAR.[G]		FALSE	High	VGFISSGPPAR		1	3	1	XP_048502214.1	0	1087.59	High	2	544.297	-2.75	37
XP_010671111.2	bark storage protein A [Beta vulgaris subsp. vulgaris]	11	3	9	3	332	36.4	8.46	237	X	X
	Found in Sample: [S1] F1: Sample, 1	Found in Sample: [S2] F2: Sample, 2	Positions in Master Proteins	Annotated Sequence	Modifications in Master Proteins	Checked	Confidence	Sequence	Modifications	# Protein Groups	# Proteins	# PSMs	Master Protein Accessions	# Missed Cleavages	Theo. MH+ [Da]	Confidence (by Search Engine): Mascot	Charge (by Search Engine): Mascot	m/z [Da] (by Search Engine): Mascot	DeltaM [ppm] (by Search Engine): Mascot	Ions Score (by Search Engine): Mascot
	High	High	XP_010671111.2 [181-193]	[K].LLPEPVELLSDGK.[E]		FALSE	High	LLPEPVELLSDGK		1	2	4	XP_010671111.2	0	1409.79	High	2	705.399	2.16	62
	High	High	XP_010671111.2 [210-218]	[K].LASQLQGVK.[L]		FALSE	High	LASQLQGVK		1	2	4	XP_010671111.2	0	943.557	High	2	472.281	-2.19	52
	High	Not Found	XP_010671111.2 [241-255]	[R].GSTSDIFMSNLEYAK.[F]		FALSE	High	GSTSDIFMSNLEYAK		1	2	1	XP_010671111.2	0	1662.77	High	2	831.89	2.44	32
XP_010685413.1	bifunctional nitrilase/nitrile hydratase NIT4A [Beta vulgaris subsp. vulgaris]	13	3	3	3	341	37	5.03	141	X	X
	Found in Sample: [S1] F1: Sample, 1	Found in Sample: [S2] F2: Sample, 2	Positions in Master Proteins	Annotated Sequence	Modifications in Master Proteins	Checked	Confidence	Sequence	Modifications	# Protein Groups	# Proteins	# PSMs	Master Protein Accessions	# Missed Cleavages	Theo. MH+ [Da]	Confidence (by Search Engine): Mascot	Charge (by Search Engine): Mascot	m/z [Da] (by Search Engine): Mascot	DeltaM [ppm] (by Search Engine): Mascot	Ions Score (by Search Engine): Mascot
	High	Not Found	XP_010685413.1 [25-43]	[R].ATVVQASTVFYDTPATLEK.[A]		FALSE	High	ATVVQASTVFYDTPATLEK		1	1	1	XP_010685413.1	0	2041.05	High	2	1021.03	1.23	96
	High	Not Found	XP_010685413.1 [200-212]	[K].GVEIYCAPTADSR.[E]		FALSE	High	GVEIYCAPTADSR	1xCarbamidomethyl [C6]	1	1	1	XP_010685413.1	0	1438.66	High	2	719.836	1.8	41
	Not Found	High	XP_010685413.1 [72-82]	[R].GSSFGVTIGNR.[T]		FALSE	High	GSSFGVTIGNR		1	1	1	XP_010685413.1	0	1094.56	High	2	547.782	-2.13	37
KMT04529.1	hypothetical protein BVRB_8g181910 [Beta vulgaris subsp. vulgaris]	3	1	2	1	361	39.3	5.24	58	X	X
	Found in Sample: [S1] F1: Sample, 1	Found in Sample: [S2] F2: Sample, 2	Positions in Master Proteins	Annotated Sequence	Modifications in Master Proteins	Checked	Confidence	Sequence	Modifications	# Protein Groups	# Proteins	# PSMs	Master Protein Accessions	# Missed Cleavages	Theo. MH+ [Da]	Confidence (by Search Engine): Mascot	Charge (by Search Engine): Mascot	m/z [Da] (by Search Engine): Mascot	DeltaM [ppm] (by Search Engine): Mascot	Ions Score (by Search Engine): Mascot
	High	High	KMT04529.1 [135-144]	[K].NTSNVESLAK.[E]		FALSE	High	NTSNVESLAK		1	2	2	KMT04529.1	0	1062.54	High	2	531.775	0.76	40
XP_010672532.1	guanosine nucleotide diphosphate dissociation inhibitor 1 [Beta vulgaris subsp. vulgaris]	28	8	13	8	444	49.6	5.66	466	X	X
	Found in Sample: [S1] F1: Sample, 1	Found in Sample: [S2] F2: Sample, 2	Positions in Master Proteins	Annotated Sequence	Modifications in Master Proteins	Checked	Confidence	Sequence	Modifications	# Protein Groups	# Proteins	# PSMs	Master Protein Accessions	# Missed Cleavages	Theo. MH+ [Da]	Confidence (by Search Engine): Mascot	Charge (by Search Engine): Mascot	m/z [Da] (by Search Engine): Mascot	DeltaM [ppm] (by Search Engine): Mascot	Ions Score (by Search Engine): Mascot
	High	High	XP_010672532.1 [350-368]	[K].FIAFVSTEAETDNPQTELK.[A]		FALSE	High	FIAFVSTEAETDNPQTELK		1	1	3	XP_010672532.1	0	2140.04	High	2	1070.53	1.38	96
	High	High	XP_010672532.1 [16-29]	[K].ECILSGLLSVDGLK.[V]		FALSE	High	ECILSGLLSVDGLK	1xCarbamidomethyl [C2]	1	2	2	XP_010672532.1	0	1503.81	High	2	752.41	2.55	68
	High	High	XP_010672532.1 [266-277]	[K].VVGVTSEGETAK.[C]		FALSE	High	VVGVTSEGETAK		1	1	2	XP_010672532.1	0	1176.61	High	2	588.808	-1.47	60
	High	High	XP_010672532.1 [218-240]	[R].FQGGSPYIYPLYGLGELPQAFAR.[L]		FALSE	High	FQGGSPYIYPLYGLGELPQAFAR		1	1	2	XP_010672532.1	0	2544.29	High	3	848.769	0.59	50
	Not Found	High	XP_010672532.1 [196-207]	[R].YLDEPAIDTVKR.[M]		FALSE	High	YLDEPAIDTVKR		1	1	1	XP_010672532.1	1	1419.75	High	3	473.92	-1.06	42
	Not Found	High	XP_010672532.1 [281-291]	[K].VVCDPSYLTNK.[V]		FALSE	High	VVCDPSYLTNK	1xCarbamidomethyl [C3]	1	1	1	XP_010672532.1	0	1295.63	High	2	648.319	0.5	38
	High	Not Found	XP_010672532.1 [241-257]	[R].LSAVYGGTYMLNKPECK.[V]		FALSE	High	LSAVYGGTYMLNKPECK	1xCarbamidomethyl [C16]	1	1	1	XP_010672532.1	0	1930.94	High	3	644.317	-1.98	37
	High	Not Found	XP_010672532.1 [36-53]	[R].NDYYGGESTSINLIQLWK.[R]		FALSE	High	NDYYGGESTSINLIQLWK		1	1	1	XP_010672532.1	0	2101.02	High	2	1051.02	2.59	31
XP_010686823.1	putative lactoylglutathione lyase [Beta vulgaris subsp. vulgaris]	27	6	14	6	289	32.5	5.29	574	X	X
	Found in Sample: [S1] F1: Sample, 1	Found in Sample: [S2] F2: Sample, 2	Positions in Master Proteins	Annotated Sequence	Modifications in Master Proteins	Checked	Confidence	Sequence	Modifications	# Protein Groups	# Proteins	# PSMs	Master Protein Accessions	# Missed Cleavages	Theo. MH+ [Da]	Confidence (by Search Engine): Mascot	Charge (by Search Engine): Mascot	m/z [Da] (by Search Engine): Mascot	DeltaM [ppm] (by Search Engine): Mascot	Ions Score (by Search Engine): Mascot
	High	High	XP_010686823.1 [220-235]	[K].GNAYAQVAIGTDDVYK.[S]		FALSE	High	GNAYAQVAIGTDDVYK		1	1	4	XP_010686823.1	0	1684.82	High	2	842.912	-0.15	85
	High	High	XP_010686823.1 [265-275]	[K].IVSFLDPDGWK.[T]		FALSE	High	IVSFLDPDGWK		1	1	6	XP_010686823.1	0	1276.66	High	2	638.832	-0.05	63
	High	Not Found	XP_010686823.1 [37-48]	[R].TIQFYTECFGMK.[L]		FALSE	High	TIQFYTECFGMK	1xCarbamidomethyl [C8]	1	1	1	XP_010686823.1	0	1524.69	High	2	762.847	0.6	56
	High	Not Found	XP_010686823.1 [276-289]	[K].TVLVDNEDFLKELK.[-]		FALSE	High	TVLVDNEDFLKELK		1	1	1	XP_010686823.1	1	1662.89	High	3	554.97	-0.37	48
	High	Not Found	XP_010686823.1 [136-147]	[K].DPTGYLFEIIQR.[A]		FALSE	High	DPTGYLFEIIQR		1	1	1	XP_010686823.1	0	1451.75	High	2	726.38	0.05	37
	High	Not Found	XP_010686823.1 [148-160]	[R].ASTPEPLCQVMLR.[V]		FALSE	High	ASTPEPLCQVMLR	1xCarbamidomethyl [C8]	1	1	1	XP_010686823.1	0	1501.75	High	2	751.378	-1.04	35
XP_010693099.1	ribulose bisphosphate carboxylase small subunit, chloroplastic 1 [Beta vulgaris subsp. vulgaris]	31	9	52	1	181	20.2	8.41	987	X
	Found in Sample: [S1] F1: Sample, 1	Found in Sample: [S2] F2: Sample, 2	Positions in Master Proteins	Annotated Sequence	Modifications in Master Proteins	Checked	Confidence	Sequence	Modifications	# Protein Groups	# Proteins	# PSMs	Master Protein Accessions	# Missed Cleavages	Theo. MH+ [Da]	Confidence (by Search Engine): Mascot	Charge (by Search Engine): Mascot	m/z [Da] (by Search Engine): Mascot	DeltaM [ppm] (by Search Engine): Mascot	Ions Score (by Search Engine): Mascot
	High	High	XP_010693073.1 [158-165]; XP_010693059.1 [158-165]; XP_010693099.1 [159-166]; KMT18547.1 [157-164]	[R].IIGFDNKR.[Q]		FALSE	High	IIGFDNKR		4	5	9	XP_010693073.1; XP_010693059.1; XP_010693099.1; KMT18547.1	1	962.542	High	2	481.774	-0.44	54
	High	High	XP_010693073.1 [150-157]; XP_010693059.1 [150-157]; XP_010693099.1 [151-158]; KMT18547.1 [149-156]	[K].AYPDAFVR.[I]		FALSE	High	AYPDAFVR		4	5	6	XP_010693073.1; XP_010693059.1; XP_010693099.1; KMT18547.1	0	938.473	High	2	469.739	-1.73	52
	High	High	XP_010693073.1 [115-122]; XP_010693059.1 [115-122]; XP_010693099.1 [116-123]	[K].SPGYYDGR.[Y]		FALSE	High	SPGYYDGR		3	3	4	XP_010693073.1; XP_010693059.1; XP_010693099.1	0	914.4	High	2	457.704	0.05	47
	High	High	XP_010693073.1 [149-157]; XP_010693059.1 [149-157]; XP_010693099.1 [150-158]; KMT18547.1 [148-156]	[K].KAYPDAFVR.[I]		FALSE	High	KAYPDAFVR		4	5	3	XP_010693073.1; XP_010693059.1; XP_010693099.1; KMT18547.1	1	1066.57	High	2	533.787	-0.77	45
	High	Not Found	XP_010693099.1 [167-181]	[R].QVQCISFIAYKPPSF.[-]		FALSE	High	QVQCISFIAYKPPSF	1xCarbamidomethyl [C4]	1	1	1	XP_010693099.1	0	1784.9	High	2	892.957	1.15	36
	High	High	XP_010693073.1 [158-164]; XP_010693059.1 [158-164]; XP_010693099.1 [159-165]; KMT18547.1 [157-163]	[R].IIGFDNK.[R]		FALSE	High	IIGFDNK		4	5	3	XP_010693073.1; XP_010693059.1; XP_010693099.1; KMT18547.1	0	806.441	High	2	403.723	-2.07	35
	Not Found	High	XP_010693073.1 [111-122]; XP_010693059.1 [111-122]; XP_010693099.1 [112-123]	[R].EHNKSPGYYDGR.[Y]		FALSE	High	EHNKSPGYYDGR		3	3	1	XP_010693073.1; XP_010693059.1; XP_010693099.1	1	1422.64	High	3	474.884	-1.81	35
	High	High	XP_010669829.1 [108-113]; XP_010693073.1 [105-110]; XP_010693059.1 [105-110]; XP_010693099.1 [106-111]; KMT18547.1 [104-109]	[K].DGFVYR.[E]		FALSE	High	DGFVYR		5	6	22	XP_010669829.1; XP_010693073.1; XP_010693059.1; XP_010693099.1; KMT18547.1	0	756.368	High	2	378.687	-1.34	35
	High	High	XP_010669829.1 [126-131]; XP_010693073.1 [123-128]; XP_010693059.1 [123-128]; XP_010693099.1 [124-129]; KMT18547.1 [122-127]	[R].YWTMWK.[L]		FALSE	High	YWTMWK		5	6	3	XP_010669829.1; XP_010693073.1; XP_010693059.1; XP_010693099.1; KMT18547.1	0	914.423	High	2	457.715	-0.42	34
KMT14553.1	hypothetical protein BVRB_4g073230 [Beta vulgaris subsp. vulgaris]	3	1	2	1	342	37.4	9.16	59	X	X
	Found in Sample: [S1] F1: Sample, 1	Found in Sample: [S2] F2: Sample, 2	Positions in Master Proteins	Annotated Sequence	Modifications in Master Proteins	Checked	Confidence	Sequence	Modifications	# Protein Groups	# Proteins	# PSMs	Master Protein Accessions	# Missed Cleavages	Theo. MH+ [Da]	Confidence (by Search Engine): Mascot	Charge (by Search Engine): Mascot	m/z [Da] (by Search Engine): Mascot	DeltaM [ppm] (by Search Engine): Mascot	Ions Score (by Search Engine): Mascot
	High	High	KMT14553.1 [62-71]	[R].LYDPDLAALK.[A]		FALSE	High	LYDPDLAALK		1	2	2	KMT14553.1	0	1118.61	High	2	559.808	-1.22	40
XP_010675721.2	putative aconitate hydratase, cytoplasmic [Beta vulgaris subsp. vulgaris]	11	10	32	10	1015	110.4	7.06	873	X	X
	Found in Sample: [S1] F1: Sample, 1	Found in Sample: [S2] F2: Sample, 2	Positions in Master Proteins	Annotated Sequence	Modifications in Master Proteins	Checked	Confidence	Sequence	Modifications	# Protein Groups	# Proteins	# PSMs	Master Protein Accessions	# Missed Cleavages	Theo. MH+ [Da]	Confidence (by Search Engine): Mascot	Charge (by Search Engine): Mascot	m/z [Da] (by Search Engine): Mascot	DeltaM [ppm] (by Search Engine): Mascot	Ions Score (by Search Engine): Mascot
	High	High	XP_010675721.2 [463-474]	[K].MFVDYSEPQQER.[V]		FALSE	High	MFVDYSEPQQER		1	1	6	XP_010675721.2	0	1528.67	High	2	764.842	1.57	72
	High	High	XP_010675721.2 [942-956]	[K].AGEDADTLGLTGHER.[Y]		FALSE	High	AGEDADTLGLTGHER		1	2	4	XP_010675721.2	0	1541.72	High	3	514.578	-0.21	70
	High	High	XP_010675721.2 [447-459]	[R].SDDTVSMIEQYLR.[A]		FALSE	High	SDDTVSMIEQYLR		1	2	3	XP_010675721.2	0	1556.73	High	2	778.867	1.03	62
	High	Not Found	XP_010675721.2 [590-601]	[K].TSLAPGSGVVTK.[Y]		FALSE	High	TSLAPGSGVVTK		1	2	1	XP_010675721.2	0	1116.63	High	2	558.815	-2.53	50
	High	High	XP_010675721.2 [194-203]	[K].LVEIPFKPAR.[V]		FALSE	High	LVEIPFKPAR		1	2	4	XP_010675721.2	0	1169.7	High	3	390.573	0.52	49
	High	High	XP_010675721.2 [142-152]	[K].FYSLPALNDPR.[V]		FALSE	High	FYSLPALNDPR		1	2	4	XP_010675721.2	0	1292.66	High	2	646.835	0.01	47
	High	High	XP_010675721.2 [162-169]	[R].ILLESAIR.[N]		FALSE	High	ILLESAIR		1	2	5	XP_010675721.2	0	914.567	High	2	457.787	-0.47	46
	Not Found	High	XP_010675721.2 [872-880]	[K].LYVFDAAMK.[Y]		FALSE	High	LYVFDAAMK		1	2	1	XP_010675721.2	0	1057.54	High	2	529.273	-0.05	44
	High	High	XP_010675721.2 [965-982]	[K].VSEIRPGQDITVTTDSGK.[S]		FALSE	High	VSEIRPGQDITVTTDSGK		1	1	2	XP_010675721.2	0	1902.98	High	3	634.998	1.03	42
	Not Found	High	XP_010675721.2 [826-833]	[K].DFNSYGSR.[R]		FALSE	High	DFNSYGSR		1	2	2	XP_010675721.2	0	945.406	High	2	473.206	-2.49	26
XP_048494902.1	beta-hexosaminidase 1 isoform X1 [Beta vulgaris subsp. vulgaris]	8	4	16	4	572	64.8	6.38	576	X	X
	Found in Sample: [S1] F1: Sample, 1	Found in Sample: [S2] F2: Sample, 2	Positions in Master Proteins	Annotated Sequence	Modifications in Master Proteins	Checked	Confidence	Sequence	Modifications	# Protein Groups	# Proteins	# PSMs	Master Protein Accessions	# Missed Cleavages	Theo. MH+ [Da]	Confidence (by Search Engine): Mascot	Charge (by Search Engine): Mascot	m/z [Da] (by Search Engine): Mascot	DeltaM [ppm] (by Search Engine): Mascot	Ions Score (by Search Engine): Mascot
	High	High	XP_048494902.1 [257-270]	[R].YTVEDAYEIVNFAK.[T]		FALSE	High	YTVEDAYEIVNFAK		1	3	8	XP_048494902.1	0	1661.81	High	2	831.408	2.05	84
	High	High	XP_048494902.1 [548-560]	[R].GVQAAPVTNYYAR.[R]		FALSE	High	GVQAAPVTNYYAR		1	4	6	XP_048494902.1	0	1409.72	High	2	705.363	0.88	77
	Not Found	High	XP_048494902.1 [388-396]	[K].DAYQYFVLK.[A]		FALSE	High	DAYQYFVLK		1	4	1	XP_048494902.1	0	1146.58	High	2	573.794	-1.96	38
	Not Found	High	XP_048494902.1 [196-203]	[R].GLLIDTSR.[H]		FALSE	High	GLLIDTSR		1	5	1	XP_048494902.1	0	874.499	High	2	437.752	-2.66	36
XP_010675161.1	ubiquitin-40S ribosomal protein S27a [Beta vulgaris subsp. vulgaris]	10	2	7	2	156	17.7	9.85	167	X	X
	Found in Sample: [S1] F1: Sample, 1	Found in Sample: [S2] F2: Sample, 2	Positions in Master Proteins	Annotated Sequence	Modifications in Master Proteins	Checked	Confidence	Sequence	Modifications	# Protein Groups	# Proteins	# PSMs	Master Protein Accessions	# Missed Cleavages	Theo. MH+ [Da]	Confidence (by Search Engine): Mascot	Charge (by Search Engine): Mascot	m/z [Da] (by Search Engine): Mascot	DeltaM [ppm] (by Search Engine): Mascot	Ions Score (by Search Engine): Mascot
	High	High	XP_010675161.1 [1-6]	[-G].MQIFVK.[T]		FALSE	High	MQIFVK		1	14	6	XP_010675161.1	0	765.433	High	2	383.22	-0.28	54
	High	Not Found	XP_010675161.1 [55-63]	[R].TLADYNIQK.[GE]		FALSE	High	TLADYNIQK		1	13	1	XP_010675161.1	0	1065.56	High	2	533.282	-1.34	35
XP_010695099.1	ribosome-inactivating protein cucurmosin isoform X2 [Beta vulgaris subsp. vulgaris]	7	2	11	2	334	36.7	8.7	443	X	X
	Found in Sample: [S1] F1: Sample, 1	Found in Sample: [S2] F2: Sample, 2	Positions in Master Proteins	Annotated Sequence	Modifications in Master Proteins	Checked	Confidence	Sequence	Modifications	# Protein Groups	# Proteins	# PSMs	Master Protein Accessions	# Missed Cleavages	Theo. MH+ [Da]	Confidence (by Search Engine): Mascot	Charge (by Search Engine): Mascot	m/z [Da] (by Search Engine): Mascot	DeltaM [ppm] (by Search Engine): Mascot	Ions Score (by Search Engine): Mascot
	High	High	XP_010695099.1 [157-171]	[R].YDSNYANIEAVGGSR.[K]		FALSE	High	YDSNYANIEAVGGSR		1	2	6	XP_010695099.1	0	1615.73	High	2	808.372	1.8	125
	High	Not Found	XP_010695099.1 [62-71]	[K].GYSQFLTNLR.[K]		FALSE	High	GYSQFLTNLR		1	3	5	XP_010695099.1	0	1198.62	High	2	599.813	-2.64	69
AAG36666.1	oxalate oxidase-like germin 171 [Beta vulgaris]	20	3	4	2	208	22.5	6.93	167	X
	Found in Sample: [S1] F1: Sample, 1	Found in Sample: [S2] F2: Sample, 2	Positions in Master Proteins	Annotated Sequence	Modifications in Master Proteins	Checked	Confidence	Sequence	Modifications	# Protein Groups	# Proteins	# PSMs	Master Protein Accessions	# Missed Cleavages	Theo. MH+ [Da]	Confidence (by Search Engine): Mascot	Charge (by Search Engine): Mascot	m/z [Da] (by Search Engine): Mascot	DeltaM [ppm] (by Search Engine): Mascot	Ions Score (by Search Engine): Mascot
	High	Not Found	AAG36666.1 [115-131]	[K].GSIIAGFIDTTNTAYYR.[R]		FALSE	High	GSIIAGFIDTTNTAYYR		1	3	2	AAG36666.1	0	1862.93	High	2	931.968	0.24	100
	High	Not Found	AAG36666.1 [42-57]	[K].DPASITTDDFVYTGFR.[G]		FALSE	High	DPASITTDDFVYTGFR		1	3	1	AAG36666.1	0	1804.84	High	2	902.924	0.53	49
	Not Found	High	XP_010666311.4 [36-43]; KMT16965.1 [34-41]; KMS96225.1 [34-41]; AAG36666.1 [34-41]	[R].GPQGYACK.[ND]		FALSE	High	GPQGYACK	1xCarbamidomethyl [C7]	4	13	1	XP_010666311.4; KMT16965.1; KMS96225.1; AAG36666.1	0	880.398	High	2	440.702	-2.69	29
XP_057252401.1	protein IN2-1 homolog B isoform X2 [Beta vulgaris subsp. vulgaris]	5	1	2	1	256	30	5.72	67	X
	Found in Sample: [S1] F1: Sample, 1	Found in Sample: [S2] F2: Sample, 2	Positions in Master Proteins	Annotated Sequence	Modifications in Master Proteins	Checked	Confidence	Sequence	Modifications	# Protein Groups	# Proteins	# PSMs	Master Protein Accessions	# Missed Cleavages	Theo. MH+ [Da]	Confidence (by Search Engine): Mascot	Charge (by Search Engine): Mascot	m/z [Da] (by Search Engine): Mascot	DeltaM [ppm] (by Search Engine): Mascot	Ions Score (by Search Engine): Mascot
	High	Not Found	XP_057252401.1 [46-57]	[R].LYVTYYCPFAQR.[A]		FALSE	High	LYVTYYCPFAQR	1xCarbamidomethyl [C7]	1	2	2	XP_057252401.1	0	1580.76	High	2	790.883	1.1	43
XP_010685108.1	peptidyl-prolyl cis-trans isomerase FKBP62 [Beta vulgaris subsp. vulgaris]	2	1	2	1	547	61.2	5.27	78	X	X
	Found in Sample: [S1] F1: Sample, 1	Found in Sample: [S2] F2: Sample, 2	Positions in Master Proteins	Annotated Sequence	Modifications in Master Proteins	Checked	Confidence	Sequence	Modifications	# Protein Groups	# Proteins	# PSMs	Master Protein Accessions	# Missed Cleavages	Theo. MH+ [Da]	Confidence (by Search Engine): Mascot	Charge (by Search Engine): Mascot	m/z [Da] (by Search Engine): Mascot	DeltaM [ppm] (by Search Engine): Mascot	Ions Score (by Search Engine): Mascot
	High	High	XP_010685108.1 [86-95]	[K].FTLGQGQVIK.[G]		FALSE	High	FTLGQGQVIK		1	1	2	XP_010685108.1	0	1090.63	High	2	545.816	-0.32	52
XP_010679908.1	proteasome subunit alpha type-7 [Beta vulgaris subsp. vulgaris]	24	5	14	5	248	26.9	7.37	576	X	X
	Found in Sample: [S1] F1: Sample, 1	Found in Sample: [S2] F2: Sample, 2	Positions in Master Proteins	Annotated Sequence	Modifications in Master Proteins	Checked	Confidence	Sequence	Modifications	# Protein Groups	# Proteins	# PSMs	Master Protein Accessions	# Missed Cleavages	Theo. MH+ [Da]	Confidence (by Search Engine): Mascot	Charge (by Search Engine): Mascot	m/z [Da] (by Search Engine): Mascot	DeltaM [ppm] (by Search Engine): Mascot	Ions Score (by Search Engine): Mascot
	High	High	XP_010679908.1 [97-110]	[R].LTLEDPVTVEYITR.[F]		FALSE	High	LTLEDPVTVEYITR		1	1	6	XP_010679908.1	0	1648.88	High	2	824.946	3.24	84
	High	Not Found	XP_010679908.1 [63-78]	[K].IVNLDNHVALACAGLK.[A]		FALSE	High	IVNLDNHVALACAGLK	1xCarbamidomethyl [C12]	1	1	1	XP_010679908.1	0	1707.92	High	3	569.978	-1.21	75
	High	High	XP_010679908.1 [193-203]	[R].ALLEVVESGGK.[N]		FALSE	High	ALLEVVESGGK		1	1	3	XP_010679908.1	0	1101.62	High	2	551.311	-0.2	61
	High	High	XP_010679908.1 [38-48]	[R].GTDTVVLGVEK.[K]		FALSE	High	GTDTVVLGVEK		1	1	3	XP_010679908.1	0	1117.61	High	2	559.308	-0.56	57
	Not Found	High	XP_010679908.1 [111-118]	[R].FIAGLQQK.[Y]		FALSE	High	FIAGLQQK		1	1	1	XP_010679908.1	0	904.525	High	2	452.766	-1.09	43
XP_010667329.1	uncharacterized protein LOC104884386 [Beta vulgaris subsp. vulgaris]	6	2	3	2	483	54.2	5.78	108	X	X
	Found in Sample: [S1] F1: Sample, 1	Found in Sample: [S2] F2: Sample, 2	Positions in Master Proteins	Annotated Sequence	Modifications in Master Proteins	Checked	Confidence	Sequence	Modifications	# Protein Groups	# Proteins	# PSMs	Master Protein Accessions	# Missed Cleavages	Theo. MH+ [Da]	Confidence (by Search Engine): Mascot	Charge (by Search Engine): Mascot	m/z [Da] (by Search Engine): Mascot	DeltaM [ppm] (by Search Engine): Mascot	Ions Score (by Search Engine): Mascot
	High	High	XP_010667329.1 [180-192]	[K].WWLGEPLWETVTK.[H]		FALSE	High	WWLGEPLWETVTK		1	1	2	XP_010667329.1	0	1644.84	High	2	822.925	0.69	53
	High	Not Found	XP_010667329.1 [430-443]	[R].TIFIGHGPQFAEGR.[K]		FALSE	High	TIFIGHGPQFAEGR		1	1	1	XP_010667329.1	0	1529.79	High	3	510.6	-0.67	41
XP_057252372.1	uncharacterized protein LOC104908999 isoform X1 [Beta vulgaris subsp. vulgaris]	2	1	2	1	252	28.7	6.35	41	X	X
	Found in Sample: [S1] F1: Sample, 1	Found in Sample: [S2] F2: Sample, 2	Positions in Master Proteins	Annotated Sequence	Modifications in Master Proteins	Checked	Confidence	Sequence	Modifications	# Protein Groups	# Proteins	# PSMs	Master Protein Accessions	# Missed Cleavages	Theo. MH+ [Da]	Confidence (by Search Engine): Mascot	Charge (by Search Engine): Mascot	m/z [Da] (by Search Engine): Mascot	DeltaM [ppm] (by Search Engine): Mascot	Ions Score (by Search Engine): Mascot
	High	High	XP_057252372.1 [66-71]	[K].LNFLKK.[K]		FALSE	High	LNFLKK		1	4	2	XP_057252372.1	1	762.487	High	2	381.747	-0.49	32
KMT17116.1	hypothetical protein BVRB_2g041700 [Beta vulgaris subsp. vulgaris]	17	7	17	7	434	47.2	9.06	486	X	X
	Found in Sample: [S1] F1: Sample, 1	Found in Sample: [S2] F2: Sample, 2	Positions in Master Proteins	Annotated Sequence	Modifications in Master Proteins	Checked	Confidence	Sequence	Modifications	# Protein Groups	# Proteins	# PSMs	Master Protein Accessions	# Missed Cleavages	Theo. MH+ [Da]	Confidence (by Search Engine): Mascot	Charge (by Search Engine): Mascot	m/z [Da] (by Search Engine): Mascot	DeltaM [ppm] (by Search Engine): Mascot	Ions Score (by Search Engine): Mascot
	High	High	KMT17116.1 [92-102]	[R].QLIQSPTYIVR.[V]		FALSE	High	QLIQSPTYIVR		1	2	3	KMT17116.1	0	1317.75	High	2	659.38	0.91	71
	High	High	KMT17116.1 [129-142]	[K].GCVGCGSALFGSER.[S]		FALSE	High	GCVGCGSALFGSER	2xCarbamidomethyl [C2; C5]	1	2	2	KMT17116.1	0	1456.63	High	2	728.82	1.19	68
	High	High	KMT17116.1 [223-236]	[R].GPLSLLSQTPSLYR.[S]		FALSE	High	GPLSLLSQTPSLYR		1	2	3	KMT17116.1	0	1531.85	High	2	766.429	1.96	55
	High	High	KMT17116.1 [83-91]	[K].SIAPVAWAR.[Q]		FALSE	High	SIAPVAWAR		1	2	2	KMT17116.1	0	970.547	High	2	485.777	-0.64	46
	Not Found	High	KMT17116.1 [417-425]	[R].VVFDLPNNR.[L]		FALSE	High	VVFDLPNNR		1	2	1	KMT17116.1	0	1073.57	High	2	537.29	-1.29	41
	High	High	KMT17116.1 [323-332]	[R].LATPAYIAVR.[D]		FALSE	High	LATPAYIAVR		1	2	2	KMT17116.1	0	1074.63	High	2	537.819	-0.17	39
	High	High	KMT17116.1 [257-264]	[K].LGPVAQPK.[K]		FALSE	High	LGPVAQPK		1	2	4	KMT17116.1	0	809.488	High	2	405.248	0.07	35
KMT07207.1	hypothetical protein BVRB_6g155290 [Beta vulgaris subsp. vulgaris]	4	1	3	1	180	20.9	9.61	52	X	X
	Found in Sample: [S1] F1: Sample, 1	Found in Sample: [S2] F2: Sample, 2	Positions in Master Proteins	Annotated Sequence	Modifications in Master Proteins	Checked	Confidence	Sequence	Modifications	# Protein Groups	# Proteins	# PSMs	Master Protein Accessions	# Missed Cleavages	Theo. MH+ [Da]	Confidence (by Search Engine): Mascot	Charge (by Search Engine): Mascot	m/z [Da] (by Search Engine): Mascot	DeltaM [ppm] (by Search Engine): Mascot	Ions Score (by Search Engine): Mascot
	High	High	KMT07207.1 [27-34]	[K].LSSLSLAR.[R]		FALSE	High	LSSLSLAR		1	1	3	KMT07207.1	0	846.504	High	2	423.756	-0.1	36
KMT03177.1	hypothetical protein BVRB_8g197290 [Beta vulgaris subsp. vulgaris]	18	8	21	1	584	64.5	6.28	734	X	X
	Found in Sample: [S1] F1: Sample, 1	Found in Sample: [S2] F2: Sample, 2	Positions in Master Proteins	Annotated Sequence	Modifications in Master Proteins	Checked	Confidence	Sequence	Modifications	# Protein Groups	# Proteins	# PSMs	Master Protein Accessions	# Missed Cleavages	Theo. MH+ [Da]	Confidence (by Search Engine): Mascot	Charge (by Search Engine): Mascot	m/z [Da] (by Search Engine): Mascot	DeltaM [ppm] (by Search Engine): Mascot	Ions Score (by Search Engine): Mascot
	High	High	XP_010688309.2 [570-581]; KMT03177.1 [570-581]	[K].YAESCMYSPAYR.[S]		FALSE	High	YAESCMYSPAYR	1xCarbamidomethyl [C5]	2	3	3	XP_010688309.2; KMT03177.1	0	1497.61	High	2	749.309	-1.48	73
	High	High	KMT03177.1 [460-476]	[R].AIFASGSPFDPVEYEGK.[T]		FALSE	High	AIFASGSPFDPVEYEGK		1	1	3	KMT03177.1	0	1813.86	High	2	907.435	-0.61	71
	High	High	XP_010688309.2 [72-86]; KMT03177.1 [72-86]	[R].GLLPPAEISQQVQVK.[K]		FALSE	High	GLLPPAEISQQVQVK		2	2	6	XP_010688309.2; KMT03177.1	0	1606.92	High	2	803.964	2.37	66
	High	Not Found	XP_010688309.2 [174-185]; KMT03177.1 [174-185]	[R].TIQVIVVTDGER.[I]		FALSE	High	TIQVIVVTDGER		2	2	2	XP_010688309.2; KMT03177.1	0	1329.74	High	2	665.372	-0.66	61
	High	Not Found	XP_010668641.2 [218-235]; XP_010688309.2 [186-203]; KMT03177.1 [186-203]	[R].ILGLGDLGCQGMGIPVGK.[L]		FALSE	High	ILGLGDLGCQGMGIPVGK	1xCarbamidomethyl [C9]	3	5	1	XP_010668641.2; XP_010688309.2; KMT03177.1	0	1784.94	High	2	892.975	1.65	60
	High	High	XP_010688309.2 [235-242]; KMT03177.1 [235-242]	[K].NEYYIGLR.[Q]		FALSE	High	NEYYIGLR		2	2	3	XP_010688309.2; KMT03177.1	0	1027.52	High	2	514.263	-1.23	45
	High	High	XP_010688309.2 [402-416]; KMT03177.1 [402-416]	[K].AIKPTILIGSSGVGK.[T]		FALSE	High	AIKPTILIGSSGVGK		2	2	2	XP_010688309.2; KMT03177.1	0	1440.88	High	3	480.964	-0.59	44
	High	Not Found	XP_010688309.2 [528-538]; KMT03177.1 [528-538]	[K].GMIYPPFSNIR.[K]		FALSE	High	GMIYPPFSNIR		2	2	1	XP_010688309.2; KMT03177.1	0	1294.66	High	2	647.833	-1.28	44
XP_010679580.2	subtilisin-like protease SBT1.7 [Beta vulgaris subsp. vulgaris]	5	3	3	3	768	81.3	6.8	91	X	X
	Found in Sample: [S1] F1: Sample, 1	Found in Sample: [S2] F2: Sample, 2	Positions in Master Proteins	Annotated Sequence	Modifications in Master Proteins	Checked	Confidence	Sequence	Modifications	# Protein Groups	# Proteins	# PSMs	Master Protein Accessions	# Missed Cleavages	Theo. MH+ [Da]	Confidence (by Search Engine): Mascot	Charge (by Search Engine): Mascot	m/z [Da] (by Search Engine): Mascot	DeltaM [ppm] (by Search Engine): Mascot	Ions Score (by Search Engine): Mascot
	High	Not Found	XP_010679580.2 [568-579]	[K].SALMTTAYVTYK.[N]		FALSE	High	SALMTTAYVTYK		1	2	1	XP_010679580.2	0	1348.68	High	2	674.844	-0.11	66
	Not Found	High	XP_010679580.2 [477-491]	[K].VGVQPSPVVAAFSSR.[G]		FALSE	High	VGVQPSPVVAAFSSR		1	2	1	XP_010679580.2	0	1500.82	High	2	750.911	-2.09	35
	High	Not Found	XP_010679580.2 [352-359]	[K].YAGVSLFR.[G]		FALSE	High	YAGVSLFR		1	2	1	XP_010679580.2	0	912.494	High	2	456.75	-1.36	33
XP_010688358.1	class V chitinase [Beta vulgaris subsp. vulgaris]	7	2	7	2	367	39.7	4.77	266	X	X
	Found in Sample: [S1] F1: Sample, 1	Found in Sample: [S2] F2: Sample, 2	Positions in Master Proteins	Annotated Sequence	Modifications in Master Proteins	Checked	Confidence	Sequence	Modifications	# Protein Groups	# Proteins	# PSMs	Master Protein Accessions	# Missed Cleavages	Theo. MH+ [Da]	Confidence (by Search Engine): Mascot	Charge (by Search Engine): Mascot	m/z [Da] (by Search Engine): Mascot	DeltaM [ppm] (by Search Engine): Mascot	Ions Score (by Search Engine): Mascot
	High	High	XP_010688358.1 [164-176]	[R].STAPSLLLTAALR.[Y]		FALSE	High	STAPSLLLTAALR		1	1	6	XP_010688358.1	0	1313.78	High	2	657.394	1.03	69
	High	Not Found	XP_010688358.1 [250-262]	[K].LVLGVPFYGYAWR.[L]		FALSE	High	LVLGVPFYGYAWR		1	1	1	XP_010688358.1	0	1540.83	High	2	770.921	1.98	37
XP_010695494.1	proteasome subunit beta type-2-A [Beta vulgaris subsp. vulgaris]	12	2	5	2	216	23.8	5.64	137	X	X
	Found in Sample: [S1] F1: Sample, 1	Found in Sample: [S2] F2: Sample, 2	Positions in Master Proteins	Annotated Sequence	Modifications in Master Proteins	Checked	Confidence	Sequence	Modifications	# Protein Groups	# Proteins	# PSMs	Master Protein Accessions	# Missed Cleavages	Theo. MH+ [Da]	Confidence (by Search Engine): Mascot	Charge (by Search Engine): Mascot	m/z [Da] (by Search Engine): Mascot	DeltaM [ppm] (by Search Engine): Mascot	Ions Score (by Search Engine): Mascot
	High	High	XP_010695494.1 [71-85]	[R].NGIPLTTAATANFTR.[G]		FALSE	High	NGIPLTTAATANFTR		1	2	2	XP_010695494.1	0	1547.82	High	2	774.413	0.26	59
	High	High	XP_010695494.1 [170-180]	[R].LVVAPPNFVIK.[I]		FALSE	High	LVVAPPNFVIK		1	1	3	XP_010695494.1	0	1196.74	High	2	598.875	1.33	40
XP_010669347.2	LL-diaminopimelate aminotransferase, chloroplastic [Beta vulgaris subsp. vulgaris]	39	12	20	12	466	50.5	7.09	595	X	X
	Found in Sample: [S1] F1: Sample, 1	Found in Sample: [S2] F2: Sample, 2	Positions in Master Proteins	Annotated Sequence	Modifications in Master Proteins	Checked	Confidence	Sequence	Modifications	# Protein Groups	# Proteins	# PSMs	Master Protein Accessions	# Missed Cleavages	Theo. MH+ [Da]	Confidence (by Search Engine): Mascot	Charge (by Search Engine): Mascot	m/z [Da] (by Search Engine): Mascot	DeltaM [ppm] (by Search Engine): Mascot	Ions Score (by Search Engine): Mascot
	High	High	XP_010669347.2 [239-257]	[K].TELIFFCSPNNPTGAAATR.[E]		FALSE	High	TELIFFCSPNNPTGAAATR	1xCarbamidomethyl [C7]	1	2	2	XP_010669347.2	0	2067	High	2	1034	1.41	87
	High	High	XP_010669347.2 [413-424]	[R].SSWDVFSEILEK.[T]		FALSE	High	SSWDVFSEILEK		1	1	3	XP_010669347.2	0	1439.71	High	2	720.356	-0.54	56
	High	Not Found	XP_010669347.2 [145-169]	[R].AAIASSFYGNLGIEEGDIFVSDGAK.[C]		FALSE	High	AAIASSFYGNLGIEEGDIFVSDGAK		1	2	1	XP_010669347.2	0	2531.23	High	3	844.413	-2.32	55
	High	High	XP_010669347.2 [380-390]	[K].ENTNIIVDTFK.[S]		FALSE	High	ENTNIIVDTFK		1	2	2	XP_010669347.2	0	1293.67	High	2	647.337	-1.79	49
	High	High	XP_010669347.2 [327-338]	[K].ELLFSDGFPVAK.[D]		FALSE	High	ELLFSDGFPVAK		1	2	3	XP_010669347.2	0	1322.7	High	2	661.854	1.06	47
	High	Not Found	XP_010669347.2 [122-141]	[R].AHDLSTLEGYSGYGAEQGEK.[K]		FALSE	High	AHDLSTLEGYSGYGAEQGEK		1	2	1	XP_010669347.2	0	2111.95	High	3	704.651	-6.5	41
	High	Not Found	XP_010669347.2 [93-120]	[K].YPDAQVISLGIGDTTEPIPDVITSAMAK.[R]		FALSE	High	YPDAQVISLGIGDTTEPIPDVITSAMAK		1	2	1	XP_010669347.2	0	2902.48	High	3	968.165	1.33	40
	High	High	XP_010669347.2 [319-326]	[R].LGWTVVPK.[E]		FALSE	High	LGWTVVPK		1	2	2	XP_010669347.2	0	899.535	High	2	450.271	0.05	39
	High	Not Found	XP_010669347.2 [425-444]	[K].THLVTTPGSGFGPGGEGFVR.[V]		FALSE	High	THLVTTPGSGFGPGGEGFVR		1	2	1	XP_010669347.2	0	1972.99	High	3	658.334	0.11	38
	High	High	XP_010669347.2 [452-460]	[R].ENILEACSR.[F]		FALSE	High	ENILEACSR	1xCarbamidomethyl [C7]	1	2	2	XP_010669347.2	0	1091.51	High	2	546.261	-0.49	36
	Not Found	High	XP_010669347.2 [445-451]	[R].VSAFGHR.[E]		FALSE	High	VSAFGHR		1	2	1	XP_010669347.2	0	773.405	High	2	387.206	-1.63	34
	High	Not Found	XP_010669347.2 [73-84]	[K].LQAGYLFPEIAK.[R]		FALSE	High	LQAGYLFPEIAK		1	2	1	XP_010669347.2	0	1349.75	High	2	675.378	1.82	33
KMT16962.1	hypothetical protein BVRB_2g044300 [Beta vulgaris subsp. vulgaris]	8	1	6	1	208	22.5	5.47	250	X	X
	Found in Sample: [S1] F1: Sample, 1	Found in Sample: [S2] F2: Sample, 2	Positions in Master Proteins	Annotated Sequence	Modifications in Master Proteins	Checked	Confidence	Sequence	Modifications	# Protein Groups	# Proteins	# PSMs	Master Protein Accessions	# Missed Cleavages	Theo. MH+ [Da]	Confidence (by Search Engine): Mascot	Charge (by Search Engine): Mascot	m/z [Da] (by Search Engine): Mascot	DeltaM [ppm] (by Search Engine): Mascot	Ions Score (by Search Engine): Mascot
	High	High	KMT16962.1 [42-57]	[R].DAADLTTDDFVYTGFR.[G]		FALSE	High	DAADLTTDDFVYTGFR		1	3	6	KMT16962.1	0	1806.82	High	2	903.913	0.25	78
XP_010689667.1	proteasome subunit alpha type-3 [Beta vulgaris subsp. vulgaris]	14	3	8	3	249	27.3	6.54	126	X	X
	Found in Sample: [S1] F1: Sample, 1	Found in Sample: [S2] F2: Sample, 2	Positions in Master Proteins	Annotated Sequence	Modifications in Master Proteins	Checked	Confidence	Sequence	Modifications	# Protein Groups	# Proteins	# PSMs	Master Protein Accessions	# Missed Cleavages	Theo. MH+ [Da]	Confidence (by Search Engine): Mascot	Charge (by Search Engine): Mascot	m/z [Da] (by Search Engine): Mascot	DeltaM [ppm] (by Search Engine): Mascot	Ions Score (by Search Engine): Mascot
	High	High	XP_010689667.1 [21-29]	[R].VFQIEYAAK.[A]		FALSE	High	VFQIEYAAK		1	2	5	XP_010689667.1	0	1068.57	High	2	534.79	-0.56	40
	Not Found	High	XP_010689667.1 [160-167]	[R].YFGAAIGK.[G]		FALSE	High	YFGAAIGK		1	1	2	XP_010689667.1	0	826.446	High	2	413.726	-0.34	34
	High	Not Found	XP_010689667.1 [94-110]	[K].SEATNYESTYGEAIPVK.[E]		FALSE	High	SEATNYESTYGEAIPVK		1	1	1	XP_010689667.1	0	1858.87	High	2	929.938	-0.91	31
XP_010685819.1	histone H2A [Beta vulgaris subsp. vulgaris]	6	1	2	1	153	15.9	10.58	80	X	X
	Found in Sample: [S1] F1: Sample, 1	Found in Sample: [S2] F2: Sample, 2	Positions in Master Proteins	Annotated Sequence	Modifications in Master Proteins	Checked	Confidence	Sequence	Modifications	# Protein Groups	# Proteins	# PSMs	Master Protein Accessions	# Missed Cleavages	Theo. MH+ [Da]	Confidence (by Search Engine): Mascot	Charge (by Search Engine): Mascot	m/z [Da] (by Search Engine): Mascot	DeltaM [ppm] (by Search Engine): Mascot	Ions Score (by Search Engine): Mascot
	High	High	XP_010685819.1 [32-40]	[RK].AGLQFPVGR.[IV]		FALSE	High	AGLQFPVGR		1	11	2	XP_010685819.1	0	944.531	High	2	472.768	-1.6	54
XP_010667730.1	NADP-dependent D-sorbitol-6-phosphate dehydrogenase [Beta vulgaris subsp. vulgaris]	13	5	14	5	309	34.9	6.68	358	X	X
	Found in Sample: [S1] F1: Sample, 1	Found in Sample: [S2] F2: Sample, 2	Positions in Master Proteins	Annotated Sequence	Modifications in Master Proteins	Checked	Confidence	Sequence	Modifications	# Protein Groups	# Proteins	# PSMs	Master Protein Accessions	# Missed Cleavages	Theo. MH+ [Da]	Confidence (by Search Engine): Mascot	Charge (by Search Engine): Mascot	m/z [Da] (by Search Engine): Mascot	DeltaM [ppm] (by Search Engine): Mascot	Ions Score (by Search Engine): Mascot
	High	Not Found	XP_010667730.1 [242-249]	[K].TAAQIALR.[W]		FALSE	High	TAAQIALR		1	1	2	XP_010667730.1	0	843.505	High	2	422.257	2.83	53
	High	High	XP_010667730.1 [156-168]	[R].SIGISNYDVFLTR.[D]		FALSE	High	SIGISNYDVFLTR		1	1	6	XP_010667730.1	0	1484.77	High	2	742.891	-0.02	53
	High	Not Found	XP_010667730.1 [11-20]	[K].MPIIGLGVWR.[M]		FALSE	High	MPIIGLGVWR		1	1	1	XP_010667730.1	0	1141.66	High	2	571.331	-0.08	45
	High	High	XP_010667730.1 [255-261]	[R].NTVVIPK.[S]		FALSE	High	NTVVIPK		1	1	4	XP_010667730.1	0	770.477	High	2	385.742	-0.91	41
	High	Not Found	XP_010667730.1 [241-249]	[K].KTAAQIALR.[W]		FALSE	High	KTAAQIALR		1	1	1	XP_010667730.1	1	971.6	High	2	486.303	-0.8	38
KMS98798.1	hypothetical protein BVRB_3g068730 [Beta vulgaris subsp. vulgaris]	7	2	4	2	338	37.4	7.84	196	X	X
	Found in Sample: [S1] F1: Sample, 1	Found in Sample: [S2] F2: Sample, 2	Positions in Master Proteins	Annotated Sequence	Modifications in Master Proteins	Checked	Confidence	Sequence	Modifications	# Protein Groups	# Proteins	# PSMs	Master Protein Accessions	# Missed Cleavages	Theo. MH+ [Da]	Confidence (by Search Engine): Mascot	Charge (by Search Engine): Mascot	m/z [Da] (by Search Engine): Mascot	DeltaM [ppm] (by Search Engine): Mascot	Ions Score (by Search Engine): Mascot
	High	High	KMS98798.1 [134-147]	[R].DAVALSGGPDWEVR.[L]		FALSE	High	DAVALSGGPDWEVR		1	1	2	KMS98798.1	0	1471.72	High	2	736.363	0.74	84
	High	Not Found	KMS98798.1 [93-102]	[K].LALSNINSLR.[S]		FALSE	High	LALSNINSLR		1	1	2	KMS98798.1	0	1100.64	High	2	550.825	0.36	71
KMT09104.1	hypothetical protein BVRB_6g132120 [Beta vulgaris subsp. vulgaris]	8	2	12	2	265	28.4	7.85	333	X	X
	Found in Sample: [S1] F1: Sample, 1	Found in Sample: [S2] F2: Sample, 2	Positions in Master Proteins	Annotated Sequence	Modifications in Master Proteins	Checked	Confidence	Sequence	Modifications	# Protein Groups	# Proteins	# PSMs	Master Protein Accessions	# Missed Cleavages	Theo. MH+ [Da]	Confidence (by Search Engine): Mascot	Charge (by Search Engine): Mascot	m/z [Da] (by Search Engine): Mascot	DeltaM [ppm] (by Search Engine): Mascot	Ions Score (by Search Engine): Mascot
	High	Not Found	KMT09104.1 [159-169]	[K].FLSEVNYLLGK.[Q]		FALSE	High	FLSEVNYLLGK		1	1	6	KMT09104.1	0	1282.7	High	2	641.855	-0.58	61
	High	High	KMT09104.1 [204-213]	[K].QYYSVTVLTR.[T]		FALSE	High	QYYSVTVLTR		1	1	6	KMT09104.1	0	1229.65	High	2	615.329	-1.75	43
ABH85388.1	isovaleryl-CoA dehydrogenase [Beta vulgaris]	8	3	3	3	409	44.9	7.12	116	X	X
	Found in Sample: [S1] F1: Sample, 1	Found in Sample: [S2] F2: Sample, 2	Positions in Master Proteins	Annotated Sequence	Modifications in Master Proteins	Checked	Confidence	Sequence	Modifications	# Protein Groups	# Proteins	# PSMs	Master Protein Accessions	# Missed Cleavages	Theo. MH+ [Da]	Confidence (by Search Engine): Mascot	Charge (by Search Engine): Mascot	m/z [Da] (by Search Engine): Mascot	DeltaM [ppm] (by Search Engine): Mascot	Ions Score (by Search Engine): Mascot
	Not Found	High	ABH85388.1 [386-397]	[K].LYEIGAGTSEIR.[R]		FALSE	High	LYEIGAGTSEIR		1	3	1	ABH85388.1	0	1308.68	High	2	654.844	0.72	64
	High	Not Found	ABH85388.1 [313-324]	[K].VADMYTSLQSSR.[ST]		FALSE	High	VADMYTSLQSSR		1	4	1	ABH85388.1	0	1357.64	High	2	679.326	2.16	59
	Not Found	High	ABH85388.1 [325-332]	[R].SYVYSVAR.[D]		FALSE	High	SYVYSVAR		1	3	1	ABH85388.1	0	944.484	High	2	472.745	-1.72	34
XP_010693059.1	ribulose bisphosphate carboxylase small subunit, chloroplastic 1 [Beta vulgaris subsp. vulgaris]	37	10	68	1	180	20.1	8.4	1671	X	X
	Found in Sample: [S1] F1: Sample, 1	Found in Sample: [S2] F2: Sample, 2	Positions in Master Proteins	Annotated Sequence	Modifications in Master Proteins	Checked	Confidence	Sequence	Modifications	# Protein Groups	# Proteins	# PSMs	Master Protein Accessions	# Missed Cleavages	Theo. MH+ [Da]	Confidence (by Search Engine): Mascot	Charge (by Search Engine): Mascot	m/z [Da] (by Search Engine): Mascot	DeltaM [ppm] (by Search Engine): Mascot	Ions Score (by Search Engine): Mascot
	High	High	XP_010693059.1 [166-180]	[R].QVQCISFIAYKPAGY.[-]		FALSE	High	QVQCISFIAYKPAGY	1xCarbamidomethyl [C4]	1	1	12	XP_010693059.1	0	1744.87	High	2	872.941	1.41	86
	High	High	XP_010693073.1 [158-165]; XP_010693059.1 [158-165]; XP_010693099.1 [159-166]; KMT18547.1 [157-164]	[R].IIGFDNKR.[Q]		FALSE	High	IIGFDNKR		4	5	9	XP_010693073.1; XP_010693059.1; XP_010693099.1; KMT18547.1	1	962.542	High	2	481.774	-0.44	54
	High	High	XP_010693073.1 [150-157]; XP_010693059.1 [150-157]; XP_010693099.1 [151-158]; KMT18547.1 [149-156]	[K].AYPDAFVR.[I]		FALSE	High	AYPDAFVR		4	5	6	XP_010693073.1; XP_010693059.1; XP_010693099.1; KMT18547.1	0	938.473	High	2	469.739	-1.73	52
	High	High	XP_010693073.1 [115-122]; XP_010693059.1 [115-122]; XP_010693099.1 [116-123]	[K].SPGYYDGR.[Y]		FALSE	High	SPGYYDGR		3	3	4	XP_010693073.1; XP_010693059.1; XP_010693099.1	0	914.4	High	2	457.704	0.05	47
	High	High	XP_010669829.1 [97-107]; XP_010693073.1 [94-104]; XP_010693059.1 [94-104]; KMT18547.1 [93-103]	[K].GWIPCLEFEVK.[D]		FALSE	High	GWIPCLEFEVK	1xCarbamidomethyl [C5]	4	5	5	XP_010669829.1; XP_010693073.1; XP_010693059.1; KMT18547.1	0	1377.69	High	2	689.347	-0.85	46
	High	High	XP_010693073.1 [149-157]; XP_010693059.1 [149-157]; XP_010693099.1 [150-158]; KMT18547.1 [148-156]	[K].KAYPDAFVR.[I]		FALSE	High	KAYPDAFVR		4	5	3	XP_010693073.1; XP_010693059.1; XP_010693099.1; KMT18547.1	1	1066.57	High	2	533.787	-0.77	45
	High	High	XP_010693073.1 [158-164]; XP_010693059.1 [158-164]; XP_010693099.1 [159-165]; KMT18547.1 [157-163]	[R].IIGFDNK.[R]		FALSE	High	IIGFDNK		4	5	3	XP_010693073.1; XP_010693059.1; XP_010693099.1; KMT18547.1	0	806.441	High	2	403.723	-2.07	35
	Not Found	High	XP_010693073.1 [111-122]; XP_010693059.1 [111-122]; XP_010693099.1 [112-123]	[R].EHNKSPGYYDGR.[Y]		FALSE	High	EHNKSPGYYDGR		3	3	1	XP_010693073.1; XP_010693059.1; XP_010693099.1	1	1422.64	High	3	474.884	-1.81	35
	High	High	XP_010669829.1 [108-113]; XP_010693073.1 [105-110]; XP_010693059.1 [105-110]; XP_010693099.1 [106-111]; KMT18547.1 [104-109]	[K].DGFVYR.[E]		FALSE	High	DGFVYR		5	6	22	XP_010669829.1; XP_010693073.1; XP_010693059.1; XP_010693099.1; KMT18547.1	0	756.368	High	2	378.687	-1.34	35
	High	High	XP_010669829.1 [126-131]; XP_010693073.1 [123-128]; XP_010693059.1 [123-128]; XP_010693099.1 [124-129]; KMT18547.1 [122-127]	[R].YWTMWK.[L]		FALSE	High	YWTMWK		5	6	3	XP_010669829.1; XP_010693073.1; XP_010693059.1; XP_010693099.1; KMT18547.1	0	914.423	High	2	457.715	-0.42	34
KMT16988.1	hypothetical protein BVRB_2g041930 [Beta vulgaris subsp. vulgaris]	10	2	2	2	366	40	7.5	58	X
	Found in Sample: [S1] F1: Sample, 1	Found in Sample: [S2] F2: Sample, 2	Positions in Master Proteins	Annotated Sequence	Modifications in Master Proteins	Checked	Confidence	Sequence	Modifications	# Protein Groups	# Proteins	# PSMs	Master Protein Accessions	# Missed Cleavages	Theo. MH+ [Da]	Confidence (by Search Engine): Mascot	Charge (by Search Engine): Mascot	m/z [Da] (by Search Engine): Mascot	DeltaM [ppm] (by Search Engine): Mascot	Ions Score (by Search Engine): Mascot
	High	Not Found	KMT16988.1 [162-187]	[R].DAFISTTAASVADLPAGSIVGTASLR.[R]		FALSE	High	DAFISTTAASVADLPAGSIVGTASLR		1	2	1	KMT16988.1	0	2491.3	High	3	831.106	-0.07	40
	High	Not Found	KMT16988.1 [358-366]	[R].AGPGFFDPR.[-]		FALSE	High	AGPGFFDPR		1	2	1	KMT16988.1	0	963.468	High	2	482.237	-1.57	35
XP_010693691.1	proteasome subunit alpha type-5 isoform X1 [Beta vulgaris subsp. vulgaris]	36	6	26	1	237	26	4.82	926	X
	Found in Sample: [S1] F1: Sample, 1	Found in Sample: [S2] F2: Sample, 2	Positions in Master Proteins	Annotated Sequence	Modifications in Master Proteins	Checked	Confidence	Sequence	Modifications	# Protein Groups	# Proteins	# PSMs	Master Protein Accessions	# Missed Cleavages	Theo. MH+ [Da]	Confidence (by Search Engine): Mascot	Charge (by Search Engine): Mascot	m/z [Da] (by Search Engine): Mascot	DeltaM [ppm] (by Search Engine): Mascot	Ions Score (by Search Engine): Mascot
	High	High	XP_010692534.1 [167-184]; XP_010693691.1 [167-184]	[K].AIGSGSEGADSSLQEQFR.[K]		FALSE	High	AIGSGSEGADSSLQEQFR		2	3	4	XP_010692534.1; XP_010693691.1	0	1838.85	High	2	919.931	1.38	106
	High	High	XP_010692534.1 [21-32]; XP_010693691.1 [21-32]	[R].LFQVEYAIEAIK.[L]		FALSE	High	LFQVEYAIEAIK		2	3	7	XP_010692534.1; XP_010693691.1	0	1423.78	High	2	712.395	-0.27	67
	High	High	XP_010692534.1 [54-66]; XP_010693691.1 [54-66]	[R].ITSPLLEPSSVEK.[I]		FALSE	High	ITSPLLEPSSVEK		2	3	8	XP_010692534.1; XP_010693691.1	0	1399.77	High	2	700.387	-1.49	53
	High	Not Found	XP_010693691.1 [101-122]	[R].FSYGEPMTVESTTQALCDLALR.[F]		FALSE	High	FSYGEPMTVESTTQALCDLALR	1xCarbamidomethyl [C17]	1	1	1	XP_010693691.1	0	2489.17	High	3	830.395	0.22	41
	High	High	XP_010692534.1 [11-20]; XP_010693691.1 [11-20]	[R].GVNTFSPEGR.[L]		FALSE	High	GVNTFSPEGR		2	3	2	XP_010692534.1; XP_010693691.1	0	1063.52	High	2	532.262	-0.85	39
	High	High	XP_010692534.1 [208-217]; XP_010693691.1 [208-217]	[K].VTPNNVDIAK.[V]		FALSE	High	VTPNNVDIAK		2	3	4	XP_010692534.1; XP_010693691.1	0	1070.58	High	2	535.795	-0.81	36
KMT02265.1	hypothetical protein BVRB_9g206520 [Beta vulgaris subsp. vulgaris]	4	1	3	1	402	42.6	5.88	105	X	X
	Found in Sample: [S1] F1: Sample, 1	Found in Sample: [S2] F2: Sample, 2	Positions in Master Proteins	Annotated Sequence	Modifications in Master Proteins	Checked	Confidence	Sequence	Modifications	# Protein Groups	# Proteins	# PSMs	Master Protein Accessions	# Missed Cleavages	Theo. MH+ [Da]	Confidence (by Search Engine): Mascot	Charge (by Search Engine): Mascot	m/z [Da] (by Search Engine): Mascot	DeltaM [ppm] (by Search Engine): Mascot	Ions Score (by Search Engine): Mascot
	High	High	KMT02265.1 [304-318]	[K].ITGTLVDKDPVAAYK.[L]		FALSE	High	ITGTLVDKDPVAAYK		1	2	3	KMT02265.1	1	1590.87	High	3	530.963	0.12	50
XP_048490470.1	endonuclease 4 isoform X1 [Beta vulgaris subsp. vulgaris]	12	4	6	4	316	35.3	7.27	124	X	X
	Found in Sample: [S1] F1: Sample, 1	Found in Sample: [S2] F2: Sample, 2	Positions in Master Proteins	Annotated Sequence	Modifications in Master Proteins	Checked	Confidence	Sequence	Modifications	# Protein Groups	# Proteins	# PSMs	Master Protein Accessions	# Missed Cleavages	Theo. MH+ [Da]	Confidence (by Search Engine): Mascot	Charge (by Search Engine): Mascot	m/z [Da] (by Search Engine): Mascot	DeltaM [ppm] (by Search Engine): Mascot	Ions Score (by Search Engine): Mascot
	High	High	XP_048490470.1 [289-295]	[R].LAATLNR.[I]		FALSE	High	LAATLNR		1	2	2	XP_048490470.1	0	758.452	High	2	379.729	-0.75	53
	High	Not Found	XP_048490470.1 [259-274]	[K].NATPGSVLGDDYFLSR.[L]		FALSE	High	NATPGSVLGDDYFLSR		1	2	1	XP_048490470.1	0	1711.83	High	2	856.419	1.75	47
	High	High	XP_048490470.1 [37-44]	[K].IAEGYLSK.[D]		FALSE	High	IAEGYLSK		1	2	2	XP_048490470.1	0	880.477	High	2	440.742	-1.73	40
	High	Not Found	XP_048490470.1 [281-288]	[R].RLAQGGLR.[L]		FALSE	High	RLAQGGLR		1	2	1	XP_048490470.1	1	870.527	High	2	435.766	-1.93	29
XP_048500766.1	uncharacterized protein LOC104892915 isoform X1 [Beta vulgaris subsp. vulgaris]	4	1	2	1	189	21.2	9.64	39	X	X
	Found in Sample: [S1] F1: Sample, 1	Found in Sample: [S2] F2: Sample, 2	Positions in Master Proteins	Annotated Sequence	Modifications in Master Proteins	Checked	Confidence	Sequence	Modifications	# Protein Groups	# Proteins	# PSMs	Master Protein Accessions	# Missed Cleavages	Theo. MH+ [Da]	Confidence (by Search Engine): Mascot	Charge (by Search Engine): Mascot	m/z [Da] (by Search Engine): Mascot	DeltaM [ppm] (by Search Engine): Mascot	Ions Score (by Search Engine): Mascot
	High	High	XP_048500766.1 [120-127]	[K].GFSNSFSR.[F]		FALSE	High	GFSNSFSR		1	3	2	XP_048500766.1	0	901.416	High	2	451.212	-0.48	27
XP_010689118.2	lactoylglutathione lyase isoform X1 [Beta vulgaris subsp. vulgaris]	12	2	2	2	242	27.1	8.07	68	X	X
	Found in Sample: [S1] F1: Sample, 1	Found in Sample: [S2] F2: Sample, 2	Positions in Master Proteins	Annotated Sequence	Modifications in Master Proteins	Checked	Confidence	Sequence	Modifications	# Protein Groups	# Proteins	# PSMs	Master Protein Accessions	# Missed Cleavages	Theo. MH+ [Da]	Confidence (by Search Engine): Mascot	Charge (by Search Engine): Mascot	m/z [Da] (by Search Engine): Mascot	DeltaM [ppm] (by Search Engine): Mascot	Ions Score (by Search Engine): Mascot
	Not Found	High	XP_010689118.2 [64-81]	[K].ESPSNNPGLQATPDDATK.[G]		FALSE	High	ESPSNNPGLQATPDDATK		1	2	1	XP_010689118.2	0	1841.85	High	2	921.43	0.57	50
	High	Not Found	XP_010689118.2 [82-91]	[K].GYIMQQTMFR.[I]		FALSE	High	GYIMQQTMFR		1	3	1	XP_010689118.2	0	1274.6	High	2	637.804	-1.67	34
XP_010691069.1	3-isopropylmalate dehydrogenase, chloroplastic [Beta vulgaris subsp. vulgaris]	10	3	5	3	411	44.4	5.66	216	X	X
	Found in Sample: [S1] F1: Sample, 1	Found in Sample: [S2] F2: Sample, 2	Positions in Master Proteins	Annotated Sequence	Modifications in Master Proteins	Checked	Confidence	Sequence	Modifications	# Protein Groups	# Proteins	# PSMs	Master Protein Accessions	# Missed Cleavages	Theo. MH+ [Da]	Confidence (by Search Engine): Mascot	Charge (by Search Engine): Mascot	m/z [Da] (by Search Engine): Mascot	DeltaM [ppm] (by Search Engine): Mascot	Ions Score (by Search Engine): Mascot
	High	Not Found	XP_010691069.1 [111-124]	[K].QSDAVLLGAIGGYK.[W]		FALSE	High	QSDAVLLGAIGGYK		1	1	1	XP_010691069.1	0	1391.75	High	2	696.383	3.65	67
	High	High	XP_010691069.1 [379-393]	[R].TGDIYSVGNQLVGCK.[E]		FALSE	High	TGDIYSVGNQLVGCK	1xCarbamidomethyl [C14]	1	1	2	XP_010691069.1	0	1610.78	High	2	805.896	0.88	67
	High	High	XP_010691069.1 [181-192]	[R].ELTAGIYFGEPR.[G]		FALSE	High	ELTAGIYFGEPR		1	1	2	XP_010691069.1	0	1352.68	High	2	676.846	0.91	47
XP_010685265.2	berberine bridge enzyme-like 4 [Beta vulgaris subsp. vulgaris]	9	5	9	5	556	62.2	9.14	303	X	X
	Found in Sample: [S1] F1: Sample, 1	Found in Sample: [S2] F2: Sample, 2	Positions in Master Proteins	Annotated Sequence	Modifications in Master Proteins	Checked	Confidence	Sequence	Modifications	# Protein Groups	# Proteins	# PSMs	Master Protein Accessions	# Missed Cleavages	Theo. MH+ [Da]	Confidence (by Search Engine): Mascot	Charge (by Search Engine): Mascot	m/z [Da] (by Search Engine): Mascot	DeltaM [ppm] (by Search Engine): Mascot	Ions Score (by Search Engine): Mascot
	High	High	XP_010685265.2 [307-319]	[K].TVQVSFIGQYLGR.[TA]		FALSE	High	TVQVSFIGQYLGR		1	4	2	XP_010685265.2	0	1467.8	High	2	734.402	0.43	61
	Not Found	High	XP_010685265.2 [526-535]	[R].YEQSIPVLPK.[D]		FALSE	High	YEQSIPVLPK		1	2	2	XP_010685265.2	0	1173.65	High	2	587.329	-0.61	54
	High	Not Found	XP_010685265.2 [391-398]	[R].EGLEMIWR.[K]		FALSE	High	EGLEMIWR		1	3	1	XP_010685265.2	0	1033.51	High	2	517.261	0.42	50
	High	High	XP_010685265.2 [516-525]	[K].ANVDPTNFFR.[Y]		FALSE	High	ANVDPTNFFR		1	1	2	XP_010685265.2	0	1180.57	High	2	590.79	-1.48	45
	High	High	XP_010685265.2 [479-485]	[R].QAFLNYR.[D]		FALSE	High	QAFLNYR		1	2	2	XP_010685265.2	0	911.473	High	2	456.241	1.4	40
XP_010687996.2	carbonic anhydrase, chloroplastic [Beta vulgaris subsp. vulgaris]	6	2	3	2	337	36.9	7.69	66	X	X
	Found in Sample: [S1] F1: Sample, 1	Found in Sample: [S2] F2: Sample, 2	Positions in Master Proteins	Annotated Sequence	Modifications in Master Proteins	Checked	Confidence	Sequence	Modifications	# Protein Groups	# Proteins	# PSMs	Master Protein Accessions	# Missed Cleavages	Theo. MH+ [Da]	Confidence (by Search Engine): Mascot	Charge (by Search Engine): Mascot	m/z [Da] (by Search Engine): Mascot	DeltaM [ppm] (by Search Engine): Mascot	Ions Score (by Search Engine): Mascot
	High	Not Found	XP_010687996.2 [179-189]	[R].NIASMVPQFDK.[T]		FALSE	High	NIASMVPQFDK		1	2	1	XP_010687996.2	0	1249.62	High	2	625.317	1.68	35
	High	High	XP_010687996.2 [151-160]	[K].FMVFACSDSR.[V]		FALSE	High	FMVFACSDSR	1xCarbamidomethyl [C6]	1	2	2	XP_010687996.2	0	1219.52	High	2	610.266	1.64	32
XP_010668641.2	NADP-dependent malic enzyme [Beta vulgaris subsp. vulgaris]	6	3	3	2	616	68.3	6.34	142	X	X
	Found in Sample: [S1] F1: Sample, 1	Found in Sample: [S2] F2: Sample, 2	Positions in Master Proteins	Annotated Sequence	Modifications in Master Proteins	Checked	Confidence	Sequence	Modifications	# Protein Groups	# Proteins	# PSMs	Master Protein Accessions	# Missed Cleavages	Theo. MH+ [Da]	Confidence (by Search Engine): Mascot	Charge (by Search Engine): Mascot	m/z [Da] (by Search Engine): Mascot	DeltaM [ppm] (by Search Engine): Mascot	Ions Score (by Search Engine): Mascot
	High	Not Found	XP_010668641.2 [264-274]	[K].LLNDEFYIGLK.[Q]		FALSE	High	LLNDEFYIGLK		1	2	1	XP_010668641.2	0	1324.71	High	2	662.862	0.95	76
	High	Not Found	XP_010668641.2 [218-235]; XP_010688309.2 [186-203]; KMT03177.1 [186-203]	[R].ILGLGDLGCQGMGIPVGK.[L]		FALSE	High	ILGLGDLGCQGMGIPVGK	1xCarbamidomethyl [C9]	3	5	1	XP_010668641.2; XP_010688309.2; KMT03177.1	0	1784.94	High	2	892.975	1.65	60
	Not Found	High	XP_010668641.2 [584-592]	[K].AYDLGLASR.[L]		FALSE	High	AYDLGLASR		1	2	1	XP_010668641.2	0	965.505	High	2	483.256	-0.84	52
XP_010673675.2	uncharacterized protein LOC104890017 isoform X2 [Beta vulgaris subsp. vulgaris]	15	7	14	7	656	71.6	7.14	441	X	X
	Found in Sample: [S1] F1: Sample, 1	Found in Sample: [S2] F2: Sample, 2	Positions in Master Proteins	Annotated Sequence	Modifications in Master Proteins	Checked	Confidence	Sequence	Modifications	# Protein Groups	# Proteins	# PSMs	Master Protein Accessions	# Missed Cleavages	Theo. MH+ [Da]	Confidence (by Search Engine): Mascot	Charge (by Search Engine): Mascot	m/z [Da] (by Search Engine): Mascot	DeltaM [ppm] (by Search Engine): Mascot	Ions Score (by Search Engine): Mascot
	Not Found	High	XP_010673675.2 [155-172]	[R].TPEVVVDESWFTDPNLAR.[E]		FALSE	High	TPEVVVDESWFTDPNLAR		1	2	1	XP_010673675.2	0	2075.01	High	2	1038.01	0.87	83
	High	Not Found	XP_010673675.2 [322-334]	[K].TSLKETGESLKEK.[G]		FALSE	High	TSLKETGESLKEK		1	2	1	XP_010673675.2	2	1449.78	High	3	483.931	-1.68	66
	High	High	XP_010673675.2 [310-321]	[K].TQSLGIDYIPLK.[T]		FALSE	High	TQSLGIDYIPLK		1	2	4	XP_010673675.2	0	1347.75	High	2	674.379	-1.06	52
	High	High	XP_010673675.2 [183-194]	[K].TLAEEAAWNFVK.[E]		FALSE	High	TLAEEAAWNFVK		1	2	4	XP_010673675.2	0	1378.7	High	2	689.855	1.22	50
	High	Not Found	XP_010673675.2 [138-154]	[R].VVLTSSMAAVAYNGKPR.[T]		FALSE	High	VVLTSSMAAVAYNGKPR		1	2	1	XP_010673675.2	0	1763.95	High	3	588.655	1.65	45
	High	Not Found	XP_010673675.2 [7-23]	[K].TVCVTGASGYIASWLVK.[L]		FALSE	High	TVCVTGASGYIASWLVK	1xCarbamidomethyl [C3]	1	2	1	XP_010673675.2	0	1811.94	High	2	906.472	0.57	43
	High	High	XP_010673675.2 [121-131]	[K].GTLNVLSACAK.[V]		FALSE	High	GTLNVLSACAK	1xCarbamidomethyl [C9]	1	2	2	XP_010673675.2	0	1133.6	High	2	567.302	-0.54	39
KMT01981.1	hypothetical protein BVRB_9g208890 isoform B [Beta vulgaris subsp. vulgaris]	49	4	6	1	135	15	8.32	355	X
	Found in Sample: [S1] F1: Sample, 1	Found in Sample: [S2] F2: Sample, 2	Positions in Master Proteins	Annotated Sequence	Modifications in Master Proteins	Checked	Confidence	Sequence	Modifications	# Protein Groups	# Proteins	# PSMs	Master Protein Accessions	# Missed Cleavages	Theo. MH+ [Da]	Confidence (by Search Engine): Mascot	Charge (by Search Engine): Mascot	m/z [Da] (by Search Engine): Mascot	DeltaM [ppm] (by Search Engine): Mascot	Ions Score (by Search Engine): Mascot
	High	Not Found	XP_010689720.1 [265-288]; KMT01981.1 [75-98]	[R].GLLHSDQQLYNGGSEDSLVLTYSR.[N]		FALSE	High	GLLHSDQQLYNGGSEDSLVLTYSR		2	3	1	XP_010689720.1; KMT01981.1	0	2652.29	High	3	884.768	0.14	95
	High	High	XP_010689720.1 [235-251]; KMT01981.1 [45-61]	[R].GSGDFNLAPLDLQTPTR.[F]		FALSE	High	GSGDFNLAPLDLQTPTR		2	3	3	XP_010689720.1; KMT01981.1	0	1801.91	High	2	901.456	-1.5	84
	High	Not Found	XP_010689720.1 [252-263]; KMT01981.1 [62-73]	[R].FDNDYYQNLVAK.[R]		FALSE	High	FDNDYYQNLVAK		2	3	1	XP_010689720.1; KMT01981.1	0	1489.7	High	2	745.353	2.17	69
	High	Not Found	KMT01981.1 [2-14]	[M].TVLSGGHTIGLAR.[C]		FALSE	High	TVLSGGHTIGLAR		1	1	1	KMT01981.1	0	1281.73	High	2	641.367	0.18	54
XP_010675440.2	auxin-binding protein ABP19a [Beta vulgaris subsp. vulgaris]	7	2	3	1	233	25.2	7.46	80	X	X
	Found in Sample: [S1] F1: Sample, 1	Found in Sample: [S2] F2: Sample, 2	Positions in Master Proteins	Annotated Sequence	Modifications in Master Proteins	Checked	Confidence	Sequence	Modifications	# Protein Groups	# Proteins	# PSMs	Master Protein Accessions	# Missed Cleavages	Theo. MH+ [Da]	Confidence (by Search Engine): Mascot	Charge (by Search Engine): Mascot	m/z [Da] (by Search Engine): Mascot	DeltaM [ppm] (by Search Engine): Mascot	Ions Score (by Search Engine): Mascot
	High	Not Found	XP_048495788.1 [131-139]; XP_010675440.2 [131-139]	[R].TSEVIIVAR.[G]		FALSE	High	TSEVIIVAR		2	7	2	XP_048495788.1; XP_010675440.2	0	987.583	High	2	494.294	-1.81	53
	High	High	XP_010675440.2 [86-92]	[R].TITNVPR.[N]		FALSE	High	TITNVPR		1	3	2	XP_010675440.2	0	800.462	High	2	400.735	0.73	38
XP_010688229.1	aspartate aminotransferase, cytoplasmic [Beta vulgaris subsp. vulgaris]	9	3	6	2	405	44.4	6.99	238	X	X
	Found in Sample: [S1] F1: Sample, 1	Found in Sample: [S2] F2: Sample, 2	Positions in Master Proteins	Annotated Sequence	Modifications in Master Proteins	Checked	Confidence	Sequence	Modifications	# Protein Groups	# Proteins	# PSMs	Master Protein Accessions	# Missed Cleavages	Theo. MH+ [Da]	Confidence (by Search Engine): Mascot	Charge (by Search Engine): Mascot	m/z [Da] (by Search Engine): Mascot	DeltaM [ppm] (by Search Engine): Mascot	Ions Score (by Search Engine): Mascot
	High	High	XP_010688229.1 [99-112]	[R].VASAQCLSGTGSLR.[V]		FALSE	High	VASAQCLSGTGSLR	1xCarbamidomethyl [C6]	1	1	2	XP_010688229.1	0	1406.71	High	2	703.857	0.59	78
	High	High	XP_010688229.1 [32-40]; XP_010665799.1 [86-94]	[K].LNLGVGAYR.[T]		FALSE	High	LNLGVGAYR		2	6	2	XP_010688229.1; XP_010665799.1	0	962.542	High	2	481.775	0.58	59
	High	High	XP_010688229.1 [85-98]	[K].LILGADSPAILENR.[V]		FALSE	High	LILGADSPAILENR		1	1	2	XP_010688229.1	0	1481.83	High	2	741.42	0.98	47
XP_010670635.1	alpha-galactosidase 3 [Beta vulgaris subsp. vulgaris]	21	7	21	7	429	47.3	5.45	648	X	X
	Found in Sample: [S1] F1: Sample, 1	Found in Sample: [S2] F2: Sample, 2	Positions in Master Proteins	Annotated Sequence	Modifications in Master Proteins	Checked	Confidence	Sequence	Modifications	# Protein Groups	# Proteins	# PSMs	Master Protein Accessions	# Missed Cleavages	Theo. MH+ [Da]	Confidence (by Search Engine): Mascot	Charge (by Search Engine): Mascot	m/z [Da] (by Search Engine): Mascot	DeltaM [ppm] (by Search Engine): Mascot	Ions Score (by Search Engine): Mascot
	High	High	XP_010670635.1 [296-305]	[K].APLLIGCDIR.[N]		FALSE	High	APLLIGCDIR	1xCarbamidomethyl [C7]	1	1	3	XP_010670635.1	0	1127.62	High	2	564.316	-0.17	62
	High	High	XP_010670635.1 [172-182]	[K].LFASWGVDYLK.[Y]		FALSE	High	LFASWGVDYLK		1	1	7	XP_010670635.1	0	1298.68	High	2	649.844	1.66	60
	High	High	XP_010670635.1 [356-363]	[R].IAVALWNR.[C]		FALSE	High	IAVALWNR		1	1	5	XP_010670635.1	0	942.552	High	2	471.779	-1.2	53
	High	High	XP_010670635.1 [183-194]	[K].YDNCFNLGIPPK.[K]		FALSE	High	YDNCFNLGIPPK	1xCarbamidomethyl [C4]	1	1	2	XP_010670635.1	0	1437.68	High	2	719.347	2.92	48
	Not Found	High	XP_010670635.1 [399-407]	[K].DAVSSFGVR.[V]		FALSE	High	DAVSSFGVR		1	1	1	XP_010670635.1	0	937.474	High	2	469.242	2.44	47
	High	High	XP_010670635.1 [145-171]	[K].LGIYSDAGAFTCQVRPGSIFHENDDAK.[L]		FALSE	High	LGIYSDAGAFTCQVRPGSIFHENDDAK	1xCarbamidomethyl [C12]	1	1	2	XP_010670635.1	0	2968.39	High	4	742.853	0.46	33
	High	Not Found	XP_010670635.1 [408-421]	[R].VESHDCAMYIFTPK.[I]		FALSE	High	VESHDCAMYIFTPK	1xCarbamidomethyl [C6]	1	1	1	XP_010670635.1	0	1697.77	High	3	566.592	-2.72	31
KMT09089.1	hypothetical protein BVRB_6g131970 [Beta vulgaris subsp. vulgaris]	18	5	9	5	393	43.6	8.12	334	X	X
	Found in Sample: [S1] F1: Sample, 1	Found in Sample: [S2] F2: Sample, 2	Positions in Master Proteins	Annotated Sequence	Modifications in Master Proteins	Checked	Confidence	Sequence	Modifications	# Protein Groups	# Proteins	# PSMs	Master Protein Accessions	# Missed Cleavages	Theo. MH+ [Da]	Confidence (by Search Engine): Mascot	Charge (by Search Engine): Mascot	m/z [Da] (by Search Engine): Mascot	DeltaM [ppm] (by Search Engine): Mascot	Ions Score (by Search Engine): Mascot
	High	High	KMT09089.1 [132-143]	[K].LADVLELVGIPK.[L]		FALSE	High	LADVLELVGIPK		1	3	3	KMT09089.1	0	1266.77	High	2	633.886	-2.12	70
	Not Found	High	KMT09089.1 [35-50]	[R].SGLISSYVTPVDLFYK.[R]		FALSE	High	SGLISSYVTPVDLFYK		1	3	1	KMT09089.1	0	1788.94	High	2	894.975	0.54	64
	High	Not Found	KMT09089.1 [355-374]	[K].AVDIAANVQPENVESIWNLR.[G]		FALSE	High	AVDIAANVQPENVESIWNLR		1	3	1	KMT09089.1	0	2238.15	High	2	1119.58	-1.81	62
	High	High	KMT09089.1 [208-217]	[R].VVVPGVIGAR.[S]		FALSE	High	VVVPGVIGAR		1	3	3	KMT09089.1	0	966.609	High	2	483.808	-0.94	49
	High	Not Found	KMT09089.1 [52-64]	[R].NHGPIPVVDDIER.[Y]		FALSE	High	NHGPIPVVDDIER		1	3	1	KMT09089.1	0	1460.75	High	3	487.587	-2.14	43
XP_010675099.1	lysM domain-containing GPI-anchored protein 1 isoform X1 [Beta vulgaris subsp. vulgaris]	7	2	3	2	424	43.8	5.06	170	X	X
	Found in Sample: [S1] F1: Sample, 1	Found in Sample: [S2] F2: Sample, 2	Positions in Master Proteins	Annotated Sequence	Modifications in Master Proteins	Checked	Confidence	Sequence	Modifications	# Protein Groups	# Proteins	# PSMs	Master Protein Accessions	# Missed Cleavages	Theo. MH+ [Da]	Confidence (by Search Engine): Mascot	Charge (by Search Engine): Mascot	m/z [Da] (by Search Engine): Mascot	DeltaM [ppm] (by Search Engine): Mascot	Ions Score (by Search Engine): Mascot
	High	High	XP_010675099.1 [96-107]	[K].IPISCSCVDGIR.[K]		FALSE	High	IPISCSCVDGIR	2xCarbamidomethyl [C5; C7]	1	2	2	XP_010675099.1	0	1376.67	High	2	688.837	1.14	75
	High	Not Found	XP_010675099.1 [326-341]	[R].CPGPQQFPAVTPPPIR.[A]		FALSE	High	CPGPQQFPAVTPPPIR	1xCarbamidomethyl [C1]	1	1	1	XP_010675099.1	0	1761.91	High	2	881.458	-0.85	53
XP_010680354.1	12-oxophytodienoate reductase 3 [Beta vulgaris subsp. vulgaris]	7	2	3	2	391	43.3	5.91	142	X	X
	Found in Sample: [S1] F1: Sample, 1	Found in Sample: [S2] F2: Sample, 2	Positions in Master Proteins	Annotated Sequence	Modifications in Master Proteins	Checked	Confidence	Sequence	Modifications	# Protein Groups	# Proteins	# PSMs	Master Protein Accessions	# Missed Cleavages	Theo. MH+ [Da]	Confidence (by Search Engine): Mascot	Charge (by Search Engine): Mascot	m/z [Da] (by Search Engine): Mascot	DeltaM [ppm] (by Search Engine): Mascot	Ions Score (by Search Engine): Mascot
	High	High	XP_010680354.1 [331-344]	[K].AVAEDDADLIAYAR.[L]		FALSE	High	AVAEDDADLIAYAR		1	1	2	XP_010680354.1	0	1492.73	High	2	746.867	-0.15	72
	Not Found	High	XP_010680354.1 [163-177]	[R].ALAASEIPNIIDDYR.[Q]		FALSE	High	ALAASEIPNIIDDYR		1	1	1	XP_010680354.1	0	1660.85	High	2	830.933	3.22	50
XP_010666334.1	glutamine synthetase leaf isozyme, chloroplastic [Beta vulgaris subsp. vulgaris]	4	2	3	2	431	47.4	6.05	66	X
	Found in Sample: [S1] F1: Sample, 1	Found in Sample: [S2] F2: Sample, 2	Positions in Master Proteins	Annotated Sequence	Modifications in Master Proteins	Checked	Confidence	Sequence	Modifications	# Protein Groups	# Proteins	# PSMs	Master Protein Accessions	# Missed Cleavages	Theo. MH+ [Da]	Confidence (by Search Engine): Mascot	Charge (by Search Engine): Mascot	m/z [Da] (by Search Engine): Mascot	DeltaM [ppm] (by Search Engine): Mascot	Ions Score (by Search Engine): Mascot
	High	Not Found	XP_010666334.1 [169-177]	[K].AAEIFSNPK.[V]		FALSE	High	AAEIFSNPK		1	2	2	XP_010666334.1	0	976.51	High	2	488.758	-0.13	44
	High	Not Found	XP_010666334.1 [328-335]	[K].AILNLSLR.[H]		FALSE	High	AILNLSLR		1	2	1	XP_010666334.1	0	899.567	High	2	450.287	-1.05	33
KMT01017.1	hypothetical protein BVRB_9g222780 [Beta vulgaris subsp. vulgaris]	6	2	2	2	475	54.2	5.59	92	X
	Found in Sample: [S1] F1: Sample, 1	Found in Sample: [S2] F2: Sample, 2	Positions in Master Proteins	Annotated Sequence	Modifications in Master Proteins	Checked	Confidence	Sequence	Modifications	# Protein Groups	# Proteins	# PSMs	Master Protein Accessions	# Missed Cleavages	Theo. MH+ [Da]	Confidence (by Search Engine): Mascot	Charge (by Search Engine): Mascot	m/z [Da] (by Search Engine): Mascot	DeltaM [ppm] (by Search Engine): Mascot	Ions Score (by Search Engine): Mascot
	High	Not Found	KMT01017.1 [43-53]	[K].LPFNLQTGYIK.[V]		FALSE	High	LPFNLQTGYIK		1	2	1	KMT01017.1	0	1293.72	High	2	647.364	0.47	61
	High	Not Found	KMT01017.1 [211-228]	[K].GYLVGSPNTDDFIDSNSK.[V]		FALSE	High	GYLVGSPNTDDFIDSNSK		1	2	1	KMT01017.1	0	1928.89	High	2	964.948	1.03	49
KMT20681.1	hypothetical protein BVRB_1g006560 [Beta vulgaris subsp. vulgaris]	9	2	5	1	249	27.2	5.86	297	X	X
	Found in Sample: [S1] F1: Sample, 1	Found in Sample: [S2] F2: Sample, 2	Positions in Master Proteins	Annotated Sequence	Modifications in Master Proteins	Checked	Confidence	Sequence	Modifications	# Protein Groups	# Proteins	# PSMs	Master Protein Accessions	# Missed Cleavages	Theo. MH+ [Da]	Confidence (by Search Engine): Mascot	Charge (by Search Engine): Mascot	m/z [Da] (by Search Engine): Mascot	DeltaM [ppm] (by Search Engine): Mascot	Ions Score (by Search Engine): Mascot
	High	High	KMT20681.1 [192-204]	[R].INIADSVFGTTPR.[VI]		FALSE	High	INIADSVFGTTPR		1	7	4	KMT20681.1	0	1390.73	High	2	695.87	0.06	88
	High	Not Found	KMT20681.1 [65-74]; KMT20679.1 [65-74]	[K].EVTIDDFLYK.[G]		FALSE	High	EVTIDDFLYK		2	10	1	KMT20681.1; KMT20679.1	0	1242.63	High	2	621.816	-1.14	50
KMT13068.1	hypothetical protein BVRB_4g087070 [Beta vulgaris subsp. vulgaris]	8	5	13	5	601	67.2	7.03	367	X	X
	Found in Sample: [S1] F1: Sample, 1	Found in Sample: [S2] F2: Sample, 2	Positions in Master Proteins	Annotated Sequence	Modifications in Master Proteins	Checked	Confidence	Sequence	Modifications	# Protein Groups	# Proteins	# PSMs	Master Protein Accessions	# Missed Cleavages	Theo. MH+ [Da]	Confidence (by Search Engine): Mascot	Charge (by Search Engine): Mascot	m/z [Da] (by Search Engine): Mascot	DeltaM [ppm] (by Search Engine): Mascot	Ions Score (by Search Engine): Mascot
	High	High	KMT13068.1 [253-262]	[R].GNLDITNLPR.[K]		FALSE	High	GNLDITNLPR		1	3	5	KMT13068.1	0	1112.61	High	2	556.806	-1.39	62
	High	High	KMT13068.1 [426-436]	[R].IADEYGSGELR.[L]		FALSE	High	IADEYGSGELR		1	3	4	KMT13068.1	0	1209.57	High	2	605.291	0.22	52
	High	Not Found	KMT13068.1 [377-385]	[R].ASAEELVQK.[Q]		FALSE	High	ASAEELVQK		1	3	2	KMT13068.1	0	974.515	High	2	487.761	-1.18	48
	Not Found	High	KMT13068.1 [415-425]	[R].LQADEMEDLAR.[I]		FALSE	High	LQADEMEDLAR		1	1	1	KMT13068.1	0	1290.6	High	2	645.803	-0.5	43
	High	Not Found	KMT13068.1 [163-169]	[R].YLASVIK.[K]		FALSE	High	YLASVIK		1	3	1	KMT13068.1	0	793.482	High	2	397.245	0.44	27
XP_010691980.2	uncharacterized protein LOC104905210 [Beta vulgaris subsp. vulgaris]	1	1	2	1	433	50.1	9.52	44	X	X
	Found in Sample: [S1] F1: Sample, 1	Found in Sample: [S2] F2: Sample, 2	Positions in Master Proteins	Annotated Sequence	Modifications in Master Proteins	Checked	Confidence	Sequence	Modifications	# Protein Groups	# Proteins	# PSMs	Master Protein Accessions	# Missed Cleavages	Theo. MH+ [Da]	Confidence (by Search Engine): Mascot	Charge (by Search Engine): Mascot	m/z [Da] (by Search Engine): Mascot	DeltaM [ppm] (by Search Engine): Mascot	Ions Score (by Search Engine): Mascot
	High	High	XP_010691980.2 [331-336]	[K].RLEDLR.[L]		FALSE	High	RLEDLR		1	1	2	XP_010691980.2	1	801.458	High	2	401.232	-2.03	36
XP_010687762.2	probable inactive purple acid phosphatase 29 [Beta vulgaris subsp. vulgaris]	10	3	4	3	412	46.2	5.4	186	X	X
	Found in Sample: [S1] F1: Sample, 1	Found in Sample: [S2] F2: Sample, 2	Positions in Master Proteins	Annotated Sequence	Modifications in Master Proteins	Checked	Confidence	Sequence	Modifications	# Protein Groups	# Proteins	# PSMs	Master Protein Accessions	# Missed Cleavages	Theo. MH+ [Da]	Confidence (by Search Engine): Mascot	Charge (by Search Engine): Mascot	m/z [Da] (by Search Engine): Mascot	DeltaM [ppm] (by Search Engine): Mascot	Ions Score (by Search Engine): Mascot
	High	High	XP_010687762.2 [248-261]	[K].QLQEAYQSAPEPQK.[G]		FALSE	High	QLQEAYQSAPEPQK		1	2	2	XP_010687762.2	0	1616.79	High	2	808.899	-0.18	84
	High	Not Found	XP_010687762.2 [361-373]	[K].LDKTEDGNWGPVK.[S]		FALSE	High	LDKTEDGNWGPVK		1	1	1	XP_010687762.2	1	1458.72	High	3	486.911	-1.83	53
	High	Not Found	XP_010687762.2 [314-328]	[K].AAFVGHGHVNDYCGK.[L]		FALSE	High	AAFVGHGHVNDYCGK	1xCarbamidomethyl [C13]	1	2	1	XP_010687762.2	0	1631.74	High	4	408.69	0.88	34
XP_010667693.1	aminopeptidase P1 [Beta vulgaris subsp. vulgaris]	2	1	2	1	653	73.5	6.15	105	X
	Found in Sample: [S1] F1: Sample, 1	Found in Sample: [S2] F2: Sample, 2	Positions in Master Proteins	Annotated Sequence	Modifications in Master Proteins	Checked	Confidence	Sequence	Modifications	# Protein Groups	# Proteins	# PSMs	Master Protein Accessions	# Missed Cleavages	Theo. MH+ [Da]	Confidence (by Search Engine): Mascot	Charge (by Search Engine): Mascot	m/z [Da] (by Search Engine): Mascot	DeltaM [ppm] (by Search Engine): Mascot	Ions Score (by Search Engine): Mascot
	High	Not Found	XP_010667693.1 [133-146]	[K].LVSTSNNLVDQIWK.[D]		FALSE	High	LVSTSNNLVDQIWK		1	1	2	XP_010667693.1	0	1616.86	High	2	808.937	1.62	64
XP_010678465.1	basic endochitinase [Beta vulgaris subsp. vulgaris]	7	2	3	2	302	32.8	7.97	87	X	X
	Found in Sample: [S1] F1: Sample, 1	Found in Sample: [S2] F2: Sample, 2	Positions in Master Proteins	Annotated Sequence	Modifications in Master Proteins	Checked	Confidence	Sequence	Modifications	# Protein Groups	# Proteins	# PSMs	Master Protein Accessions	# Missed Cleavages	Theo. MH+ [Da]	Confidence (by Search Engine): Mascot	Charge (by Search Engine): Mascot	m/z [Da] (by Search Engine): Mascot	DeltaM [ppm] (by Search Engine): Mascot	Ions Score (by Search Engine): Mascot
	High	Not Found	XP_010678465.1 [229-240]	[K].AWNTWTSNIPAR.[K]		FALSE	High	AWNTWTSNIPAR		1	1	1	XP_010678465.1	0	1416.7	High	2	708.854	-0.46	48
	High	High	XP_010678465.1 [242-250]	[K].FFVGLPASK.[D]		FALSE	High	FFVGLPASK		1	1	2	XP_010678465.1	0	965.545	High	2	483.277	1.18	36
KMS97937.1	hypothetical protein BVRB_4g097290 [Beta vulgaris subsp. vulgaris]	8	3	3	3	456	48.8	5.9	97	X	X
	Found in Sample: [S1] F1: Sample, 1	Found in Sample: [S2] F2: Sample, 2	Positions in Master Proteins	Annotated Sequence	Modifications in Master Proteins	Checked	Confidence	Sequence	Modifications	# Protein Groups	# Proteins	# PSMs	Master Protein Accessions	# Missed Cleavages	Theo. MH+ [Da]	Confidence (by Search Engine): Mascot	Charge (by Search Engine): Mascot	m/z [Da] (by Search Engine): Mascot	DeltaM [ppm] (by Search Engine): Mascot	Ions Score (by Search Engine): Mascot
	Not Found	High	KMS97937.1 [176-185]	[K].IQTFQGIPVK.[M]		FALSE	High	IQTFQGIPVK		1	1	1	KMS97937.1	0	1130.66	High	2	565.831	-1.65	51
	High	Not Found	KMS97937.1 [26-44]	[R].QILFISAGASHSVALLSGK.[V]		FALSE	High	QILFISAGASHSVALLSGK		1	1	1	KMS97937.1	0	1899.07	High	3	633.696	1.21	49
	High	Not Found	KMS97937.1 [211-219]	[R].YGNLGLGDR.[K]		FALSE	High	YGNLGLGDR		1	1	1	KMS97937.1	0	964.485	High	2	482.746	-0.7	34
XP_010688309.2	NADP-dependent malic enzyme [Beta vulgaris subsp. vulgaris]	18	8	20	1	584	64.5	6.2	752	X	X
	Found in Sample: [S1] F1: Sample, 1	Found in Sample: [S2] F2: Sample, 2	Positions in Master Proteins	Annotated Sequence	Modifications in Master Proteins	Checked	Confidence	Sequence	Modifications	# Protein Groups	# Proteins	# PSMs	Master Protein Accessions	# Missed Cleavages	Theo. MH+ [Da]	Confidence (by Search Engine): Mascot	Charge (by Search Engine): Mascot	m/z [Da] (by Search Engine): Mascot	DeltaM [ppm] (by Search Engine): Mascot	Ions Score (by Search Engine): Mascot
	High	High	XP_010688309.2 [460-476]	[R].AIFASGSPFDPVDYEGK.[T]		FALSE	High	AIFASGSPFDPVDYEGK		1	1	2	XP_010688309.2	0	1799.85	High	2	900.431	3.4	84
	High	High	XP_010688309.2 [570-581]; KMT03177.1 [570-581]	[K].YAESCMYSPAYR.[S]		FALSE	High	YAESCMYSPAYR	1xCarbamidomethyl [C5]	2	3	3	XP_010688309.2; KMT03177.1	0	1497.61	High	2	749.309	-1.48	73
	High	High	XP_010688309.2 [72-86]; KMT03177.1 [72-86]	[R].GLLPPAEISQQVQVK.[K]		FALSE	High	GLLPPAEISQQVQVK		2	2	6	XP_010688309.2; KMT03177.1	0	1606.92	High	2	803.964	2.37	66
	High	Not Found	XP_010688309.2 [174-185]; KMT03177.1 [174-185]	[R].TIQVIVVTDGER.[I]		FALSE	High	TIQVIVVTDGER		2	2	2	XP_010688309.2; KMT03177.1	0	1329.74	High	2	665.372	-0.66	61
	High	Not Found	XP_010668641.2 [218-235]; XP_010688309.2 [186-203]; KMT03177.1 [186-203]	[R].ILGLGDLGCQGMGIPVGK.[L]		FALSE	High	ILGLGDLGCQGMGIPVGK	1xCarbamidomethyl [C9]	3	5	1	XP_010668641.2; XP_010688309.2; KMT03177.1	0	1784.94	High	2	892.975	1.65	60
	High	High	XP_010688309.2 [235-242]; KMT03177.1 [235-242]	[K].NEYYIGLR.[Q]		FALSE	High	NEYYIGLR		2	2	3	XP_010688309.2; KMT03177.1	0	1027.52	High	2	514.263	-1.23	45
	High	High	XP_010688309.2 [402-416]; KMT03177.1 [402-416]	[K].AIKPTILIGSSGVGK.[T]		FALSE	High	AIKPTILIGSSGVGK		2	2	2	XP_010688309.2; KMT03177.1	0	1440.88	High	3	480.964	-0.59	44
	High	Not Found	XP_010688309.2 [528-538]; KMT03177.1 [528-538]	[K].GMIYPPFSNIR.[K]		FALSE	High	GMIYPPFSNIR		2	2	1	XP_010688309.2; KMT03177.1	0	1294.66	High	2	647.833	-1.28	44
XP_010680793.1	branched-chain amino acid aminotransferase 2, chloroplastic [Beta vulgaris subsp. vulgaris]	3	1	5	1	414	45.2	6.79	229	X	X
	Found in Sample: [S1] F1: Sample, 1	Found in Sample: [S2] F2: Sample, 2	Positions in Master Proteins	Annotated Sequence	Modifications in Master Proteins	Checked	Confidence	Sequence	Modifications	# Protein Groups	# Proteins	# PSMs	Master Protein Accessions	# Missed Cleavages	Theo. MH+ [Da]	Confidence (by Search Engine): Mascot	Charge (by Search Engine): Mascot	m/z [Da] (by Search Engine): Mascot	DeltaM [ppm] (by Search Engine): Mascot	Ions Score (by Search Engine): Mascot
	High	High	XP_010680793.1 [387-397]	[R].VAQQLYTALTR.[L]		FALSE	High	VAQQLYTALTR		1	1	5	XP_010680793.1	0	1263.71	High	2	632.357	1.68	81
KMT06847.1	hypothetical protein BVRB_6g151880 [Beta vulgaris subsp. vulgaris]	10	9	29	9	1018	114.5	6.62	929	X	X
	Found in Sample: [S1] F1: Sample, 1	Found in Sample: [S2] F2: Sample, 2	Positions in Master Proteins	Annotated Sequence	Modifications in Master Proteins	Checked	Confidence	Sequence	Modifications	# Protein Groups	# Proteins	# PSMs	Master Protein Accessions	# Missed Cleavages	Theo. MH+ [Da]	Confidence (by Search Engine): Mascot	Charge (by Search Engine): Mascot	m/z [Da] (by Search Engine): Mascot	DeltaM [ppm] (by Search Engine): Mascot	Ions Score (by Search Engine): Mascot
	High	Not Found	KMT06847.1 [91-101]	[K].FVYVEQAFFER.[W]		FALSE	High	FVYVEQAFFER		1	3	2	KMT06847.1	0	1434.71	High	2	717.857	0.52	80
	High	High	KMT06847.1 [945-959]	[K].IGKVTETNLSANQER.[A]		FALSE	High	IGKVTETNLSANQER		1	3	2	KMT06847.1	1	1659.87	High	3	553.96	-0.43	76
	High	High	KMT06847.1 [948-959]	[K].VTETNLSANQER.[A]		FALSE	High	VTETNLSANQER		1	3	6	KMT06847.1	0	1361.67	High	2	681.337	0.47	70
	High	Not Found	KMT06847.1 [487-499]	[K].DLIVVVYNPLGWR.[R]		FALSE	High	DLIVVVYNPLGWR		1	3	1	KMT06847.1	0	1543.86	High	2	772.436	0.61	60
	High	High	KMT06847.1 [791-808]	[R].AVGGSSILDGQIELMLHR.[R]		FALSE	High	AVGGSSILDGQIELMLHR		1	3	2	KMT06847.1	0	1896	High	3	632.672	0.46	54
	High	High	KMT06847.1 [384-391]	[R].QLEYFIGR.[S]		FALSE	High	QLEYFIGR		1	3	7	KMT06847.1	0	1025.54	High	2	513.274	-1.1	52
	High	Not Found	KMT06847.1 [319-333]	[R].VNALYSTPSIYTDAK.[HN]		FALSE	High	VNALYSTPSIYTDAK		1	8	1	KMT06847.1	0	1642.83	High	2	821.921	1.22	45
	High	High	KMT06847.1 [208-217]	[K].SLEVVWQGSK.[S]		FALSE	High	SLEVVWQGSK		1	3	6	KMT06847.1	0	1132.6	High	2	566.803	-0.36	45
	High	High	KMT06847.1 [195-203]	[R].IDYQDLEKR.[K]		FALSE	High	IDYQDLEKR		1	1	2	KMT06847.1	1	1179.6	High	3	393.872	0.03	42
XP_010677554.1	probable aspartic proteinase GIP2 [Beta vulgaris subsp. vulgaris]	3	1	2	1	438	47.2	9.13	83	X	X
	Found in Sample: [S1] F1: Sample, 1	Found in Sample: [S2] F2: Sample, 2	Positions in Master Proteins	Annotated Sequence	Modifications in Master Proteins	Checked	Confidence	Sequence	Modifications	# Protein Groups	# Proteins	# PSMs	Master Protein Accessions	# Missed Cleavages	Theo. MH+ [Da]	Confidence (by Search Engine): Mascot	Charge (by Search Engine): Mascot	m/z [Da] (by Search Engine): Mascot	DeltaM [ppm] (by Search Engine): Mascot	Ions Score (by Search Engine): Mascot
	High	High	XP_010677554.1 [416-426]	[R].LGFSSSLVYDR.[I]		FALSE	High	LGFSSSLVYDR		1	1	2	XP_010677554.1	0	1243.63	High	2	622.319	-0.17	52
XP_010679926.1	ferredoxin--NADP reductase, chloroplastic [Beta vulgaris subsp. vulgaris]	31	10	57	10	369	41.2	8.21	2073	X	X
	Found in Sample: [S1] F1: Sample, 1	Found in Sample: [S2] F2: Sample, 2	Positions in Master Proteins	Annotated Sequence	Modifications in Master Proteins	Checked	Confidence	Sequence	Modifications	# Protein Groups	# Proteins	# PSMs	Master Protein Accessions	# Missed Cleavages	Theo. MH+ [Da]	Confidence (by Search Engine): Mascot	Charge (by Search Engine): Mascot	m/z [Da] (by Search Engine): Mascot	DeltaM [ppm] (by Search Engine): Mascot	Ions Score (by Search Engine): Mascot
	High	High	XP_010679926.1 [149-164]	[R].LYSIASSALGDFGDSK.[T]		FALSE	High	LYSIASSALGDFGDSK		1	1	14	XP_010679926.1	0	1630.8	High	2	815.902	0.78	90
	High	High	XP_010679926.1 [173-184]	[R].LVYTNDAGEEVK.[G]		FALSE	High	LVYTNDAGEEVK		1	1	7	XP_010679926.1	0	1337.66	High	2	669.33	-3.53	88
	High	High	XP_010679926.1 [215-233]	[K].DPNATIVMLGTGTGIAPFR.[S]		FALSE	High	DPNATIVMLGTGTGIAPFR		1	1	7	XP_010679926.1	0	1931.01	High	2	966.005	-0.93	87
	High	High	XP_010679926.1 [185-201]	[K].GVCSNFLCDLKPGSEVK.[L]		FALSE	High	GVCSNFLCDLKPGSEVK	2xCarbamidomethyl [C3; C8]	1	1	8	XP_010679926.1	0	1909.91	High	3	637.31	0.61	59
	High	High	XP_010679926.1 [360-369]	[K].KAEQWNVEVY.[-]		FALSE	High	KAEQWNVEVY		1	1	4	XP_010679926.1	1	1265.62	High	2	633.312	0.34	54
	High	High	XP_010679926.1 [320-330]	[K].DNTFVYMCGLK.[G]		FALSE	High	DNTFVYMCGLK	1xCarbamidomethyl [C8]	1	1	6	XP_010679926.1	0	1347.61	High	2	674.307	-0.23	53
	High	High	XP_010679926.1 [127-140]	[R].EGQSVGVIADGLDK.[N]		FALSE	High	EGQSVGVIADGLDK		1	1	5	XP_010679926.1	0	1387.71	High	2	694.355	-2.29	52
	High	High	XP_010679926.1 [284-290]	[R].LDFAVSR.[E]		FALSE	High	LDFAVSR		1	1	3	XP_010679926.1	0	807.436	High	2	404.221	-0.26	40
	Not Found	High	XP_010679926.1 [172-184]	[K].RLVYTNDAGEEVK.[G]		FALSE	High	RLVYTNDAGEEVK		1	1	1	XP_010679926.1	1	1493.76	High	3	498.591	-0.66	36
	Not Found	High	XP_010679926.1 [165-171]	[K].TVSLCVK.[R]		FALSE	High	TVSLCVK	1xCarbamidomethyl [C5]	1	1	2	XP_010679926.1	0	806.444	High	2	403.725	-1.03	34
XP_010676419.2	monodehydroascorbate reductase, chloroplastic/mitochondrial [Beta vulgaris subsp. vulgaris]	21	9	18	9	502	54.6	7.81	739	X	X
	Found in Sample: [S1] F1: Sample, 1	Found in Sample: [S2] F2: Sample, 2	Positions in Master Proteins	Annotated Sequence	Modifications in Master Proteins	Checked	Confidence	Sequence	Modifications	# Protein Groups	# Proteins	# PSMs	Master Protein Accessions	# Missed Cleavages	Theo. MH+ [Da]	Confidence (by Search Engine): Mascot	Charge (by Search Engine): Mascot	m/z [Da] (by Search Engine): Mascot	DeltaM [ppm] (by Search Engine): Mascot	Ions Score (by Search Engine): Mascot
	High	High	XP_010676419.2 [348-363]	[R].VPGIFAIGDVAAFPLK.[M]		FALSE	High	VPGIFAIGDVAAFPLK		1	2	2	XP_010676419.2	0	1614.93	High	2	807.967	0.27	100
	High	High	XP_010676419.2 [329-345]	[K].VGLNTTVGGLEVDGLFR.[T]		FALSE	High	VGLNTTVGGLEVDGLFR		1	2	3	XP_010676419.2	0	1746.94	High	2	873.974	1.43	81
	High	High	XP_010676419.2 [67-82]	[R].EYVIVGGGNAAGYAAR.[T]		FALSE	High	EYVIVGGGNAAGYAAR		1	2	3	XP_010676419.2	0	1567.79	High	2	784.396	-0.72	75
	High	High	XP_010676419.2 [438-447]	[K].IATFWIDSGR.[L]		FALSE	High	IATFWIDSGR		1	2	4	XP_010676419.2	0	1165.6	High	2	583.303	-1.27	64
	High	High	XP_010676419.2 [346-363]	[R].TRVPGIFAIGDVAAFPLK.[M]		FALSE	High	TRVPGIFAIGDVAAFPLK		1	2	2	XP_010676419.2	1	1872.07	High	3	624.696	-0.52	57
	Not Found	High	XP_010676419.2 [379-392]	[R].KSAQHCVSALLSAR.[T]		FALSE	High	KSAQHCVSALLSAR	1xCarbamidomethyl [C6]	1	2	1	XP_010676419.2	1	1527.81	High	3	509.939	-2.89	46
	Not Found	High	XP_010676419.2 [260-267]	[R].LFTPSLAK.[K]		FALSE	High	LFTPSLAK		1	2	1	XP_010676419.2	0	876.519	High	2	438.763	-0.3	42
	Not Found	High	XP_010676419.2 [393-405]	[R].THIYDYLPSFYSR.[V]		FALSE	High	THIYDYLPSFYSR		1	2	1	XP_010676419.2	0	1661.8	High	3	554.604	1.31	39
	Not Found	High	XP_010676419.2 [406-414]	[R].VFEYEGSQR.[K]		FALSE	High	VFEYEGSQR		1	2	1	XP_010676419.2	0	1114.52	High	2	557.761	-0.95	29
KMT07252.1	hypothetical protein BVRB_6g148850 [Beta vulgaris subsp. vulgaris]	20	6	9	6	386	41	7.27	321	X	X
	Found in Sample: [S1] F1: Sample, 1	Found in Sample: [S2] F2: Sample, 2	Positions in Master Proteins	Annotated Sequence	Modifications in Master Proteins	Checked	Confidence	Sequence	Modifications	# Protein Groups	# Proteins	# PSMs	Master Protein Accessions	# Missed Cleavages	Theo. MH+ [Da]	Confidence (by Search Engine): Mascot	Charge (by Search Engine): Mascot	m/z [Da] (by Search Engine): Mascot	DeltaM [ppm] (by Search Engine): Mascot	Ions Score (by Search Engine): Mascot
	High	High	KMT07252.1 [112-123]	[K].VVAAAINPVDAK.[R]		FALSE	High	VVAAAINPVDAK		1	2	3	KMT07252.1	0	1167.67	High	2	584.339	-1.41	67
	High	High	KMT07252.1 [131-150]	[K].ASDSPLPTVPGYDVAGVVVK.[V]		FALSE	High	ASDSPLPTVPGYDVAGVVVK		1	2	2	KMT07252.1	0	1971.04	High	2	986.025	0.09	64
	High	Not Found	KMT07252.1 [270-281]	[K].SLGVDLAIDYTK.[E]		FALSE	High	SLGVDLAIDYTK		1	2	1	KMT07252.1	0	1294.69	High	2	647.848	-0.2	54
	High	Not Found	KMT07252.1 [80-93]	[K].AWVYEEYGGVDVLK.[V]		FALSE	High	AWVYEEYGGVDVLK		1	2	1	KMT07252.1	0	1627.8	High	2	814.405	1.71	53
	Not Found	High	KMT07252.1 [310-327]	[K].EGGSVVVLTGAVTPPGFR.[F]		FALSE	High	EGGSVVVLTGAVTPPGFR		1	2	1	KMT07252.1	0	1742.94	High	2	871.975	-0.09	46
	High	Not Found	KMT07252.1 [129-150]	[K].FKASDSPLPTVPGYDVAGVVVK.[V]		FALSE	High	FKASDSPLPTVPGYDVAGVVVK		1	2	1	KMT07252.1	1	2246.21	High	3	749.408	1.08	39
KMT14811.1	hypothetical protein BVRB_3g065360 [Beta vulgaris subsp. vulgaris]	2	1	2	1	495	54.4	5.73	49	X	X
	Found in Sample: [S1] F1: Sample, 1	Found in Sample: [S2] F2: Sample, 2	Positions in Master Proteins	Annotated Sequence	Modifications in Master Proteins	Checked	Confidence	Sequence	Modifications	# Protein Groups	# Proteins	# PSMs	Master Protein Accessions	# Missed Cleavages	Theo. MH+ [Da]	Confidence (by Search Engine): Mascot	Charge (by Search Engine): Mascot	m/z [Da] (by Search Engine): Mascot	DeltaM [ppm] (by Search Engine): Mascot	Ions Score (by Search Engine): Mascot
	High	High	KMT14811.1 [115-125]	[R].FLVLPSLISGR.[I]		FALSE	High	FLVLPSLISGR		1	2	2	KMT14811.1	0	1201.73	High	2	601.369	-0.45	33
KMT06355.1	hypothetical protein BVRB_7g160370 [Beta vulgaris subsp. vulgaris]	5	2	4	2	444	48	5.49	125	X	X
	Found in Sample: [S1] F1: Sample, 1	Found in Sample: [S2] F2: Sample, 2	Positions in Master Proteins	Annotated Sequence	Modifications in Master Proteins	Checked	Confidence	Sequence	Modifications	# Protein Groups	# Proteins	# PSMs	Master Protein Accessions	# Missed Cleavages	Theo. MH+ [Da]	Confidence (by Search Engine): Mascot	Charge (by Search Engine): Mascot	m/z [Da] (by Search Engine): Mascot	DeltaM [ppm] (by Search Engine): Mascot	Ions Score (by Search Engine): Mascot
	Not Found	High	KMT06355.1 [353-367]	[K].VNQIGSVTESIEAVK.[M]		FALSE	High	VNQIGSVTESIEAVK		1	2	1	KMT06355.1	0	1573.84	High	2	787.425	-0.3	86
	High	High	KMT06355.1 [227-233]	[K].EGLELLK.[T]		FALSE	High	EGLELLK		1	2	3	KMT06355.1	0	801.472	High	2	401.239	-0.74	44
KMT14975.1	hypothetical protein BVRB_3g064800 [Beta vulgaris subsp. vulgaris]	8	2	2	2	344	38.4	6.39	85	X
	Found in Sample: [S1] F1: Sample, 1	Found in Sample: [S2] F2: Sample, 2	Positions in Master Proteins	Annotated Sequence	Modifications in Master Proteins	Checked	Confidence	Sequence	Modifications	# Protein Groups	# Proteins	# PSMs	Master Protein Accessions	# Missed Cleavages	Theo. MH+ [Da]	Confidence (by Search Engine): Mascot	Charge (by Search Engine): Mascot	m/z [Da] (by Search Engine): Mascot	DeltaM [ppm] (by Search Engine): Mascot	Ions Score (by Search Engine): Mascot
	High	Not Found	KMT14975.1 [286-299]	[K].INNLNQNIAALSVK.[L]		FALSE	High	INNLNQNIAALSVK		1	2	1	KMT14975.1	0	1511.85	High	2	756.43	-0.7	62
	High	Not Found	KMT14975.1 [198-211]	[R].ELGIGIVPYSPLGR.[G]		FALSE	High	ELGIGIVPYSPLGR		1	2	1	KMT14975.1	0	1470.83	High	2	735.92	0.73	39
XP_010695994.1	28 kDa ribonucleoprotein, chloroplastic [Beta vulgaris subsp. vulgaris]	5	1	4	1	300	32.8	4.84	176	X	X
	Found in Sample: [S1] F1: Sample, 1	Found in Sample: [S2] F2: Sample, 2	Positions in Master Proteins	Annotated Sequence	Modifications in Master Proteins	Checked	Confidence	Sequence	Modifications	# Protein Groups	# Proteins	# PSMs	Master Protein Accessions	# Missed Cleavages	Theo. MH+ [Da]	Confidence (by Search Engine): Mascot	Charge (by Search Engine): Mascot	m/z [Da] (by Search Engine): Mascot	DeltaM [ppm] (by Search Engine): Mascot	Ions Score (by Search Engine): Mascot
	High	High	XP_010695994.1 [124-137]	[K].LFVGNLPYDVDSEK.[L]		FALSE	High	LFVGNLPYDVDSEK		1	1	4	XP_010695994.1	0	1595.8	High	2	798.401	-0.35	75
KMT13720.1	hypothetical protein BVRB_4g081020 [Beta vulgaris subsp. vulgaris]	6	3	4	3	487	53.6	6.74	115	X	X
	Found in Sample: [S1] F1: Sample, 1	Found in Sample: [S2] F2: Sample, 2	Positions in Master Proteins	Annotated Sequence	Modifications in Master Proteins	Checked	Confidence	Sequence	Modifications	# Protein Groups	# Proteins	# PSMs	Master Protein Accessions	# Missed Cleavages	Theo. MH+ [Da]	Confidence (by Search Engine): Mascot	Charge (by Search Engine): Mascot	m/z [Da] (by Search Engine): Mascot	DeltaM [ppm] (by Search Engine): Mascot	Ions Score (by Search Engine): Mascot
	High	Not Found	KMT13720.1 [392-403]	[R].YATNAVTSFIFK.[E]		FALSE	High	YATNAVTSFIFK		1	2	1	KMT13720.1	0	1361.71	High	2	681.357	-2.13	53
	High	Not Found	KMT13720.1 [159-168]	[R].IPTLAIHLDR.[TG]		FALSE	High	IPTLAIHLDR		1	4	1	KMT13720.1	0	1148.68	High	3	383.564	-0.95	49
	High	High	KMT13720.1 [266-272]	[K].EFVFSGR.[L]		FALSE	High	EFVFSGR		1	2	2	KMT13720.1	0	841.42	High	2	421.213	-2.18	36
XP_010692937.1	ferritin-3, chloroplastic [Beta vulgaris subsp. vulgaris]	7	2	6	2	268	29.8	5.12	140	X	X
	Found in Sample: [S1] F1: Sample, 1	Found in Sample: [S2] F2: Sample, 2	Positions in Master Proteins	Annotated Sequence	Modifications in Master Proteins	Checked	Confidence	Sequence	Modifications	# Protein Groups	# Proteins	# PSMs	Master Protein Accessions	# Missed Cleavages	Theo. MH+ [Da]	Confidence (by Search Engine): Mascot	Charge (by Search Engine): Mascot	m/z [Da] (by Search Engine): Mascot	DeltaM [ppm] (by Search Engine): Mascot	Ions Score (by Search Engine): Mascot
	High	High	XP_010692937.1 [236-244]	[K].ISEYVAQLR.[R]		FALSE	High	ISEYVAQLR		1	1	5	XP_010692937.1	0	1078.59	High	2	539.799	1.04	49
	High	Not Found	XP_010692937.1 [202-211]	[K].LLNLHQVAEK.[S]		FALSE	High	LLNLHQVAEK		1	1	1	XP_010692937.1	0	1164.67	High	3	388.895	-1.89	39
KMT13681.1	hypothetical protein BVRB_4g080640 [Beta vulgaris subsp. vulgaris]	6	1	2	1	198	21.2	4.92	67	X	X
	Found in Sample: [S1] F1: Sample, 1	Found in Sample: [S2] F2: Sample, 2	Positions in Master Proteins	Annotated Sequence	Modifications in Master Proteins	Checked	Confidence	Sequence	Modifications	# Protein Groups	# Proteins	# PSMs	Master Protein Accessions	# Missed Cleavages	Theo. MH+ [Da]	Confidence (by Search Engine): Mascot	Charge (by Search Engine): Mascot	m/z [Da] (by Search Engine): Mascot	DeltaM [ppm] (by Search Engine): Mascot	Ions Score (by Search Engine): Mascot
	High	High	KMT13681.1 [80-90]	[R].GIPVTIASPYR.[I]		FALSE	High	GIPVTIASPYR		1	1	2	KMT13681.1	0	1173.66	High	2	587.334	-0.93	46
XP_010678395.1	agmatine deiminase [Beta vulgaris subsp. vulgaris]	20	5	10	5	376	42.2	5.14	324	X	X
	Found in Sample: [S1] F1: Sample, 1	Found in Sample: [S2] F2: Sample, 2	Positions in Master Proteins	Annotated Sequence	Modifications in Master Proteins	Checked	Confidence	Sequence	Modifications	# Protein Groups	# Proteins	# PSMs	Master Protein Accessions	# Missed Cleavages	Theo. MH+ [Da]	Confidence (by Search Engine): Mascot	Charge (by Search Engine): Mascot	m/z [Da] (by Search Engine): Mascot	DeltaM [ppm] (by Search Engine): Mascot	Ions Score (by Search Engine): Mascot
	High	High	XP_010678395.1 [341-354]	[R].VFPDYEVIKIEGAR.[E]		FALSE	High	VFPDYEVIKIEGAR		1	1	3	XP_010678395.1	1	1635.87	High	3	545.963	-0.2	56
	High	Not Found	XP_010678395.1 [81-92]	[R].VVEMSMNDSWFR.[D]		FALSE	High	VVEMSMNDSWFR		1	1	1	XP_010678395.1	0	1500.66	High	2	750.834	0.45	51
	High	High	XP_010678395.1 [252-268]	[R].SLEALSVLSSTTDANGR.[K]		FALSE	High	SLEALSVLSSTTDANGR		1	1	2	XP_010678395.1	0	1720.87	High	3	574.296	1.67	48
	High	High	XP_010678395.1 [93-101]	[R].DTGPTFVVR.[K]		FALSE	High	DTGPTFVVR		1	1	2	XP_010678395.1	0	991.521	High	2	496.263	-1.4	47
	High	High	XP_010678395.1 [49-72]	[K].VATAISNFEPVTVCASPTQWSNAR.[N]		FALSE	High	VATAISNFEPVTVCASPTQWSNAR	1xCarbamidomethyl [C14]	1	1	2	XP_010678395.1	0	2606.27	High	3	869.427	0.3	42
XP_010693990.2	trypsin inhibitor BvTI [Beta vulgaris subsp. vulgaris]	16	2	6	1	209	22.8	4.65	226	X
	Found in Sample: [S1] F1: Sample, 1	Found in Sample: [S2] F2: Sample, 2	Positions in Master Proteins	Annotated Sequence	Modifications in Master Proteins	Checked	Confidence	Sequence	Modifications	# Protein Groups	# Proteins	# PSMs	Master Protein Accessions	# Missed Cleavages	Theo. MH+ [Da]	Confidence (by Search Engine): Mascot	Charge (by Search Engine): Mascot	m/z [Da] (by Search Engine): Mascot	DeltaM [ppm] (by Search Engine): Mascot	Ions Score (by Search Engine): Mascot
	High	High	KMS98705.1 [43-58]; XP_010693990.2 [43-58]	[R].YYILPQTIGIGGGLTR.[T]		FALSE	High	YYILPQTIGIGGGLTR		2	2	5	KMS98705.1; XP_010693990.2	0	1721.96	High	2	861.484	0.89	75
	High	Not Found	XP_010693990.2 [74-91]	[R].DNDETSSGMPLYISSPLR.[I]		FALSE	High	DNDETSSGMPLYISSPLR		1	1	1	XP_010693990.2	0	1981.92	High	2	991.462	-0.67	64
XP_057249193.1	probable aldo-keto reductase 4 isoform X2 [Beta vulgaris subsp. vulgaris]	13	4	20	4	539	59.5	6.15	719	X	X
	Found in Sample: [S1] F1: Sample, 1	Found in Sample: [S2] F2: Sample, 2	Positions in Master Proteins	Annotated Sequence	Modifications in Master Proteins	Checked	Confidence	Sequence	Modifications	# Protein Groups	# Proteins	# PSMs	Master Protein Accessions	# Missed Cleavages	Theo. MH+ [Da]	Confidence (by Search Engine): Mascot	Charge (by Search Engine): Mascot	m/z [Da] (by Search Engine): Mascot	DeltaM [ppm] (by Search Engine): Mascot	Ions Score (by Search Engine): Mascot
	High	High	XP_057249193.1 [482-495]	[K].IENLNQNIGALSVK.[L]		FALSE	High	IENLNQNIGALSVK		1	3	6	XP_057249193.1	0	1512.84	High	2	756.923	0.02	77
	High	High	XP_057249193.1 [156-168]; [350-362]	[K].YIGLSEASASTIR.[R]		FALSE	High	YIGLSEASASTIR		1	4	3	XP_057249193.1	0	1367.72	High	2	684.362	-0.21	71
	High	High	XP_057249193.1 [394-407]	[R].ELGIGIVAYSPLGR.[G]		FALSE	High	ELGIGIVAYSPLGR		1	6	8	XP_057249193.1	0	1444.82	High	2	722.912	0.42	55
	High	High	XP_057249193.1 [214-221]; [408-415]	[R].GFLSSGPK.[ML]		FALSE	High	GFLSSGPK		1	4	3	XP_057249193.1	0	792.425	High	2	396.716	-0.61	41
XP_010679382.2	probable glutamyl endopeptidase, chloroplastic [Beta vulgaris subsp. vulgaris]	8	6	12	6	965	107.3	6.42	440	X	X
	Found in Sample: [S1] F1: Sample, 1	Found in Sample: [S2] F2: Sample, 2	Positions in Master Proteins	Annotated Sequence	Modifications in Master Proteins	Checked	Confidence	Sequence	Modifications	# Protein Groups	# Proteins	# PSMs	Master Protein Accessions	# Missed Cleavages	Theo. MH+ [Da]	Confidence (by Search Engine): Mascot	Charge (by Search Engine): Mascot	m/z [Da] (by Search Engine): Mascot	DeltaM [ppm] (by Search Engine): Mascot	Ions Score (by Search Engine): Mascot
	High	High	XP_010679382.2 [118-134]	[R].DIVDAPPLPALSISPQR.[D]		FALSE	High	DIVDAPPLPALSISPQR		1	1	5	XP_010679382.2	0	1788.99	High	2	894.998	1.56	97
	High	High	XP_010679382.2 [516-530]	[R].SFEDVYSDPGSPMSR.[R]		FALSE	High	SFEDVYSDPGSPMSR		1	1	3	XP_010679382.2	0	1673.71	High	2	837.36	0.47	69
	Not Found	High	XP_010679382.2 [381-390]	[K].KVDLWTADGK.[F]		FALSE	High	KVDLWTADGK		1	1	1	XP_010679382.2	1	1132.6	High	2	566.804	0.5	57
	Not Found	High	XP_010679382.2 [811-822]	[R].TLTPFGFQNEDR.[T]		FALSE	High	TLTPFGFQNEDR		1	1	1	XP_010679382.2	0	1424.68	High	2	712.845	1.2	46
	High	Not Found	XP_010679382.2 [195-204]	[K].EVLGLPAGAR.[I]		FALSE	High	EVLGLPAGAR		1	1	1	XP_010679382.2	0	982.568	High	2	491.788	0.16	41
	High	Not Found	XP_010679382.2 [144-157]	[R].SLPPLIDIAKPEEK.[L]		FALSE	High	SLPPLIDIAKPEEK		1	1	1	XP_010679382.2	0	1549.88	High	3	517.299	-1.66	35
KMT20679.1	hypothetical protein BVRB_1g006540 [Beta vulgaris subsp. vulgaris]	9	2	2	1	249	27.4	6.2	78	X
	Found in Sample: [S1] F1: Sample, 1	Found in Sample: [S2] F2: Sample, 2	Positions in Master Proteins	Annotated Sequence	Modifications in Master Proteins	Checked	Confidence	Sequence	Modifications	# Protein Groups	# Proteins	# PSMs	Master Protein Accessions	# Missed Cleavages	Theo. MH+ [Da]	Confidence (by Search Engine): Mascot	Charge (by Search Engine): Mascot	m/z [Da] (by Search Engine): Mascot	DeltaM [ppm] (by Search Engine): Mascot	Ions Score (by Search Engine): Mascot
	High	Not Found	KMT20681.1 [65-74]; KMT20679.1 [65-74]	[K].EVTIDDFLYK.[G]		FALSE	High	EVTIDDFLYK		2	10	1	KMT20681.1; KMT20679.1	0	1242.63	High	2	621.816	-1.14	50
	High	Not Found	KMT20679.1 [192-204]	[R].INIAESVFGTNPR.[V]		FALSE	High	INIAESVFGTNPR		1	2	1	KMT20679.1	0	1417.74	High	2	709.375	-0.57	49
XP_048502210.2	glutathione S-transferase U17 [Beta vulgaris subsp. vulgaris]	8	2	3	2	230	25.9	5.53	84	X
	Found in Sample: [S1] F1: Sample, 1	Found in Sample: [S2] F2: Sample, 2	Positions in Master Proteins	Annotated Sequence	Modifications in Master Proteins	Checked	Confidence	Sequence	Modifications	# Protein Groups	# Proteins	# PSMs	Master Protein Accessions	# Missed Cleavages	Theo. MH+ [Da]	Confidence (by Search Engine): Mascot	Charge (by Search Engine): Mascot	m/z [Da] (by Search Engine): Mascot	DeltaM [ppm] (by Search Engine): Mascot	Ions Score (by Search Engine): Mascot
	High	Not Found	XP_048502210.2 [123-130]	[K].AAALEQLK.[E]		FALSE	High	AAALEQLK		1	1	1	XP_048502210.2	0	843.493	High	2	422.25	0.01	46
	High	Not Found	XP_048502210.2 [186-195]	[K].TPNLLAWAER.[F]		FALSE	High	TPNLLAWAER		1	3	2	XP_048502210.2	0	1170.63	High	2	585.818	1.19	38
XP_010691436.1	ruBisCO large subunit-binding protein subunit beta, chloroplastic [Beta vulgaris subsp. vulgaris]	11	5	15	4	610	65.2	6.11	464	X	X
	Found in Sample: [S1] F1: Sample, 1	Found in Sample: [S2] F2: Sample, 2	Positions in Master Proteins	Annotated Sequence	Modifications in Master Proteins	Checked	Confidence	Sequence	Modifications	# Protein Groups	# Proteins	# PSMs	Master Protein Accessions	# Missed Cleavages	Theo. MH+ [Da]	Confidence (by Search Engine): Mascot	Charge (by Search Engine): Mascot	m/z [Da] (by Search Engine): Mascot	DeltaM [ppm] (by Search Engine): Mascot	Ions Score (by Search Engine): Mascot
	High	Not Found	KMT16357.1 [465-481]; XP_010691436.1 [468-484]	[K].AAVEEGIVVGGGCTLLR.[L]		FALSE	High	AAVEEGIVVGGGCTLLR	1xCarbamidomethyl [C13]	2	4	2	KMT16357.1; XP_010691436.1	0	1700.9	High	2	850.956	2.71	80
	High	High	XP_010691436.1 [87-98]	[K].LADVVGVTLGPK.[G]		FALSE	High	LADVVGVTLGPK		1	2	5	XP_010691436.1	0	1168.69	High	2	584.85	-0.06	76
	High	Not Found	XP_010691436.1 [261-273]	[R].GYFSPYFVTDSEK.[M]		FALSE	High	GYFSPYFVTDSEK		1	2	1	XP_010691436.1	0	1539.7	High	2	770.354	0.74	67
	High	High	XP_010691436.1 [113-122]	[R].IVNDGVTVAK.[E]		FALSE	High	IVNDGVTVAK		1	2	2	XP_010691436.1	0	1015.58	High	2	508.292	-1.93	48
	High	High	XP_010691436.1 [170-182]	[K].IVLAGANPIQIAK.[G]		FALSE	High	IVLAGANPIQIAK		1	2	5	XP_010691436.1	0	1307.8	High	2	654.405	-0.79	41
XP_048494850.1	glyceraldehyde-3-phosphate dehydrogenase GAPCP2, chloroplastic isoform X1 [Beta vulgaris subsp. vulgaris]	4	2	3	1	420	44.9	8.34	81		X
	Found in Sample: [S1] F1: Sample, 1	Found in Sample: [S2] F2: Sample, 2	Positions in Master Proteins	Annotated Sequence	Modifications in Master Proteins	Checked	Confidence	Sequence	Modifications	# Protein Groups	# Proteins	# PSMs	Master Protein Accessions	# Missed Cleavages	Theo. MH+ [Da]	Confidence (by Search Engine): Mascot	Charge (by Search Engine): Mascot	m/z [Da] (by Search Engine): Mascot	DeltaM [ppm] (by Search Engine): Mascot	Ions Score (by Search Engine): Mascot
	High	High	XP_010677936.1 [294-300]; XP_048494850.1 [375-381]	[R].SSIFDAK.[A]		FALSE	High	SSIFDAK		2	7	2	XP_010677936.1; XP_048494850.1	0	767.393	High	2	384.2	-0.13	47
	Not Found	High	XP_048494850.1 [303-310]	[K].VLPELNGK.[L]		FALSE	High	VLPELNGK		1	3	1	XP_048494850.1	0	869.509	High	2	435.257	-1.84	36
KMS98765.1	hypothetical protein BVRB_3g068430 isoform A [Beta vulgaris subsp. vulgaris]	8	1	8	1	157	15.8	7.4	294	X	X
	Found in Sample: [S1] F1: Sample, 1	Found in Sample: [S2] F2: Sample, 2	Positions in Master Proteins	Annotated Sequence	Modifications in Master Proteins	Checked	Confidence	Sequence	Modifications	# Protein Groups	# Proteins	# PSMs	Master Protein Accessions	# Missed Cleavages	Theo. MH+ [Da]	Confidence (by Search Engine): Mascot	Charge (by Search Engine): Mascot	m/z [Da] (by Search Engine): Mascot	DeltaM [ppm] (by Search Engine): Mascot	Ions Score (by Search Engine): Mascot
	High	High	KMS98765.1 [118-130]	[R].AVVVHADPDDLGR.[G]		FALSE	High	AVVVHADPDDLGR		1	4	8	KMS98765.1	0	1363.7	High	2	682.352	0.36	73
XP_010666027.1	NADP-dependent glyceraldehyde-3-phosphate dehydrogenase [Beta vulgaris subsp. vulgaris]	3	1	2	1	496	53.2	6.96	79	X	X
	Found in Sample: [S1] F1: Sample, 1	Found in Sample: [S2] F2: Sample, 2	Positions in Master Proteins	Annotated Sequence	Modifications in Master Proteins	Checked	Confidence	Sequence	Modifications	# Protein Groups	# Proteins	# PSMs	Master Protein Accessions	# Missed Cleavages	Theo. MH+ [Da]	Confidence (by Search Engine): Mascot	Charge (by Search Engine): Mascot	m/z [Da] (by Search Engine): Mascot	DeltaM [ppm] (by Search Engine): Mascot	Ions Score (by Search Engine): Mascot
	High	High	XP_010666027.1 [387-401]	[R].IAWEEPFGPVLPVIR.[I]		FALSE	High	IAWEEPFGPVLPVIR		1	1	2	XP_010666027.1	0	1722.96	High	2	861.984	1.52	50
XP_010685295.2	subtilisin-like protease SBT1.4 [Beta vulgaris subsp. vulgaris]	7	5	15	5	795	84.1	7.03	476	X	X
	Found in Sample: [S1] F1: Sample, 1	Found in Sample: [S2] F2: Sample, 2	Positions in Master Proteins	Annotated Sequence	Modifications in Master Proteins	Checked	Confidence	Sequence	Modifications	# Protein Groups	# Proteins	# PSMs	Master Protein Accessions	# Missed Cleavages	Theo. MH+ [Da]	Confidence (by Search Engine): Mascot	Charge (by Search Engine): Mascot	m/z [Da] (by Search Engine): Mascot	DeltaM [ppm] (by Search Engine): Mascot	Ions Score (by Search Engine): Mascot
	High	High	XP_010685295.2 [473-486]	[R].DYVSAVPNPTATIR.[F]		FALSE	High	DYVSAVPNPTATIR		1	2	7	XP_010685295.2	0	1503.78	High	2	752.392	-2.91	65
	High	High	XP_010685295.2 [489-500]	[K].GTVIGPSPSAPR.[V]		FALSE	High	GTVIGPSPSAPR		1	2	3	XP_010685295.2	0	1138.62	High	2	569.815	0.44	52
	High	Not Found	XP_010685295.2 [178-193]	[K].GSCEVGPDFPAGSCNR.[K]		FALSE	High	GSCEVGPDFPAGSCNR	2xCarbamidomethyl [C3; C14]	1	2	1	XP_010685295.2	0	1709.7	High	2	855.356	2.63	48
	High	Not Found	XP_010685295.2 [572-583]	[R].NAYPSWSPAAVK.[S]		FALSE	High	NAYPSWSPAAVK		1	2	2	XP_010685295.2	0	1290.65	High	2	645.828	0.6	44
	High	High	XP_010685295.2 [487-500]	[R].FKGTVIGPSPSAPR.[V]		FALSE	High	FKGTVIGPSPSAPR		1	2	2	XP_010685295.2	1	1413.78	High	3	471.933	-0.53	40
KMT03694.1	hypothetical protein BVRB_8g190310 [Beta vulgaris subsp. vulgaris]	13	2	4	2	182	17.8	6.47	154	X	X
	Found in Sample: [S1] F1: Sample, 1	Found in Sample: [S2] F2: Sample, 2	Positions in Master Proteins	Annotated Sequence	Modifications in Master Proteins	Checked	Confidence	Sequence	Modifications	# Protein Groups	# Proteins	# PSMs	Master Protein Accessions	# Missed Cleavages	Theo. MH+ [Da]	Confidence (by Search Engine): Mascot	Charge (by Search Engine): Mascot	m/z [Da] (by Search Engine): Mascot	DeltaM [ppm] (by Search Engine): Mascot	Ions Score (by Search Engine): Mascot
	High	High	KMT03694.1 [68-78]	[K].TNAECLCEAFK.[S]		FALSE	High	TNAECLCEAFK	2xCarbamidomethyl [C5; C7]	1	2	3	KMT03694.1	0	1342.58	High	2	671.793	1.08	61
	High	Not Found	KMT03694.1 [79-91]	[K].SSSQFGIVLDVSK.[A]		FALSE	High	SSSQFGIVLDVSK		1	2	1	KMT03694.1	0	1366.72	High	2	683.865	1.76	51
XP_010676813.1	ferritin, chloroplastic [Beta vulgaris subsp. vulgaris]	6	2	7	2	258	29	5.77	189	X	X
	Found in Sample: [S1] F1: Sample, 1	Found in Sample: [S2] F2: Sample, 2	Positions in Master Proteins	Annotated Sequence	Modifications in Master Proteins	Checked	Confidence	Sequence	Modifications	# Protein Groups	# Proteins	# PSMs	Master Protein Accessions	# Missed Cleavages	Theo. MH+ [Da]	Confidence (by Search Engine): Mascot	Charge (by Search Engine): Mascot	m/z [Da] (by Search Engine): Mascot	DeltaM [ppm] (by Search Engine): Mascot	Ions Score (by Search Engine): Mascot
	High	High	XP_010676813.1 [233-241]	[K].IADYVTQLR.[M]		FALSE	High	IADYVTQLR		1	1	6	XP_010676813.1	0	1078.59	High	2	539.798	-0.32	59
	Not Found	High	XP_010676813.1 [131-137]	[K].GLANFFR.[E]		FALSE	High	GLANFFR		1	1	1	XP_010676813.1	0	824.441	High	2	412.724	-0.98	36
XP_010673386.1	serine hydroxymethyltransferase 4 [Beta vulgaris subsp. vulgaris]	10	4	7	4	535	59	8.13	316	X	X
	Found in Sample: [S1] F1: Sample, 1	Found in Sample: [S2] F2: Sample, 2	Positions in Master Proteins	Annotated Sequence	Modifications in Master Proteins	Checked	Confidence	Sequence	Modifications	# Protein Groups	# Proteins	# PSMs	Master Protein Accessions	# Missed Cleavages	Theo. MH+ [Da]	Confidence (by Search Engine): Mascot	Charge (by Search Engine): Mascot	m/z [Da] (by Search Engine): Mascot	DeltaM [ppm] (by Search Engine): Mascot	Ions Score (by Search Engine): Mascot
	High	Not Found	XP_010673386.1 [211-224]	[K].ISATSIYFESLPYK.[V]		FALSE	High	ISATSIYFESLPYK		1	3	1	XP_010673386.1	0	1618.84	High	2	809.92	-1.78	75
	High	High	XP_010673386.1 [438-453]	[K].NAVFGDSSALAPGGVR.[V]		FALSE	High	NAVFGDSSALAPGGVR		1	3	4	XP_010673386.1	0	1517.77	High	2	759.39	0.88	67
	High	Not Found	XP_010673386.1 [427-437]	[K].LCDLCNITVNK.[N]		FALSE	High	LCDLCNITVNK	2xCarbamidomethyl [C2; C5]	1	3	1	XP_010673386.1	0	1349.66	High	2	675.331	-0.08	60
	High	Not Found	XP_010673386.1 [517-528]	[K].FSSSYDMPGFLK.[S]		FALSE	High	FSSSYDMPGFLK		1	3	1	XP_010673386.1	0	1378.63	High	2	689.821	0.04	33
XP_010687715.2	leucine aminopeptidase 1 [Beta vulgaris subsp. vulgaris]	17	8	12	8	582	61.3	6.87	544	X	X
	Found in Sample: [S1] F1: Sample, 1	Found in Sample: [S2] F2: Sample, 2	Positions in Master Proteins	Annotated Sequence	Modifications in Master Proteins	Checked	Confidence	Sequence	Modifications	# Protein Groups	# Proteins	# PSMs	Master Protein Accessions	# Missed Cleavages	Theo. MH+ [Da]	Confidence (by Search Engine): Mascot	Charge (by Search Engine): Mascot	m/z [Da] (by Search Engine): Mascot	DeltaM [ppm] (by Search Engine): Mascot	Ions Score (by Search Engine): Mascot
	High	High	XP_010687715.2 [257-269]	[K].SVEDTCSGIIFGR.[E]		FALSE	High	SVEDTCSGIIFGR	1xCarbamidomethyl [C6]	1	2	2	XP_010687715.2	0	1440.68	High	2	720.843	0.6	108
	High	Not Found	XP_010687715.2 [239-253]	[K].SLDIIGLGTGADLEK.[K]		FALSE	High	SLDIIGLGTGADLEK		1	2	1	XP_010687715.2	0	1501.81	High	2	751.41	1.07	81
	High	High	XP_010687715.2 [142-149]	[K].AGQSTILR.[L]		FALSE	High	AGQSTILR		1	2	2	XP_010687715.2	0	845.484	High	2	423.246	0.28	69
	High	High	XP_010687715.2 [270-290]	[R].ELVNAPANVLTPGVLAEEASK.[I]		FALSE	High	ELVNAPANVLTPGVLAEEASK		1	2	2	XP_010687715.2	0	2122.14	High	2	1061.58	2.04	67
	Not Found	High	XP_010687715.2 [489-500]	[K].ELFAASEATGEK.[F]		FALSE	High	ELFAASEATGEK		1	2	1	XP_010687715.2	0	1252.61	High	2	626.804	-3.16	58
	High	High	XP_010687715.2 [175-185]	[R].GLGEAVATAAK.[T]		FALSE	High	GLGEAVATAAK		1	2	2	XP_010687715.2	0	987.547	High	2	494.277	0.6	51
	Not Found	High	XP_010687715.2 [429-440]	[K].TIEVNNTDAEGR.[L]		FALSE	High	TIEVNNTDAEGR		1	2	1	XP_010687715.2	0	1318.62	High	2	659.816	1.47	45
	High	Not Found	XP_010687715.2 [167-174]	[K].QPSLLAYR.[G]		FALSE	High	QPSLLAYR		1	2	1	XP_010687715.2	0	947.531	High	2	474.269	-0.28	35
KMS99364.1	hypothetical protein BVRB_2g044890 [Beta vulgaris subsp. vulgaris]	8	2	3	2	521	55.7	8.07	122	X	X
	Found in Sample: [S1] F1: Sample, 1	Found in Sample: [S2] F2: Sample, 2	Positions in Master Proteins	Annotated Sequence	Modifications in Master Proteins	Checked	Confidence	Sequence	Modifications	# Protein Groups	# Proteins	# PSMs	Master Protein Accessions	# Missed Cleavages	Theo. MH+ [Da]	Confidence (by Search Engine): Mascot	Charge (by Search Engine): Mascot	m/z [Da] (by Search Engine): Mascot	DeltaM [ppm] (by Search Engine): Mascot	Ions Score (by Search Engine): Mascot
	High	Not Found	KMS99364.1 [384-406]	[K].LSISPSVFSEGGTLIDSGTVISR.[L]		FALSE	High	LSISPSVFSEGGTLIDSGTVISR		1	2	1	KMS99364.1	0	2322.22	High	2	1161.61	-0.71	84
	High	High	KMS99364.1 [169-188]	[K].SGSTIGSGNYIVTIGLGTPR.[K]		FALSE	High	SGSTIGSGNYIVTIGLGTPR		1	2	2	KMS99364.1	0	1950.03	High	2	975.519	1.07	39
XP_010671321.2	peroxidase 5 [Beta vulgaris subsp. vulgaris]	9	2	2	2	327	36.1	8.81	70	X
	Found in Sample: [S1] F1: Sample, 1	Found in Sample: [S2] F2: Sample, 2	Positions in Master Proteins	Annotated Sequence	Modifications in Master Proteins	Checked	Confidence	Sequence	Modifications	# Protein Groups	# Proteins	# PSMs	Master Protein Accessions	# Missed Cleavages	Theo. MH+ [Da]	Confidence (by Search Engine): Mascot	Charge (by Search Engine): Mascot	m/z [Da] (by Search Engine): Mascot	DeltaM [ppm] (by Search Engine): Mascot	Ions Score (by Search Engine): Mascot
	High	Not Found	XP_010671321.2 [267-283]	[R].GLFTSDQTLLTNTNTAK.[E]		FALSE	High	GLFTSDQTLLTNTNTAK		1	1	1	XP_010671321.2	0	1824.93	High	2	912.973	3.07	48
	High	Not Found	XP_010671321.2 [250-260]	[R].TPFVTDVNYYR.[D]		FALSE	High	TPFVTDVNYYR		1	1	1	XP_010671321.2	0	1374.67	High	2	687.837	-1.58	37
KMT13491.1	hypothetical protein BVRB_4g082700 [Beta vulgaris subsp. vulgaris]	8	2	7	1	327	37.4	6.54	293	X
	Found in Sample: [S1] F1: Sample, 1	Found in Sample: [S2] F2: Sample, 2	Positions in Master Proteins	Annotated Sequence	Modifications in Master Proteins	Checked	Confidence	Sequence	Modifications	# Protein Groups	# Proteins	# PSMs	Master Protein Accessions	# Missed Cleavages	Theo. MH+ [Da]	Confidence (by Search Engine): Mascot	Charge (by Search Engine): Mascot	m/z [Da] (by Search Engine): Mascot	DeltaM [ppm] (by Search Engine): Mascot	Ions Score (by Search Engine): Mascot
	High	High	XP_048499206.1 [96-109]; KMT13491.1 [96-109]	[R].ESFTDIYTAPSLQR.[R]		FALSE	High	ESFTDIYTAPSLQR		2	2	6	XP_048499206.1; KMT13491.1	0	1627.8	High	2	814.402	0.35	71
	High	Not Found	KMT13491.1 [122-133]	[R].GDVLAQLSPVLR.[K]		FALSE	High	GDVLAQLSPVLR		1	1	1	KMT13491.1	0	1267.74	High	2	634.373	2.12	68
KMT07333.1	hypothetical protein BVRB_6g149610 [Beta vulgaris subsp. vulgaris]	37	12	47	12	438	47.9	5.88	1858	X	X
	Found in Sample: [S1] F1: Sample, 1	Found in Sample: [S2] F2: Sample, 2	Positions in Master Proteins	Annotated Sequence	Modifications in Master Proteins	Checked	Confidence	Sequence	Modifications	# Protein Groups	# Proteins	# PSMs	Master Protein Accessions	# Missed Cleavages	Theo. MH+ [Da]	Confidence (by Search Engine): Mascot	Charge (by Search Engine): Mascot	m/z [Da] (by Search Engine): Mascot	DeltaM [ppm] (by Search Engine): Mascot	Ions Score (by Search Engine): Mascot
	High	High	KMT07333.1 [378-395]	[R].TIDANFSEAEGIYSALEK.[L]		FALSE	High	TIDANFSEAEGIYSALEK		1	2	5	KMT07333.1	0	1957.94	High	2	979.474	1.23	110
	High	High	KMT07333.1 [160-182]	[K].LFEPIYDQTDAGDGYVSVEVSPR.[L]		FALSE	High	LFEPIYDQTDAGDGYVSVEVSPR		1	2	5	KMT07333.1	0	2557.21	High	3	853.075	0.47	90
	High	High	KMT07333.1 [121-133]	[K].AISSSDAYNDQFR.[E]		FALSE	High	AISSSDAYNDQFR		1	2	8	KMT07333.1	0	1473.66	High	2	737.333	-1.17	77
	High	High	KMT07333.1 [183-195]	[R].LADDTEGTIEAAK.[W]		FALSE	High	LADDTEGTIEAAK		1	2	4	KMT07333.1	0	1333.65	High	2	667.326	-1.96	74
	High	High	KMT07333.1 [110-120]	[R].GVTSNPAIFQK.[A]		FALSE	High	GVTSNPAIFQK		1	2	2	KMT07333.1	0	1161.63	High	2	581.316	-1.03	69
	High	High	KMT07333.1 [418-429]	[K].SFDSLLDTLQEK.[A]		FALSE	High	SFDSLLDTLQEK		1	2	8	KMT07333.1	0	1395.7	High	2	698.355	1.52	62
	High	High	KMT07333.1 [141-152]	[K].DIESAYWELVIK.[D]		FALSE	High	DIESAYWELVIK		1	2	2	KMT07333.1	0	1465.76	High	2	733.382	-0.63	61
	High	Not Found	KMT07333.1 [285-294]	[K].IGTPEALDLR.[G]		FALSE	High	IGTPEALDLR		1	2	1	KMT07333.1	0	1084.6	High	2	542.803	-0.04	58
	High	High	KMT07333.1 [75-83]	[R].TTLHDLYEK.[Q]		FALSE	High	TTLHDLYEK		1	2	3	KMT07333.1	0	1119.57	High	2	560.288	-0.13	56
	High	High	KMT07333.1 [396-417]	[K].LGIDWNQVGSQLEIEGVDSFKK.[S]		FALSE	High	LGIDWNQVGSQLEIEGVDSFKK		1	2	4	KMT07333.1	1	2462.26	High	3	821.427	3.95	56
	High	High	KMT07333.1 [331-339]	[R].VLWASTSVK.[N]		FALSE	High	VLWASTSVK		1	2	3	KMT07333.1	0	990.562	High	2	495.785	0.82	55
	High	High	KMT07333.1 [210-221]	[K].IPATAPCIPSIK.[E]		FALSE	High	IPATAPCIPSIK	1xCarbamidomethyl [C7]	1	2	2	KMT07333.1	0	1267.71	High	2	634.356	-2.36	44
KMT19595.1	hypothetical protein BVRB_1g012110 [Beta vulgaris subsp. vulgaris]	11	3	5	1	350	37.9	5.44	290	X	X
	Found in Sample: [S1] F1: Sample, 1	Found in Sample: [S2] F2: Sample, 2	Positions in Master Proteins	Annotated Sequence	Modifications in Master Proteins	Checked	Confidence	Sequence	Modifications	# Protein Groups	# Proteins	# PSMs	Master Protein Accessions	# Missed Cleavages	Theo. MH+ [Da]	Confidence (by Search Engine): Mascot	Charge (by Search Engine): Mascot	m/z [Da] (by Search Engine): Mascot	DeltaM [ppm] (by Search Engine): Mascot	Ions Score (by Search Engine): Mascot
	High	High	KMT19593.1 [266-280]; XP_010681212.1 [267-281]; KMT19595.1 [268-282]	[R].QGLFTSDQDLYTDSR.[T]		FALSE	High	QGLFTSDQDLYTDSR		3	3	2	KMT19593.1; XP_010681212.1; KMT19595.1	0	1745.8	High	2	873.404	1.59	98
	High	High	KMT19595.1 [140-156]	[R].ESILLSGGPYYNLPLGR.[R]		FALSE	High	ESILLSGGPYYNLPLGR		1	1	2	KMT19595.1	0	1848.99	High	2	924.997	1.24	71
	High	Not Found	XP_010681212.1 [259-266]; KMT19595.1 [260-267]	[RK].YFVDLMNR.[Q]		FALSE	High	YFVDLMNR		2	2	1	XP_010681212.1; KMT19595.1	0	1057.51	High	2	529.259	-1.78	32
KMT00066.1	hypothetical protein BVRB_1g018930 [Beta vulgaris subsp. vulgaris]	17	4	12	4	338	37.1	6.3	391	X	X
	Found in Sample: [S1] F1: Sample, 1	Found in Sample: [S2] F2: Sample, 2	Positions in Master Proteins	Annotated Sequence	Modifications in Master Proteins	Checked	Confidence	Sequence	Modifications	# Protein Groups	# Proteins	# PSMs	Master Protein Accessions	# Missed Cleavages	Theo. MH+ [Da]	Confidence (by Search Engine): Mascot	Charge (by Search Engine): Mascot	m/z [Da] (by Search Engine): Mascot	DeltaM [ppm] (by Search Engine): Mascot	Ions Score (by Search Engine): Mascot
	High	High	KMT00066.1 [109-122]	[R].VLTDVGDVPVQEIR.[D]		FALSE	High	VLTDVGDVPVQEIR		1	2	7	KMT00066.1	0	1539.84	High	2	770.423	0.08	84
	High	High	KMT00066.1 [213-219]	[R].LLQVGIR.[S]		FALSE	High	LLQVGIR		1	2	3	KMT00066.1	0	798.52	High	2	399.763	-1.02	43
	High	Not Found	KMT00066.1 [32-41]	[R].VIDASLTLIR.[E]		FALSE	High	VIDASLTLIR		1	2	1	KMT00066.1	0	1100.67	High	2	550.836	-1.76	41
	High	Not Found	KMT00066.1 [59-84]	[K].ASTSLLGVPLGHNSSFLQGPAFAPPR.[I]		FALSE	High	ASTSLLGVPLGHNSSFLQGPAFAPPR		1	2	1	KMT00066.1	0	2621.38	High	3	874.471	5.31	32
XP_010690445.1	triosephosphate isomerase, chloroplastic [Beta vulgaris subsp. vulgaris]	10	2	2	2	320	34.3	7.31	60	X	X
	Found in Sample: [S1] F1: Sample, 1	Found in Sample: [S2] F2: Sample, 2	Positions in Master Proteins	Annotated Sequence	Modifications in Master Proteins	Checked	Confidence	Sequence	Modifications	# Protein Groups	# Proteins	# PSMs	Master Protein Accessions	# Missed Cleavages	Theo. MH+ [Da]	Confidence (by Search Engine): Mascot	Charge (by Search Engine): Mascot	m/z [Da] (by Search Engine): Mascot	DeltaM [ppm] (by Search Engine): Mascot	Ions Score (by Search Engine): Mascot
	High	Not Found	XP_010690445.1 [271-287]	[R].IIYGGSVNGGNCAELAK.[K]		FALSE	High	IIYGGSVNGGNCAELAK	1xCarbamidomethyl [C12]	1	1	1	XP_010690445.1	0	1722.85	High	2	861.928	0.57	38
	Not Found	High	XP_010690445.1 [240-254]	[K].VASPDQAQEVHVAVR.[D]		FALSE	High	VASPDQAQEVHVAVR		1	1	1	XP_010690445.1	0	1605.83	High	3	535.948	-3.85	37
KMT02168.1	hypothetical protein BVRB_9g207450 [Beta vulgaris subsp. vulgaris]	14	4	9	4	307	33.9	6.61	218	X	X
	Found in Sample: [S1] F1: Sample, 1	Found in Sample: [S2] F2: Sample, 2	Positions in Master Proteins	Annotated Sequence	Modifications in Master Proteins	Checked	Confidence	Sequence	Modifications	# Protein Groups	# Proteins	# PSMs	Master Protein Accessions	# Missed Cleavages	Theo. MH+ [Da]	Confidence (by Search Engine): Mascot	Charge (by Search Engine): Mascot	m/z [Da] (by Search Engine): Mascot	DeltaM [ppm] (by Search Engine): Mascot	Ions Score (by Search Engine): Mascot
	High	High	KMT02168.1 [139-149]	[K].LFIGSTPVTLK.[Y]		FALSE	High	LFIGSTPVTLK		1	2	4	KMT02168.1	0	1175.7	High	2	588.356	0.29	47
	High	High	KMT02168.1 [69-76]	[K].ACGLPVTR.[D]		FALSE	High	ACGLPVTR	1xCarbamidomethyl [C2]	1	2	3	KMT02168.1	0	873.461	High	2	437.234	-0.97	44
	High	Not Found	KMT02168.1 [122-136]	[K].YHAIFLNEPDVADAK.[A]		FALSE	High	YHAIFLNEPDVADAK		1	2	1	KMT02168.1	0	1702.84	High	3	568.286	-0.88	36
	High	Not Found	KMT02168.1 [104-113]	[K].VTDLYLVAYR.[V]		FALSE	High	VTDLYLVAYR		1	2	1	KMT02168.1	0	1212.66	High	2	606.835	0.79	33
XP_057251311.1	uncharacterized protein LOC104908202 [Beta vulgaris subsp. vulgaris]	17	2	4	2	261	29.2	11.52	87	X	X
	Found in Sample: [S1] F1: Sample, 1	Found in Sample: [S2] F2: Sample, 2	Positions in Master Proteins	Annotated Sequence	Modifications in Master Proteins	Checked	Confidence	Sequence	Modifications	# Protein Groups	# Proteins	# PSMs	Master Protein Accessions	# Missed Cleavages	Theo. MH+ [Da]	Confidence (by Search Engine): Mascot	Charge (by Search Engine): Mascot	m/z [Da] (by Search Engine): Mascot	DeltaM [ppm] (by Search Engine): Mascot	Ions Score (by Search Engine): Mascot
	Not Found	High	XP_057251311.1 [47-56]; [205-214]	[R].ISGLIYEETR.[G]		FALSE	High	ISGLIYEETR		1	3	2	XP_057251311.1	0	1180.62	High	2	590.814	-0.15	43
	High	High	XP_057251311.1 [25-36]; [183-194]	[R].DNIQGITKPAIR.[R]		FALSE	High	DNIQGITKPAIR		1	2	3	XP_057251311.1	0	1325.75	High	3	442.589	-1.43	41
XP_010693962.2	glutathione reductase, chloroplastic [Beta vulgaris subsp. vulgaris]	32	12	38	12	498	53.9	5.85	1321	X	X
	Found in Sample: [S1] F1: Sample, 1	Found in Sample: [S2] F2: Sample, 2	Positions in Master Proteins	Annotated Sequence	Modifications in Master Proteins	Checked	Confidence	Sequence	Modifications	# Protein Groups	# Proteins	# PSMs	Master Protein Accessions	# Missed Cleavages	Theo. MH+ [Da]	Confidence (by Search Engine): Mascot	Charge (by Search Engine): Mascot	m/z [Da] (by Search Engine): Mascot	DeltaM [ppm] (by Search Engine): Mascot	Ions Score (by Search Engine): Mascot
	High	High	XP_010693962.2 [327-341]	[R].TNVPSIWAIGDVTNR.[M]		FALSE	High	TNVPSIWAIGDVTNR		1	2	12	XP_010693962.2	0	1642.85	High	2	821.933	2.85	104
	High	High	XP_010693962.2 [82-97]	[K].ILVYGASFGGELEDAR.[N]		FALSE	High	ILVYGASFGGELEDAR		1	2	5	XP_010693962.2	0	1696.85	High	2	848.933	2.58	82
	High	High	XP_010693962.2 [342-357]	[R].MNLTPVALMEGTCFAK.[S]		FALSE	High	MNLTPVALMEGTCFAK	1xCarbamidomethyl [C13]	1	2	3	XP_010693962.2	0	1782.86	High	2	891.935	1.84	81
	Not Found	High	XP_010693962.2 [50-75]	[K].VGICELPFHPISSEVIGGVGGTCVIR.[G]		FALSE	High	VGICELPFHPISSEVIGGVGGTCVIR	2xCarbamidomethyl [C4; C23]	1	2	1	XP_010693962.2	0	2753.41	High	3	918.475	-0.34	66
	High	High	XP_010693962.2 [304-326]	[R].LNLEAVGVELDQIGAIKVDEYSR.[T]		FALSE	High	LNLEAVGVELDQIGAIKVDEYSR		1	1	2	XP_010693962.2	1	2531.34	High	3	844.45	0.13	58
	High	High	XP_010693962.2 [140-162]	[K].LYEGEGTVVGPNEVQVTQIDGTK.[L]		FALSE	High	LYEGEGTVVGPNEVQVTQIDGTK		1	3	3	XP_010693962.2	0	2433.21	High	3	811.743	-0.45	55
	High	High	XP_010693962.2 [132-139]	[R].LLSNAGVK.[L]		FALSE	High	LLSNAGVK		1	3	4	XP_010693962.2	0	801.483	High	2	401.245	-0.82	48
	High	Not Found	XP_010693962.2 [169-177]	[K].HILIATGSR.[A]		FALSE	High	HILIATGSR		1	3	2	XP_010693962.2	0	967.568	High	2	484.288	0.89	44
	Not Found	High	XP_010693962.2 [304-320]	[R].LNLEAVGVELDQIGAIK.[V]		FALSE	High	LNLEAVGVELDQIGAIK		1	1	1	XP_010693962.2	0	1782	High	2	891.504	0.3	42
	Not Found	High	XP_010693962.2 [125-130]	[R].LNNIYK.[R]		FALSE	High	LNNIYK		1	3	1	XP_010693962.2	0	764.43	High	2	382.718	-1.14	37
	High	High	XP_010693962.2 [264-271]	[R].TTLTELVK.[T]		FALSE	High	TTLTELVK		1	2	3	XP_010693962.2	0	904.535	High	2	452.771	-0.56	35
	Not Found	High	XP_010693962.2 [42-49]	[R].FSANFGAK.[V]		FALSE	High	FSANFGAK		1	2	1	XP_010693962.2	0	841.42	High	2	421.213	-2.47	29
XP_010683536.2	pullulanase 1, chloroplastic [Beta vulgaris subsp. vulgaris]	1	1	2	1	968	107	6.43	165	X	X
	Found in Sample: [S1] F1: Sample, 1	Found in Sample: [S2] F2: Sample, 2	Positions in Master Proteins	Annotated Sequence	Modifications in Master Proteins	Checked	Confidence	Sequence	Modifications	# Protein Groups	# Proteins	# PSMs	Master Protein Accessions	# Missed Cleavages	Theo. MH+ [Da]	Confidence (by Search Engine): Mascot	Charge (by Search Engine): Mascot	m/z [Da] (by Search Engine): Mascot	DeltaM [ppm] (by Search Engine): Mascot	Ions Score (by Search Engine): Mascot
	High	High	XP_010683536.2 [345-358]	[R].DFSANDFTVQPDLR.[G]		FALSE	High	DFSANDFTVQPDLR		1	2	2	XP_010683536.2	0	1624.76	High	2	812.885	1.81	92
XP_010685496.2	5-methyltetrahydropteroyltriglutamate--homocysteine methyltransferase [Beta vulgaris subsp. vulgaris]	12	9	49	3	817	90.7	6.74	1627	X	X
	Found in Sample: [S1] F1: Sample, 1	Found in Sample: [S2] F2: Sample, 2	Positions in Master Proteins	Annotated Sequence	Modifications in Master Proteins	Checked	Confidence	Sequence	Modifications	# Protein Groups	# Proteins	# PSMs	Master Protein Accessions	# Missed Cleavages	Theo. MH+ [Da]	Confidence (by Search Engine): Mascot	Charge (by Search Engine): Mascot	m/z [Da] (by Search Engine): Mascot	DeltaM [ppm] (by Search Engine): Mascot	Ions Score (by Search Engine): Mascot
	High	High	KMT11311.1 [28-37]; XP_010685496.2 [71-80]	[K].FALESFWDGK.[SI]		FALSE	High	FALESFWDGK		2	5	18	KMT11311.1; XP_010685496.2	0	1199.57	High	2	600.291	0.93	70
	High	High	KMT11311.1 [698-713]; XP_010685496.2 [741-756]	[K].YGAGIGPGVYDIHSPR.[I]		FALSE	High	YGAGIGPGVYDIHSPR		2	4	14	KMT11311.1; XP_010685496.2	0	1658.83	High	3	553.615	1.03	69
	High	High	KMT11311.1 [296-305]; XP_010685496.2 [339-348]	[K].YLFAGVVDGR.[N]		FALSE	High	YLFAGVVDGR		2	5	4	KMT11311.1; XP_010685496.2	0	1096.58	High	2	548.792	-1.14	60
	High	High	XP_010685496.2 [649-662]	[K].AGITVIQIDEAALR.[E]		FALSE	High	AGITVIQIDEAALR		1	2	5	XP_010685496.2	0	1469.83	High	2	735.42	0.74	55
	High	Not Found	KMT11311.1 [57-64]; XP_010685496.2 [100-107]	[K].QMSDAGIK.[Y]		FALSE	High	QMSDAGIK		2	5	1	KMT11311.1; XP_010685496.2	0	849.413	High	2	425.21	-1.92	48
	High	Not Found	KMT11311.1 [565-580]; XP_010685496.2 [608-623]	[K].GMLTGPVTILNWSFVR.[N]		FALSE	High	GMLTGPVTILNWSFVR		2	5	1	KMT11311.1; XP_010685496.2	0	1790.96	High	2	895.985	0.76	41
	High	Not Found	KMT11311.1 [358-366]; XP_010685496.2 [401-409]	[K].SWLAFAAQK.[VI]		FALSE	High	SWLAFAAQK		2	5	1	KMT11311.1; XP_010685496.2	0	1021.55	High	2	511.276	-1.9	40
	Not Found	High	XP_010685496.2 [182-188]	[K].FTYASHK.[A]		FALSE	High	FTYASHK		1	2	1	XP_010685496.2	0	853.42	High	2	427.213	-1.86	36
	High	High	XP_010685496.2 [410-418]	[K].IIEVNALAK.[A]		FALSE	High	IIEVNALAK		1	2	4	XP_010685496.2	0	970.593	High	2	485.8	-0.6	36
KMT04762.1	hypothetical protein BVRB_7g169410 [Beta vulgaris subsp. vulgaris]	4	2	3	2	532	59.8	8.41	95	X	X
	Found in Sample: [S1] F1: Sample, 1	Found in Sample: [S2] F2: Sample, 2	Positions in Master Proteins	Annotated Sequence	Modifications in Master Proteins	Checked	Confidence	Sequence	Modifications	# Protein Groups	# Proteins	# PSMs	Master Protein Accessions	# Missed Cleavages	Theo. MH+ [Da]	Confidence (by Search Engine): Mascot	Charge (by Search Engine): Mascot	m/z [Da] (by Search Engine): Mascot	DeltaM [ppm] (by Search Engine): Mascot	Ions Score (by Search Engine): Mascot
	High	Not Found	KMT04762.1 [438-452]	[K].IQYITIWDDDSGTSR.[N]		FALSE	High	IQYITIWDDDSGTSR		1	2	1	KMT04762.1	0	1769.83	High	2	885.423	2.88	66
	High	High	KMT04762.1 [474-480]	[R].EAFLNYR.[D]		FALSE	High	EAFLNYR		1	10	2	KMT04762.1	0	912.457	High	2	456.732	-1.41	39
KMS95142.1	hypothetical protein BVRB_012000 [Beta vulgaris subsp. vulgaris]	15	15	35	15	1042	113.7	6.9	1073	X	X
	Found in Sample: [S1] F1: Sample, 1	Found in Sample: [S2] F2: Sample, 2	Positions in Master Proteins	Annotated Sequence	Modifications in Master Proteins	Checked	Confidence	Sequence	Modifications	# Protein Groups	# Proteins	# PSMs	Master Protein Accessions	# Missed Cleavages	Theo. MH+ [Da]	Confidence (by Search Engine): Mascot	Charge (by Search Engine): Mascot	m/z [Da] (by Search Engine): Mascot	DeltaM [ppm] (by Search Engine): Mascot	Ions Score (by Search Engine): Mascot
	High	Not Found	KMS95142.1 [98-117]	[K].MAQYCGFDNTNALIDATVPK.[S]		FALSE	High	MAQYCGFDNTNALIDATVPK	1xCarbamidomethyl [C5]	1	2	1	KMS95142.1	0	2229.03	High	2	1115.02	2.44	104
	High	High	KMS95142.1 [372-382]	[R].VIGVSVDSSGK.[S]		FALSE	High	VIGVSVDSSGK		1	2	8	KMS95142.1	0	1047.57	High	2	524.288	0.21	77
	High	High	KMS95142.1 [994-1004]	[R].EYAAYPADWLR.[A]		FALSE	High	EYAAYPADWLR		1	2	3	KMS95142.1	0	1354.64	High	2	677.824	-0.72	64
	High	High	KMS95142.1 [87-97]	[R].HNSINPEEEIK.[M]		FALSE	High	HNSINPEEEIK		1	2	2	KMS95142.1	0	1309.64	High	2	655.324	1.28	62
	High	High	KMS95142.1 [859-869]	[K].QAILNANYMAK.[R]		FALSE	High	QAILNANYMAK		1	2	4	KMS95142.1	0	1236.64	High	2	618.825	1.01	56
	High	Not Found	KMS95142.1 [698-706]	[K].GNINIEEVR.[K]		FALSE	High	GNINIEEVR		1	2	1	KMS95142.1	0	1043.55	High	2	522.278	0.14	53
	High	High	KMS95142.1 [467-478]	[K].CADSQAIANEAR.[K]		FALSE	High	CADSQAIANEAR	1xCarbamidomethyl [C1]	1	2	4	KMS95142.1	0	1305.59	High	2	653.295	-2.38	49
	High	High	KMS95142.1 [899-911]	[K].NTAGIEAEDVAKR.[L]		FALSE	High	NTAGIEAEDVAKR		1	2	2	KMS95142.1	1	1373.7	High	3	458.572	-1.44	48
	High	High	KMS95142.1 [899-910]	[K].NTAGIEAEDVAK.[R]		FALSE	High	NTAGIEAEDVAK		1	2	2	KMS95142.1	0	1217.6	High	2	609.303	-1.26	46
	High	Not Found	KMS95142.1 [449-464]	[K].LGTVEVQGLPFFDTVK.[I]		FALSE	High	LGTVEVQGLPFFDTVK		1	2	1	KMS95142.1	0	1749.94	High	2	875.476	1.97	42
	High	High	KMS95142.1 [261-267]	[R].ADGFDLK.[V]		FALSE	High	ADGFDLK		1	2	2	KMS95142.1	0	765.378	High	2	383.192	-0.26	38
	Not Found	High	KMS95142.1 [1015-1022]	[R].VDNVYGDR.[N]		FALSE	High	VDNVYGDR		1	2	1	KMS95142.1	0	937.437	High	2	469.221	-2.11	38
	High	Not Found	KMS95142.1 [517-539]	[K].AVPFTAASIAPEVENAIPASLVR.[E]		FALSE	High	AVPFTAASIAPEVENAIPASLVR		1	2	2	KMS95142.1	0	2323.27	High	3	775.095	2.12	38
	High	Not Found	KMS95142.1 [1008-1014]	[K].FWPTTAR.[V]		FALSE	High	FWPTTAR		1	2	1	KMS95142.1	0	878.452	High	2	439.73	-0.03	36
	Not Found	High	KMS95142.1 [259-267]	[K].TRADGFDLK.[V]		FALSE	High	TRADGFDLK		1	2	1	KMS95142.1	1	1022.53	High	2	511.767	0.9	35
KMT01160.1	hypothetical protein BVRB_9g224110 [Beta vulgaris subsp. vulgaris]	12	3	3	3	263	29	6.52	95	X	X
	Found in Sample: [S1] F1: Sample, 1	Found in Sample: [S2] F2: Sample, 2	Positions in Master Proteins	Annotated Sequence	Modifications in Master Proteins	Checked	Confidence	Sequence	Modifications	# Protein Groups	# Proteins	# PSMs	Master Protein Accessions	# Missed Cleavages	Theo. MH+ [Da]	Confidence (by Search Engine): Mascot	Charge (by Search Engine): Mascot	m/z [Da] (by Search Engine): Mascot	DeltaM [ppm] (by Search Engine): Mascot	Ions Score (by Search Engine): Mascot
	High	Not Found	KMT01160.1 [249-258]	[R].MAGAEGTPIR.[C]		FALSE	High	MAGAEGTPIR		1	3	1	KMT01160.1	0	1002.5	High	2	501.754	-2.17	52
	Not Found	High	KMT01160.1 [184-196]	[K].DGAQWLVDNTDIK.[L]		FALSE	High	DGAQWLVDNTDIK		1	3	1	KMT01160.1	0	1474.72	High	2	737.864	2.71	44
	Not Found	High	KMT01160.1 [223-231]	[R].EIILVEGLK.[L]		FALSE	High	EIILVEGLK		1	3	1	KMT01160.1	0	1013.62	High	2	507.315	-1.38	36
XP_010681212.1	peroxidase 12 [Beta vulgaris subsp. vulgaris]	28	7	13	5	348	38	5.62	596	X	X
	Found in Sample: [S1] F1: Sample, 1	Found in Sample: [S2] F2: Sample, 2	Positions in Master Proteins	Annotated Sequence	Modifications in Master Proteins	Checked	Confidence	Sequence	Modifications	# Protein Groups	# Proteins	# PSMs	Master Protein Accessions	# Missed Cleavages	Theo. MH+ [Da]	Confidence (by Search Engine): Mascot	Charge (by Search Engine): Mascot	m/z [Da] (by Search Engine): Mascot	DeltaM [ppm] (by Search Engine): Mascot	Ions Score (by Search Engine): Mascot
	High	High	KMT19593.1 [266-280]; XP_010681212.1 [267-281]; KMT19595.1 [268-282]	[R].QGLFTSDQDLYTDSR.[T]		FALSE	High	QGLFTSDQDLYTDSR		3	3	2	KMT19593.1; XP_010681212.1; KMT19595.1	0	1745.8	High	2	873.404	1.59	98
	High	High	XP_010681212.1 [307-321]	[K].MGQLGVLTGTQGEIR.[T]		FALSE	High	MGQLGVLTGTQGEIR		1	1	2	XP_010681212.1	0	1559.82	High	2	780.415	0.92	96
	High	High	XP_010681212.1 [251-258]	[R].SPNLFDNR.[Y]		FALSE	High	SPNLFDNR		1	1	2	XP_010681212.1	0	962.469	High	2	481.738	0.53	65
	High	High	XP_010681212.1 [139-155]	[R].ESVFLPNGPYYLIPLGR.[R]		FALSE	High	ESVFLPNGPYYLIPLGR		1	1	3	XP_010681212.1	0	1935.04	High	2	968.023	1.04	62
	Not Found	High	XP_010681212.1 [106-116]	[R].AEAFTIIEDLR.[A]		FALSE	High	AEAFTIIEDLR		1	1	1	XP_010681212.1	0	1277.67	High	2	639.342	1.94	62
	High	Not Found	XP_010681212.1 [117-138]	[R].ALVHNECGPIVSCSDILALAAR.[E]		FALSE	High	ALVHNECGPIVSCSDILALAAR	2xCarbamidomethyl [C7; C13]	1	1	2	XP_010681212.1	0	2366.2	High	3	789.406	3.98	39
	High	Not Found	XP_010681212.1 [259-266]; KMT19595.1 [260-267]	[RK].YFVDLMNR.[Q]		FALSE	High	YFVDLMNR		2	2	1	XP_010681212.1; KMT19595.1	0	1057.51	High	2	529.259	-1.78	32
XP_010692725.2	ATP sulfurylase 2 [Beta vulgaris subsp. vulgaris]	19	9	23	9	481	54	7.77	667	X	X
	Found in Sample: [S1] F1: Sample, 1	Found in Sample: [S2] F2: Sample, 2	Positions in Master Proteins	Annotated Sequence	Modifications in Master Proteins	Checked	Confidence	Sequence	Modifications	# Protein Groups	# Proteins	# PSMs	Master Protein Accessions	# Missed Cleavages	Theo. MH+ [Da]	Confidence (by Search Engine): Mascot	Charge (by Search Engine): Mascot	m/z [Da] (by Search Engine): Mascot	DeltaM [ppm] (by Search Engine): Mascot	Ions Score (by Search Engine): Mascot
	High	High	XP_010692725.2 [358-369]	[R].INAGANFYIVGR.[D]		FALSE	High	INAGANFYIVGR		1	3	5	XP_010692725.2	0	1294.69	High	2	647.849	-0.29	82
	High	High	XP_010692725.2 [91-99]	[K].VLEAESLPK.[V]		FALSE	High	VLEAESLPK		1	2	3	XP_010692725.2	0	985.556	High	2	493.281	-1.48	56
	High	High	XP_010692725.2 [402-408]	[K].LNILPFR.[V]		FALSE	High	LNILPFR		1	2	6	XP_010692725.2	0	872.535	High	2	436.771	0.23	49
	High	High	XP_010692725.2 [67-84]	[K].SSLIDPDGGSLIDLVVPK.[N]		FALSE	High	SSLIDPDGGSLIDLVVPK		1	2	2	XP_010692725.2	0	1825	High	2	913.002	0.65	48
	High	Not Found	XP_010692725.2 [307-315]	[K].ADDVPLDVR.[M]		FALSE	High	ADDVPLDVR		1	2	1	XP_010692725.2	0	999.511	High	2	500.257	-3.12	46
	High	High	XP_010692725.2 [392-401]	[K].VLSMAPGLEK.[L]		FALSE	High	VLSMAPGLEK		1	2	2	XP_010692725.2	0	1044.58	High	2	522.791	-0.64	39
	Not Found	High	XP_010692725.2 [186-191]	[R].SIELYK.[H]		FALSE	High	SIELYK		1	2	1	XP_010692725.2	0	752.419	High	2	376.713	-0.34	37
	High	High	XP_010692725.2 [286-292]	[R].LLDMGYK.[N]		FALSE	High	LLDMGYK		1	3	2	XP_010692725.2	0	839.433	High	2	420.22	-0.94	35
	High	Not Found	XP_010692725.2 [233-244]	[K].EITYNDGLDHYR.[L]		FALSE	High	EITYNDGLDHYR		1	2	1	XP_010692725.2	0	1495.68	High	3	499.231	-1.01	31
XP_010690484.2	glutamate decarboxylase [Beta vulgaris subsp. vulgaris]	5	2	3	1	499	56.4	5.31	86	X	X
	Found in Sample: [S1] F1: Sample, 1	Found in Sample: [S2] F2: Sample, 2	Positions in Master Proteins	Annotated Sequence	Modifications in Master Proteins	Checked	Confidence	Sequence	Modifications	# Protein Groups	# Proteins	# PSMs	Master Protein Accessions	# Missed Cleavages	Theo. MH+ [Da]	Confidence (by Search Engine): Mascot	Charge (by Search Engine): Mascot	m/z [Da] (by Search Engine): Mascot	DeltaM [ppm] (by Search Engine): Mascot	Ions Score (by Search Engine): Mascot
	High	Not Found	XP_010687254.1 [84-100]; XP_010690484.2 [83-99]	[K].NYVDMDEYPVTTELQNR.[C]		FALSE	High	NYVDMDEYPVTTELQNR		2	11	1	XP_010687254.1; XP_010690484.2	0	2086.94	High	2	1043.98	2.18	50
	High	High	XP_010690484.2 [223-231]	[K].LLNDLLEAK.[N]		FALSE	High	LLNDLLEAK		1	1	2	XP_010690484.2	0	1028.6	High	2	514.803	0.04	41
KMT13407.1	hypothetical protein BVRB_4g083630 [Beta vulgaris subsp. vulgaris]	38	8	49	8	290	31.3	6.96	1636	X	X
	Found in Sample: [S1] F1: Sample, 1	Found in Sample: [S2] F2: Sample, 2	Positions in Master Proteins	Annotated Sequence	Modifications in Master Proteins	Checked	Confidence	Sequence	Modifications	# Protein Groups	# Proteins	# PSMs	Master Protein Accessions	# Missed Cleavages	Theo. MH+ [Da]	Confidence (by Search Engine): Mascot	Charge (by Search Engine): Mascot	m/z [Da] (by Search Engine): Mascot	DeltaM [ppm] (by Search Engine): Mascot	Ions Score (by Search Engine): Mascot
	High	High	KMT13407.1 [77-95]	[K].SGMVLGLGTGSTAAFAVAR.[I]		FALSE	High	SGMVLGLGTGSTAAFAVAR		1	2	7	KMT13407.1	0	1765.93	High	2	883.466	-0.95	104
	High	High	KMT13407.1 [137-155]	[R].IDLAIDGADEVDPDLNLVK.[G]		FALSE	High	IDLAIDGADEVDPDLNLVK		1	2	7	KMT13407.1	0	2025.04	High	2	1013.02	0.95	92
	High	High	KMT13407.1 [117-136]	[R].TQEQAASLGIPLSVLDDHPR.[I]		FALSE	High	TQEQAASLGIPLSVLDDHPR		1	2	2	KMT13407.1	0	2147.11	High	3	716.375	0.62	89
	High	Not Found	KMT13407.1 [192-204]	[R].LAMPVEVVQFCWK.[Y]		FALSE	High	LAMPVEVVQFCWK	1xCarbamidomethyl [C11]	1	2	2	KMT13407.1	0	1606.81	High	2	803.91	-0.05	66
	High	High	KMT13407.1 [105-115]	[K].LSNIVGIPTSK.[R]		FALSE	High	LSNIVGIPTSK		1	2	12	KMT13407.1	0	1128.66	High	2	564.834	-0.99	65
	High	High	KMT13407.1 [96-104]	[R].IGELLSSGK.[L]		FALSE	High	IGELLSSGK		1	2	13	KMT13407.1	0	903.515	High	2	452.26	-1.08	61
	High	High	KMT13407.1 [183-191]	[K].LVDGLGGSR.[L]		FALSE	High	LVDGLGGSR		1	2	5	KMT13407.1	0	873.479	High	2	437.243	-0.41	52
	High	Not Found	KMT13407.1 [174-191]	[K].FIVVVDDTKLVDGLGGSR.[L]		FALSE	High	FIVVVDDTKLVDGLGGSR		1	2	1	KMT13407.1	1	1890.03	High	3	630.681	-2.51	38
XP_010689544.1	uncharacterized protein LOC104903233 [Beta vulgaris subsp. vulgaris]	17	6	10	6	387	43.3	6.61	340	X	X
	Found in Sample: [S1] F1: Sample, 1	Found in Sample: [S2] F2: Sample, 2	Positions in Master Proteins	Annotated Sequence	Modifications in Master Proteins	Checked	Confidence	Sequence	Modifications	# Protein Groups	# Proteins	# PSMs	Master Protein Accessions	# Missed Cleavages	Theo. MH+ [Da]	Confidence (by Search Engine): Mascot	Charge (by Search Engine): Mascot	m/z [Da] (by Search Engine): Mascot	DeltaM [ppm] (by Search Engine): Mascot	Ions Score (by Search Engine): Mascot
	High	Not Found	XP_010689544.1 [239-252]	[R].AMNLAGGEFLDNLR.[H]		FALSE	High	AMNLAGGEFLDNLR		1	1	1	XP_010689544.1	0	1520.75	High	2	760.88	0.18	90
	High	High	XP_010689544.1 [205-214]	[R].YVNNTGLSSR.[V]		FALSE	High	YVNNTGLSSR		1	1	4	XP_010689544.1	0	1110.55	High	2	555.781	1.6	72
	High	High	XP_010689544.1 [263-272]	[R].SIVVECLSAR.[K]		FALSE	High	SIVVECLSAR	1xCarbamidomethyl [C6]	1	1	2	XP_010689544.1	0	1133.6	High	2	567.302	-0.54	56
	High	Not Found	XP_010689544.1 [87-98]	[R].LSNKFYGAEIVR.[T]		FALSE	High	LSNKFYGAEIVR		1	1	1	XP_010689544.1	1	1396.76	High	3	466.257	-1.24	38
	High	Not Found	XP_010689544.1 [175-181]	[R].LFIAVYR.[N]		FALSE	High	LFIAVYR		1	1	1	XP_010689544.1	0	881.524	High	2	441.265	-1.54	38
	High	Not Found	XP_010689544.1 [131-143]	[K].GFAEVFGHGFTTK.[L]		FALSE	High	GFAEVFGHGFTTK		1	1	1	XP_010689544.1	0	1397.68	High	3	466.566	-0.64	31
XP_010683781.2	alanine--tRNA ligase [Beta vulgaris subsp. vulgaris]	1	1	2	1	1013	111.1	6.24	55	X	X
	Found in Sample: [S1] F1: Sample, 1	Found in Sample: [S2] F2: Sample, 2	Positions in Master Proteins	Annotated Sequence	Modifications in Master Proteins	Checked	Confidence	Sequence	Modifications	# Protein Groups	# Proteins	# PSMs	Master Protein Accessions	# Missed Cleavages	Theo. MH+ [Da]	Confidence (by Search Engine): Mascot	Charge (by Search Engine): Mascot	m/z [Da] (by Search Engine): Mascot	DeltaM [ppm] (by Search Engine): Mascot	Ions Score (by Search Engine): Mascot
	High	High	XP_010683781.2 [736-747]	[R].AVFGEIYPDPVR.[I]		FALSE	High	AVFGEIYPDPVR		1	2	2	XP_010683781.2	0	1362.71	High	2	681.854	-2.67	35
XP_010688623.1	antiviral protein MAP [Beta vulgaris subsp. vulgaris]	11	3	10	3	286	32.3	9.52	287	X	X
	Found in Sample: [S1] F1: Sample, 1	Found in Sample: [S2] F2: Sample, 2	Positions in Master Proteins	Annotated Sequence	Modifications in Master Proteins	Checked	Confidence	Sequence	Modifications	# Protein Groups	# Proteins	# PSMs	Master Protein Accessions	# Missed Cleavages	Theo. MH+ [Da]	Confidence (by Search Engine): Mascot	Charge (by Search Engine): Mascot	m/z [Da] (by Search Engine): Mascot	DeltaM [ppm] (by Search Engine): Mascot	Ions Score (by Search Engine): Mascot
	High	High	XP_010688623.1 [145-157]	[R].TTSFGGSYTELSR.[A]		FALSE	High	TTSFGGSYTELSR		1	1	6	XP_010688623.1	0	1405.66	High	2	703.334	1.01	69
	High	High	XP_010688623.1 [277-283]	[R].NHLGLIK.[A]		FALSE	High	NHLGLIK		1	1	3	XP_010688623.1	0	794.488	High	2	397.748	0.34	39
	High	Not Found	XP_010688623.1 [173-183]	[K].LQFAITSVYGK.[D]		FALSE	High	LQFAITSVYGK		1	1	1	XP_010688623.1	0	1226.68	High	2	613.843	0.26	32
XP_010675402.3	LOW QUALITY PROTEIN: malate dehydrogenase, mitochondrial [Beta vulgaris subsp. vulgaris]	15	3	18	1	351	36.8	8.13	560	X
	Found in Sample: [S1] F1: Sample, 1	Found in Sample: [S2] F2: Sample, 2	Positions in Master Proteins	Annotated Sequence	Modifications in Master Proteins	Checked	Confidence	Sequence	Modifications	# Protein Groups	# Proteins	# PSMs	Master Protein Accessions	# Missed Cleavages	Theo. MH+ [Da]	Confidence (by Search Engine): Mascot	Charge (by Search Engine): Mascot	m/z [Da] (by Search Engine): Mascot	DeltaM [ppm] (by Search Engine): Mascot	Ions Score (by Search Engine): Mascot
	High	High	XP_010675402.3 [125-136]; XP_048490204.1 [183-194]	[R].DDLFNINAGIVK.[TN]		FALSE	High	DDLFNINAGIVK		2	4	9	XP_010675402.3; XP_048490204.1	0	1318.7	High	2	659.853	-0.76	72
	High	High	XP_057251178.1 [235-245]; XP_010675402.3 [180-190]; XP_048490204.1 [238-248]	[KR].LFGVTTLDVVR.[A]		FALSE	High	LFGVTTLDVVR		3	5	8	XP_057251178.1; XP_010675402.3; XP_048490204.1	0	1219.7	High	2	610.356	-0.59	58
	High	Not Found	XP_010675402.3 [89-118]	[R].AQVFGYAGDNDMGEALEGSDVVIIPAGVPR.[K]		FALSE	High	AQVFGYAGDNDMGEALEGSDVVIIPAGVPR		1	2	1	XP_010675402.3	0	3047.48	High	3	1016.5	6.51	36
XP_010673724.1	serine--glyoxylate aminotransferase [Beta vulgaris subsp. vulgaris]	20	6	13	6	401	44	8.46	589	X	X
	Found in Sample: [S1] F1: Sample, 1	Found in Sample: [S2] F2: Sample, 2	Positions in Master Proteins	Annotated Sequence	Modifications in Master Proteins	Checked	Confidence	Sequence	Modifications	# Protein Groups	# Proteins	# PSMs	Master Protein Accessions	# Missed Cleavages	Theo. MH+ [Da]	Confidence (by Search Engine): Mascot	Charge (by Search Engine): Mascot	m/z [Da] (by Search Engine): Mascot	DeltaM [ppm] (by Search Engine): Mascot	Ions Score (by Search Engine): Mascot
	High	High	XP_010673724.1 [140-160]	[K].AICIVHNETATGVTNNLATVR.[R]		FALSE	High	AICIVHNETATGVTNNLATVR	1xCarbamidomethyl [C3]	1	1	3	XP_010673724.1	0	2254.16	High	3	752.057	-1.61	103
	High	High	XP_010673724.1 [187-201]	[R].QDEWGVDVALTGSQK.[A]		FALSE	High	QDEWGVDVALTGSQK		1	1	2	XP_010673724.1	0	1632.79	High	2	816.896	-1.25	89
	High	Not Found	XP_010673724.1 [261-277]	[R].AALDLIFEEGLDNVIAR.[H]		FALSE	High	AALDLIFEEGLDNVIAR		1	1	1	XP_010673724.1	0	1858.99	High	3	620.335	0.09	79
	High	High	XP_010673724.1 [287-295]	[R].LAVEAWGLK.[N]		FALSE	High	LAVEAWGLK		1	1	3	XP_010673724.1	0	986.567	High	2	493.786	-2.48	59
	High	High	XP_010673724.1 [37-45]	[R].SPAIPALTK.[T]		FALSE	High	SPAIPALTK		1	1	3	XP_010673724.1	0	897.54	High	2	449.273	-2.18	41
	High	Not Found	XP_010673724.1 [230-239]	[R].VFFDWNDYLK.[F]		FALSE	High	VFFDWNDYLK		1	1	1	XP_010673724.1	0	1346.64	High	2	673.826	2.33	37
BAX90113.1	serine hydroxymethyltransferase BvSHMTb [Beta vulgaris]	9	5	9	5	515	57.1	7.62	304	X	X
	Found in Sample: [S1] F1: Sample, 1	Found in Sample: [S2] F2: Sample, 2	Positions in Master Proteins	Annotated Sequence	Modifications in Master Proteins	Checked	Confidence	Sequence	Modifications	# Protein Groups	# Proteins	# PSMs	Master Protein Accessions	# Missed Cleavages	Theo. MH+ [Da]	Confidence (by Search Engine): Mascot	Charge (by Search Engine): Mascot	m/z [Da] (by Search Engine): Mascot	DeltaM [ppm] (by Search Engine): Mascot	Ions Score (by Search Engine): Mascot
	High	High	BAX90113.1 [225-235]	[K].LIVAGASAYAR.[L]		FALSE	High	LIVAGASAYAR		1	3	4	BAX90113.1	0	1091.62	High	2	546.315	0.9	67
	High	High	BAX90113.1 [353-364]	[R].AYQEQVLSNSFK.[F]		FALSE	High	AYQEQVLSNSFK		1	3	2	BAX90113.1	0	1413.7	High	2	707.355	0.68	62
	Not Found	High	BAX90113.1 [430-438]	[R].MGTPALTSR.[G]		FALSE	High	MGTPALTSR		1	4	1	BAX90113.1	0	933.482	High	2	467.244	-1.05	56
	Not Found	High	BAX90113.1 [345-352]	[K].QAVTPEYR.[A]		FALSE	High	QAVTPEYR		1	3	1	BAX90113.1	0	963.489	High	2	482.248	-0.06	45
	Not Found	High	BAX90113.1 [292-298]	[R].GAMIFFR.[K]		FALSE	High	GAMIFFR		1	3	1	BAX90113.1	0	841.439	High	2	421.223	0.42	32
XP_010683804.3	uncharacterized protein LOC104898416 [Beta vulgaris subsp. vulgaris]	5	1	3	1	141	15.5	6.37	44	X	X
	Found in Sample: [S1] F1: Sample, 1	Found in Sample: [S2] F2: Sample, 2	Positions in Master Proteins	Annotated Sequence	Modifications in Master Proteins	Checked	Confidence	Sequence	Modifications	# Protein Groups	# Proteins	# PSMs	Master Protein Accessions	# Missed Cleavages	Theo. MH+ [Da]	Confidence (by Search Engine): Mascot	Charge (by Search Engine): Mascot	m/z [Da] (by Search Engine): Mascot	DeltaM [ppm] (by Search Engine): Mascot	Ions Score (by Search Engine): Mascot
	High	High	XP_010683804.3 [63-69]	[R].LVLQLVK.[G]		FALSE	High	LVLQLVK		1	1	3	XP_010683804.3	0	812.56	High	2	406.784	-0.59	29
KMS93637.1	hypothetical protein BVRB_029470 [Beta vulgaris subsp. vulgaris]	33	7	137	1	192	20.9	7.05	4144	X	X
	Found in Sample: [S1] F1: Sample, 1	Found in Sample: [S2] F2: Sample, 2	Positions in Master Proteins	Annotated Sequence	Modifications in Master Proteins	Checked	Confidence	Sequence	Modifications	# Protein Groups	# Proteins	# PSMs	Master Protein Accessions	# Missed Cleavages	Theo. MH+ [Da]	Confidence (by Search Engine): Mascot	Charge (by Search Engine): Mascot	m/z [Da] (by Search Engine): Mascot	DeltaM [ppm] (by Search Engine): Mascot	Ions Score (by Search Engine): Mascot
	High	High	XP_048494912.1 [422-431]; KMS93637.1 [147-156]	[R].VALEACVQAR.[NI]		FALSE	High	VALEACVQAR	1xCarbamidomethyl [C6]	2	11	70	XP_048494912.1; KMS93637.1	0	1116.58	High	2	558.795	-0.39	70
	High	High	XP_048494912.1 [286-295]; KMS93637.1 [52-61]	[R].DNGLLLHIHR.[A]		FALSE	High	DNGLLLHIHR		2	9	20	XP_048494912.1; KMS93637.1	0	1187.66	High	3	396.56	0.36	61
	High	High	XP_048494912.1 [340-350]; KMS93637.1 [106-116]	[R].DITLGFVDLLR.[D]		FALSE	High	DITLGFVDLLR		2	9	23	XP_048494912.1; KMS93637.1	0	1261.72	High	2	631.362	1.31	58
	High	High	XP_048494912.1 [335-350]; KMS93637.1 [101-116]	[K].LEGERDITLGFVDLLR.[D]		FALSE	High	LEGERDITLGFVDLLR		2	8	4	XP_048494912.1; KMS93637.1	1	1846.01	High	3	616.008	1.68	56
	High	High	KMS93637.1 [176-188]	[K].WSPELAVACDVWK.[E]		FALSE	High	WSPELAVACDVWK	1xCarbamidomethyl [C9]	1	1	9	KMS93637.1	0	1560.75	High	2	780.882	3.35	50
	High	High	XP_048494912.1 [296-303]; KMS93637.1 [62-69]	[R].AMHAVIDR.[Q]		FALSE	High	AMHAVIDR		2	9	8	XP_048494912.1; KMS93637.1	0	912.472	High	2	456.739	-1.97	47
	High	High	XP_048494912.1 [340-356]; KMS93637.1 [106-122]	[R].DITLGFVDLLRDDYTEK.[DT]		FALSE	High	DITLGFVDLLRDDYTEK		2	9	3	XP_048494912.1; KMS93637.1	1	2013.02	High	3	671.678	1.66	43
CDR50030.1	ribulose 1.5 bisphosphate carboxylase oxygenase large subunit, partial (chloroplast) [Beta vulgaris subsp. maritima]	60	9	73	1	175	19.5	5.6	1747	X	X
	Found in Sample: [S1] F1: Sample, 1	Found in Sample: [S2] F2: Sample, 2	Positions in Master Proteins	Annotated Sequence	Modifications in Master Proteins	Checked	Confidence	Sequence	Modifications	# Protein Groups	# Proteins	# PSMs	Master Protein Accessions	# Missed Cleavages	Theo. MH+ [Da]	Confidence (by Search Engine): Mascot	Charge (by Search Engine): Mascot	m/z [Da] (by Search Engine): Mascot	DeltaM [ppm] (by Search Engine): Mascot	Ions Score (by Search Engine): Mascot
	High	High	XP_048494912.1 [22-41]; CDR50030.1 [4-23]	[K-].LTYYTPEYETLDTDILAAFR.[V]		FALSE	High	LTYYTPEYETLDTDILAAFR		2	14	10	XP_048494912.1; CDR50030.1	0	2395.17	High	2	1198.09	-0.58	89
	High	High	XP_048494912.1 [42-79]; CDR50030.1 [24-61]	[R].VSPQPGVPPEEAGAAVAAESSTGTWTTVWTDGLTSLDR.[Y]		FALSE	High	VSPQPGVPPEEAGAAVAAESSTGTWTTVWTDGLTSLDR		2	14	4	XP_048494912.1; CDR50030.1	0	3840.86	High	4	960.971	1.99	83
	High	High	XP_048494912.1 [178-187]	[K].LGLSAKNYGR.[A-]		FALSE	High	LGLSAKNYGR		2	15	12	XP_048494912.1; CDR50030.1	1	1078.6	High	2	539.803	-0.77	67
	High	High	XP_048494912.1 [147-161]; CDR50030.1 [129-143]	[K].TFQGPPHGIQVERDK.[L]		FALSE	High	TFQGPPHGIQVERDK		2	15	4	XP_048494912.1; CDR50030.1	1	1708.88	High	3	570.295	-3.49	54
	High	High	XP_048494912.1 [147-159]; CDR50030.1 [129-141]	[K].TFQGPPHGIQVER.[D]		FALSE	High	TFQGPPHGIQVER		2	15	20	XP_048494912.1; CDR50030.1	0	1465.75	High	3	489.256	-0.79	49
	High	High	XP_048494912.1 [165-177]; CDR50030.1 [147-159]	[K].YGRPLLGCTIKPK.[L]		FALSE	High	YGRPLLGCTIKPK	1xCarbamidomethyl [C8]	2	15	5	XP_048494912.1; CDR50030.1	0	1502.85	High	3	501.622	-0.6	45
	High	Not Found	CDR50030.1 [160-169]	[K].LGLSAKXYGR.[A]		FALSE	High	LGLSAKXYGR		1	2	2	CDR50030.1	1	1079.58	High	2	540.295	-0.89	44
	High	High	XP_048494912.1 [42-81]; CDR50030.1 [24-63]	[R].VSPQPGVPPEEAGAAVAAESSTGTWTTVWTDGLTSLDRYK.[G]		FALSE	High	VSPQPGVPPEEAGAAVAAESSTGTWTTVWTDGLTSLDRYK		2	14	3	XP_048494912.1; CDR50030.1	1	4132.01	High	4	1033.76	0.77	40
	High	High	XP_048494912.1 [140-146]; CDR50030.1 [122-128]	[R].IPVAYVK.[T]		FALSE	High	IPVAYVK		2	15	19	XP_048494912.1; CDR50030.1	0	789.487	High	2	395.247	-0.28	33
XP_010676714.1	superoxide dismutase [Fe], chloroplastic [Beta vulgaris subsp. vulgaris]	5	1	3	1	324	36.2	6.54	131	X
	Found in Sample: [S1] F1: Sample, 1	Found in Sample: [S2] F2: Sample, 2	Positions in Master Proteins	Annotated Sequence	Modifications in Master Proteins	Checked	Confidence	Sequence	Modifications	# Protein Groups	# Proteins	# PSMs	Master Protein Accessions	# Missed Cleavages	Theo. MH+ [Da]	Confidence (by Search Engine): Mascot	Charge (by Search Engine): Mascot	m/z [Da] (by Search Engine): Mascot	DeltaM [ppm] (by Search Engine): Mascot	Ions Score (by Search Engine): Mascot
	High	Not Found	XP_010676714.1 [136-152]	[K].QIVGTELDGLPLEEVVR.[I]		FALSE	High	QIVGTELDGLPLEEVVR		1	2	3	XP_010676714.1	0	1867.02	High	2	934.013	1.12	67
XP_010693788.1	pyridoxal kinase [Beta vulgaris subsp. vulgaris]	3	1	2	1	350	38.4	7.2	79	X
	Found in Sample: [S1] F1: Sample, 1	Found in Sample: [S2] F2: Sample, 2	Positions in Master Proteins	Annotated Sequence	Modifications in Master Proteins	Checked	Confidence	Sequence	Modifications	# Protein Groups	# Proteins	# PSMs	Master Protein Accessions	# Missed Cleavages	Theo. MH+ [Da]	Confidence (by Search Engine): Mascot	Charge (by Search Engine): Mascot	m/z [Da] (by Search Engine): Mascot	DeltaM [ppm] (by Search Engine): Mascot	Ions Score (by Search Engine): Mascot
	High	Not Found	XP_010693788.1 [174-185]	[K].LYVPEDLVSVYR.[E]		FALSE	High	LYVPEDLVSVYR		1	2	2	XP_010693788.1	0	1452.77	High	2	726.89	0.29	51
XP_010688359.1	class V chitinase [Beta vulgaris subsp. vulgaris]	11	3	6	3	380	41.2	9.11	286	X	X
	Found in Sample: [S1] F1: Sample, 1	Found in Sample: [S2] F2: Sample, 2	Positions in Master Proteins	Annotated Sequence	Modifications in Master Proteins	Checked	Confidence	Sequence	Modifications	# Protein Groups	# Proteins	# PSMs	Master Protein Accessions	# Missed Cleavages	Theo. MH+ [Da]	Confidence (by Search Engine): Mascot	Charge (by Search Engine): Mascot	m/z [Da] (by Search Engine): Mascot	DeltaM [ppm] (by Search Engine): Mascot	Ions Score (by Search Engine): Mascot
	High	High	XP_010688359.1 [91-107]	[K].SLLSIGGGDVSSADFNR.[M]		FALSE	High	SLLSIGGGDVSSADFNR		1	1	3	XP_010688359.1	0	1694.83	High	2	847.922	1.15	98
	High	Not Found	XP_010688359.1 [169-178]	[R].LLLTAALYYR.[A]		FALSE	High	LLLTAALYYR		1	1	1	XP_010688359.1	0	1196.7	High	2	598.855	-0.7	70
	High	Not Found	XP_010688359.1 [179-193]	[R].AQANPAATFPTQAIR.[N]		FALSE	High	AQANPAATFPTQAIR		1	1	2	XP_010688359.1	0	1556.82	High	2	778.913	0.75	59
XP_010683298.1	glutathione S-transferase U17 [Beta vulgaris subsp. vulgaris]	6	1	4	1	231	26.3	5.08	178	X	X
	Found in Sample: [S1] F1: Sample, 1	Found in Sample: [S2] F2: Sample, 2	Positions in Master Proteins	Annotated Sequence	Modifications in Master Proteins	Checked	Confidence	Sequence	Modifications	# Protein Groups	# Proteins	# PSMs	Master Protein Accessions	# Missed Cleavages	Theo. MH+ [Da]	Confidence (by Search Engine): Mascot	Charge (by Search Engine): Mascot	m/z [Da] (by Search Engine): Mascot	DeltaM [ppm] (by Search Engine): Mascot	Ions Score (by Search Engine): Mascot
	High	High	XP_010683298.1 [110-122]	[R].FHDVVQTQSEETR.[A]		FALSE	High	FHDVVQTQSEETR		1	1	4	XP_010683298.1	0	1575.74	High	3	525.917	-1.78	62
XP_010692544.1	catalase [Beta vulgaris subsp. vulgaris]	21	9	19	9	492	56.9	7.31	518	X	X
	Found in Sample: [S1] F1: Sample, 1	Found in Sample: [S2] F2: Sample, 2	Positions in Master Proteins	Annotated Sequence	Modifications in Master Proteins	Checked	Confidence	Sequence	Modifications	# Protein Groups	# Proteins	# PSMs	Master Protein Accessions	# Missed Cleavages	Theo. MH+ [Da]	Confidence (by Search Engine): Mascot	Charge (by Search Engine): Mascot	m/z [Da] (by Search Engine): Mascot	DeltaM [ppm] (by Search Engine): Mascot	Ions Score (by Search Engine): Mascot
	High	Not Found	XP_010692544.1 [130-146]	[R].EGNFDIVGNNFPVFFTR.[D]		FALSE	High	EGNFDIVGNNFPVFFTR		1	1	2	XP_010692544.1	0	1972.96	High	2	986.983	1.33	58
	High	High	XP_010692544.1 [356-369]	[R].LGINYLQLPVNAPK.[C]		FALSE	High	LGINYLQLPVNAPK		1	1	6	XP_010692544.1	0	1539.89	High	2	770.447	-1.12	55
	High	High	XP_010692544.1 [147-156]	[R].DAMQFFDLVR.[A]		FALSE	High	DAMQFFDLVR		1	1	2	XP_010692544.1	0	1241.6	High	2	621.301	-2.46	49
	High	High	XP_010692544.1 [406-416]	[R].FPIPTAIIHGR.[R]		FALSE	High	FPIPTAIIHGR		1	1	2	XP_010692544.1	0	1221.71	High	3	407.907	-1.96	48
	High	Not Found	XP_010692544.1 [345-353]	[R].TFAYADTHR.[Y]		FALSE	High	TFAYADTHR		1	1	2	XP_010692544.1	0	1081.51	High	2	541.258	1.48	40
	High	Not Found	XP_010692544.1 [425-434]	[K].ENNFKEPGVR.[Y]		FALSE	High	ENNFKEPGVR		1	1	1	XP_010692544.1	1	1189.6	High	3	397.204	0.08	39
	High	Not Found	XP_010692544.1 [465-476]	[R].SIWVSYLTQADK.[S]		FALSE	High	SIWVSYLTQADK		1	1	1	XP_010692544.1	0	1410.73	High	2	705.867	-0.08	37
	High	High	XP_010692544.1 [459-464]	[R].LTYEIR.[S]		FALSE	High	LTYEIR		1	1	2	XP_010692544.1	0	794.441	High	2	397.723	-1.48	35
	Not Found	High	XP_010692544.1 [292-305]	[K].TWPEDILPLQPVGR.[L]		FALSE	High	TWPEDILPLQPVGR		1	1	1	XP_010692544.1	0	1620.87	High	2	810.942	1.14	34
XP_057250250.1	uncharacterized protein LOC104907184 [Beta vulgaris subsp. vulgaris]	1	1	2	1	657	71.5	6.43	63	X	X
	Found in Sample: [S1] F1: Sample, 1	Found in Sample: [S2] F2: Sample, 2	Positions in Master Proteins	Annotated Sequence	Modifications in Master Proteins	Checked	Confidence	Sequence	Modifications	# Protein Groups	# Proteins	# PSMs	Master Protein Accessions	# Missed Cleavages	Theo. MH+ [Da]	Confidence (by Search Engine): Mascot	Charge (by Search Engine): Mascot	m/z [Da] (by Search Engine): Mascot	DeltaM [ppm] (by Search Engine): Mascot	Ions Score (by Search Engine): Mascot
	High	High	XP_057250250.1 [467-475]	[R].GTTILNAIK.[S]		FALSE	High	GTTILNAIK		1	1	2	XP_057250250.1	0	930.562	High	2	465.785	0.09	45
XP_010690578.1	uncharacterized protein LOC104904092 isoform X1 [Beta vulgaris subsp. vulgaris]	2	1	2	1	456	50.8	6.21	58	X	X
	Found in Sample: [S1] F1: Sample, 1	Found in Sample: [S2] F2: Sample, 2	Positions in Master Proteins	Annotated Sequence	Modifications in Master Proteins	Checked	Confidence	Sequence	Modifications	# Protein Groups	# Proteins	# PSMs	Master Protein Accessions	# Missed Cleavages	Theo. MH+ [Da]	Confidence (by Search Engine): Mascot	Charge (by Search Engine): Mascot	m/z [Da] (by Search Engine): Mascot	DeltaM [ppm] (by Search Engine): Mascot	Ions Score (by Search Engine): Mascot
	High	High	XP_010690578.1 [427-436]	[K].GVDIYVSIIK.[A]		FALSE	High	GVDIYVSIIK		1	2	2	XP_010690578.1	0	1106.65	High	2	553.827	0.41	41
KMT07585.1	hypothetical protein BVRB_6g147170 [Beta vulgaris subsp. vulgaris]	8	2	4	2	363	40.2	5.71	143	X	X
	Found in Sample: [S1] F1: Sample, 1	Found in Sample: [S2] F2: Sample, 2	Positions in Master Proteins	Annotated Sequence	Modifications in Master Proteins	Checked	Confidence	Sequence	Modifications	# Protein Groups	# Proteins	# PSMs	Master Protein Accessions	# Missed Cleavages	Theo. MH+ [Da]	Confidence (by Search Engine): Mascot	Charge (by Search Engine): Mascot	m/z [Da] (by Search Engine): Mascot	DeltaM [ppm] (by Search Engine): Mascot	Ions Score (by Search Engine): Mascot
	High	High	KMT07585.1 [168-182]	[R].NAGTTLGTLNGPATK.[N]		FALSE	High	NAGTTLGTLNGPATK		1	1	2	KMT07585.1	0	1415.75	High	2	708.379	0.74	68
	High	High	KMT07585.1 [183-195]	[K].NTGFELEEAVSQR.[Q]		FALSE	High	NTGFELEEAVSQR		1	1	2	KMT07585.1	0	1479.71	High	2	740.358	1.09	45
XP_010691882.1	protein IN2-1 homolog B [Beta vulgaris subsp. vulgaris]	21	4	8	4	235	26.6	5.15	295	X	X
	Found in Sample: [S1] F1: Sample, 1	Found in Sample: [S2] F2: Sample, 2	Positions in Master Proteins	Annotated Sequence	Modifications in Master Proteins	Checked	Confidence	Sequence	Modifications	# Protein Groups	# Proteins	# PSMs	Master Protein Accessions	# Missed Cleavages	Theo. MH+ [Da]	Confidence (by Search Engine): Mascot	Charge (by Search Engine): Mascot	m/z [Da] (by Search Engine): Mascot	DeltaM [ppm] (by Search Engine): Mascot	Ions Score (by Search Engine): Mascot
	High	High	XP_010691882.1 [97-106]	[K].YLDENFEGPR.[L]		FALSE	High	YLDENFEGPR		1	1	3	XP_010691882.1	0	1239.56	High	2	620.285	-0.32	75
	High	Not Found	XP_010691882.1 [219-229]	[K].WDINELTSAFK.[K]		FALSE	High	WDINELTSAFK		1	1	1	XP_010691882.1	0	1323.66	High	2	662.331	-1.7	66
	High	Not Found	XP_010691882.1 [55-70]	[K].IQLVPISLDDKPTWYK.[E]		FALSE	High	IQLVPISLDDKPTWYK		1	1	1	XP_010691882.1	0	1916.05	High	3	639.355	-1.53	44
	High	High	XP_010691882.1 [30-41]	[R].LYTAFTCPYAQR.[A]		FALSE	High	LYTAFTCPYAQR	1xCarbamidomethyl [C7]	1	1	3	XP_010691882.1	0	1490.71	High	2	745.858	-1.08	44
XP_010669658.1	elongation factor 1-alpha [Beta vulgaris subsp. vulgaris]	4	2	9	2	447	49.3	9.07	212	X	X
	Found in Sample: [S1] F1: Sample, 1	Found in Sample: [S2] F2: Sample, 2	Positions in Master Proteins	Annotated Sequence	Modifications in Master Proteins	Checked	Confidence	Sequence	Modifications	# Protein Groups	# Proteins	# PSMs	Master Protein Accessions	# Missed Cleavages	Theo. MH+ [Da]	Confidence (by Search Engine): Mascot	Charge (by Search Engine): Mascot	m/z [Da] (by Search Engine): Mascot	DeltaM [ppm] (by Search Engine): Mascot	Ions Score (by Search Engine): Mascot
	High	High	XP_010669658.1 [244-254]	[K].IGGIGTVPVGR.[VI]		FALSE	High	IGGIGTVPVGR		1	3	6	XP_010669658.1	0	1025.61	High	2	513.308	-1	54
	High	High	XP_010669658.1 [419-427]	[R].QTVAVGVIK.[NS]		FALSE	High	QTVAVGVIK		1	4	3	XP_010669658.1	0	914.567	High	2	457.787	-1.27	43
XP_010695228.1	glycerophosphodiester phosphodiesterase GDPD6 [Beta vulgaris subsp. vulgaris]	7	2	3	2	393	45.4	6.37	140	X	X
	Found in Sample: [S1] F1: Sample, 1	Found in Sample: [S2] F2: Sample, 2	Positions in Master Proteins	Annotated Sequence	Modifications in Master Proteins	Checked	Confidence	Sequence	Modifications	# Protein Groups	# Proteins	# PSMs	Master Protein Accessions	# Missed Cleavages	Theo. MH+ [Da]	Confidence (by Search Engine): Mascot	Charge (by Search Engine): Mascot	m/z [Da] (by Search Engine): Mascot	DeltaM [ppm] (by Search Engine): Mascot	Ions Score (by Search Engine): Mascot
	High	High	XP_010695228.1 [66-82]	[R].AIEEGADFIESDIIATK.[D]		FALSE	High	AIEEGADFIESDIIATK		1	1	2	XP_010695228.1	0	1821.91	High	2	911.46	0.08	82
	High	Not Found	XP_010695228.1 [171-179]	[R].IVGIYPELK.[S]		FALSE	High	IVGIYPELK		1	1	1	XP_010695228.1	0	1031.61	High	2	516.312	2.97	32
XP_010683420.2	2,3-bisphosphoglycerate-independent phosphoglycerate mutase [Beta vulgaris subsp. vulgaris]	24	10	53	2	559	61.3	5.36	1733	X	X
	Found in Sample: [S1] F1: Sample, 1	Found in Sample: [S2] F2: Sample, 2	Positions in Master Proteins	Annotated Sequence	Modifications in Master Proteins	Checked	Confidence	Sequence	Modifications	# Protein Groups	# Proteins	# PSMs	Master Protein Accessions	# Missed Cleavages	Theo. MH+ [Da]	Confidence (by Search Engine): Mascot	Charge (by Search Engine): Mascot	m/z [Da] (by Search Engine): Mascot	DeltaM [ppm] (by Search Engine): Mascot	Ions Score (by Search Engine): Mascot
	High	Not Found	XP_010683420.2 [224-238]	[R].GWDAQVLGEAPYQFR.[N]		FALSE	High	GWDAQVLGEAPYQFR		1	2	7	XP_010683420.2	0	1736.84	High	2	868.924	1.16	95
	High	High	XP_019103684.1 [270-286]; XP_010683420.2 [270-286]	[K].AVGPIVDGDAVVTINFR.[A]		FALSE	High	AVGPIVDGDAVVTINFR		2	3	4	XP_019103684.1; XP_010683420.2	0	1742.94	High	2	871.978	2.78	81
	High	High	XP_019103684.1 [195-206]; XP_010683420.2 [195-206]	[R].GIDAQVASGGGR.[M]		FALSE	High	GIDAQVASGGGR		2	3	13	XP_019103684.1; XP_010683420.2	0	1087.55	High	2	544.278	-1.07	65
	High	High	XP_019103684.1 [341-352]; XP_010683420.2 [341-352]	[R].TSGEYLVYNGVR.[T]		FALSE	High	TSGEYLVYNGVR		2	3	5	XP_019103684.1; XP_010683420.2	0	1357.67	High	2	679.342	1.13	60
	High	High	XP_019103684.1 [143-151]; XP_010683420.2 [143-151]	[R].LDQLQLLLK.[G]		FALSE	High	LDQLQLLLK		2	3	11	XP_019103684.1; XP_010683420.2	0	1083.68	High	2	542.342	-0.38	59
	High	High	XP_019103684.1 [100-109]; XP_010683420.2 [100-109]	[K].LVDLALASGK.[I]		FALSE	High	LVDLALASGK		2	3	6	XP_019103684.1; XP_010683420.2	0	986.588	High	2	493.797	-0.38	58
	High	High	XP_010683420.2 [492-520]	[K].SGNIQILTSHTLQPVPIAIGGPGLSPSVR.[F]		FALSE	High	SGNIQILTSHTLQPVPIAIGGPGLSPSVR		1	1	4	XP_010683420.2	0	2909.62	High	3	970.546	1.4	53
	High	Not Found	XP_019103684.1 [296-307]; XP_010683420.2 [296-307]	[K].ALEYENFDKFDR.[V]		FALSE	High	ALEYENFDKFDR		2	3	1	XP_019103684.1; XP_010683420.2	1	1546.72	High	3	516.244	0.16	38
	Not Found	High	XP_019103684.1 [163-170]; XP_010683420.2 [163-170]	[R].VHILTDGR.[D]		FALSE	High	VHILTDGR		2	3	1	XP_019103684.1; XP_010683420.2	0	910.51	High	2	455.759	-0.21	33
	High	Not Found	XP_019103684.1 [315-326]; XP_010683420.2 [315-326]	[R].YAGMLQYDGELK.[L]		FALSE	High	YAGMLQYDGELK		2	3	1	XP_019103684.1; XP_010683420.2	0	1387.66	High	2	694.331	-0.48	32
XP_010670575.1	proteasome subunit beta type-3-A [Beta vulgaris subsp. vulgaris]	7	1	3	1	204	22.9	5.44	101	X
	Found in Sample: [S1] F1: Sample, 1	Found in Sample: [S2] F2: Sample, 2	Positions in Master Proteins	Annotated Sequence	Modifications in Master Proteins	Checked	Confidence	Sequence	Modifications	# Protein Groups	# Proteins	# PSMs	Master Protein Accessions	# Missed Cleavages	Theo. MH+ [Da]	Confidence (by Search Engine): Mascot	Charge (by Search Engine): Mascot	m/z [Da] (by Search Engine): Mascot	DeltaM [ppm] (by Search Engine): Mascot	Ions Score (by Search Engine): Mascot
	High	Not Found	XP_010670575.1 [28-41]	[R].LGVQLQTIATDFQR.[I]		FALSE	High	LGVQLQTIATDFQR		1	1	3	XP_010670575.1	0	1589.86	High	2	795.436	0.13	52
KMT18547.1	hypothetical protein BVRB_2g026810 [Beta vulgaris subsp. vulgaris]	30	8	54	1	179	20	8.12	1043	X	X
	Found in Sample: [S1] F1: Sample, 1	Found in Sample: [S2] F2: Sample, 2	Positions in Master Proteins	Annotated Sequence	Modifications in Master Proteins	Checked	Confidence	Sequence	Modifications	# Protein Groups	# Proteins	# PSMs	Master Protein Accessions	# Missed Cleavages	Theo. MH+ [Da]	Confidence (by Search Engine): Mascot	Charge (by Search Engine): Mascot	m/z [Da] (by Search Engine): Mascot	DeltaM [ppm] (by Search Engine): Mascot	Ions Score (by Search Engine): Mascot
	High	High	XP_010693073.1 [158-165]; XP_010693059.1 [158-165]; XP_010693099.1 [159-166]; KMT18547.1 [157-164]	[R].IIGFDNKR.[Q]		FALSE	High	IIGFDNKR		4	5	9	XP_010693073.1; XP_010693059.1; XP_010693099.1; KMT18547.1	1	962.542	High	2	481.774	-0.44	54
	High	High	XP_010693073.1 [150-157]; XP_010693059.1 [150-157]; XP_010693099.1 [151-158]; KMT18547.1 [149-156]	[K].AYPDAFVR.[I]		FALSE	High	AYPDAFVR		4	5	6	XP_010693073.1; XP_010693059.1; XP_010693099.1; KMT18547.1	0	938.473	High	2	469.739	-1.73	52
	High	High	KMT18547.1 [165-177]	[R].QVQCISFIAYKPK.[GD]		FALSE	High	QVQCISFIAYKPK	1xCarbamidomethyl [C4]	1	2	3	KMT18547.1	0	1581.85	High	3	527.953	-0.59	48
	High	High	XP_010669829.1 [97-107]; XP_010693073.1 [94-104]; XP_010693059.1 [94-104]; KMT18547.1 [93-103]	[K].GWIPCLEFEVK.[D]		FALSE	High	GWIPCLEFEVK	1xCarbamidomethyl [C5]	4	5	5	XP_010669829.1; XP_010693073.1; XP_010693059.1; KMT18547.1	0	1377.69	High	2	689.347	-0.85	46
	High	High	XP_010693073.1 [149-157]; XP_010693059.1 [149-157]; XP_010693099.1 [150-158]; KMT18547.1 [148-156]	[K].KAYPDAFVR.[I]		FALSE	High	KAYPDAFVR		4	5	3	XP_010693073.1; XP_010693059.1; XP_010693099.1; KMT18547.1	1	1066.57	High	2	533.787	-0.77	45
	High	High	XP_010693073.1 [158-164]; XP_010693059.1 [158-164]; XP_010693099.1 [159-165]; KMT18547.1 [157-163]	[R].IIGFDNK.[R]		FALSE	High	IIGFDNK		4	5	3	XP_010693073.1; XP_010693059.1; XP_010693099.1; KMT18547.1	0	806.441	High	2	403.723	-2.07	35
	High	High	XP_010669829.1 [108-113]; XP_010693073.1 [105-110]; XP_010693059.1 [105-110]; XP_010693099.1 [106-111]; KMT18547.1 [104-109]	[K].DGFVYR.[E]		FALSE	High	DGFVYR		5	6	22	XP_010669829.1; XP_010693073.1; XP_010693059.1; XP_010693099.1; KMT18547.1	0	756.368	High	2	378.687	-1.34	35
	High	High	XP_010669829.1 [126-131]; XP_010693073.1 [123-128]; XP_010693059.1 [123-128]; XP_010693099.1 [124-129]; KMT18547.1 [122-127]	[R].YWTMWK.[L]		FALSE	High	YWTMWK		5	6	3	XP_010669829.1; XP_010693073.1; XP_010693059.1; XP_010693099.1; KMT18547.1	0	914.423	High	2	457.715	-0.42	34
XP_010673878.1	phosphoglycolate phosphatase 1A, chloroplastic [Beta vulgaris subsp. vulgaris]	17	5	13	5	369	40.7	8.22	381	X	X
	Found in Sample: [S1] F1: Sample, 1	Found in Sample: [S2] F2: Sample, 2	Positions in Master Proteins	Annotated Sequence	Modifications in Master Proteins	Checked	Confidence	Sequence	Modifications	# Protein Groups	# Proteins	# PSMs	Master Protein Accessions	# Missed Cleavages	Theo. MH+ [Da]	Confidence (by Search Engine): Mascot	Charge (by Search Engine): Mascot	m/z [Da] (by Search Engine): Mascot	DeltaM [ppm] (by Search Engine): Mascot	Ions Score (by Search Engine): Mascot
	High	High	XP_010673878.1 [173-183]	[K].VYVIGEDGILK.[E]		FALSE	High	VYVIGEDGILK		1	1	6	XP_010673878.1	0	1205.68	High	2	603.342	-0.77	59
	High	High	XP_010673878.1 [242-253]	[R].ENPGCLFIATNR.[D]		FALSE	High	ENPGCLFIATNR	1xCarbamidomethyl [C5]	1	6	3	XP_010673878.1	0	1391.67	High	2	696.341	0.72	52
	High	High	XP_010673878.1 [121-130]	[R].LVFVTNNSTK.[S]		FALSE	High	LVFVTNNSTK		1	1	2	XP_010673878.1	0	1122.62	High	2	561.811	-0.17	49
	High	Not Found	XP_010673878.1 [103-115]	[K].LIDGVPETLDMLR.[S]		FALSE	High	LIDGVPETLDMLR		1	1	1	XP_010673878.1	0	1471.78	High	2	736.396	1.1	47
	High	Not Found	XP_010673878.1 [184-201]	[K].ELELAGFQHLGGPEDGSK.[K]		FALSE	High	ELELAGFQHLGGPEDGSK		1	1	1	XP_010673878.1	0	1883.91	High	3	628.642	-0.4	34
XP_048490204.1	malate dehydrogenase, chloroplastic [Beta vulgaris subsp. vulgaris]	20	6	29	2	415	43.9	7.74	944	X
	Found in Sample: [S1] F1: Sample, 1	Found in Sample: [S2] F2: Sample, 2	Positions in Master Proteins	Annotated Sequence	Modifications in Master Proteins	Checked	Confidence	Sequence	Modifications	# Protein Groups	# Proteins	# PSMs	Master Protein Accessions	# Missed Cleavages	Theo. MH+ [Da]	Confidence (by Search Engine): Mascot	Charge (by Search Engine): Mascot	m/z [Da] (by Search Engine): Mascot	DeltaM [ppm] (by Search Engine): Mascot	Ions Score (by Search Engine): Mascot
	High	High	XP_057251178.1 [161-173]; XP_048490204.1 [164-176]	[RK].GVDVVVIPAGVPR.[K]		FALSE	High	GVDVVVIPAGVPR		2	3	8	XP_057251178.1; XP_048490204.1	0	1277.76	High	2	639.382	-0.18	80
	High	High	XP_010675402.3 [125-136]; XP_048490204.1 [183-194]	[R].DDLFNINAGIVK.[TN]		FALSE	High	DDLFNINAGIVK		2	4	9	XP_010675402.3; XP_048490204.1	0	1318.7	High	2	659.853	-0.76	72
	High	Not Found	XP_048490204.1 [314-329]	[K].AGAGSATLSMAYAAAR.[F]		FALSE	High	AGAGSATLSMAYAAAR		1	2	2	XP_048490204.1	0	1468.72	High	2	734.865	1.46	58
	High	High	XP_057251178.1 [235-245]; XP_010675402.3 [180-190]; XP_048490204.1 [238-248]	[KR].LFGVTTLDVVR.[A]		FALSE	High	LFGVTTLDVVR		3	5	8	XP_057251178.1; XP_010675402.3; XP_048490204.1	0	1219.7	High	2	610.356	-0.59	58
	High	Not Found	XP_057251178.1 [299-310]; XP_048490204.1 [302-313]	[R].IQNAGTEVVEAK.[A]		FALSE	High	IQNAGTEVVEAK		2	3	1	XP_057251178.1; XP_048490204.1	0	1258.66	High	2	629.835	-0.79	48
	High	Not Found	XP_048490204.1 [99-117]	[K].VAVLGAAGGIGQPLALLVK.[M]		FALSE	High	VAVLGAAGGIGQPLALLVK		1	2	1	XP_048490204.1	0	1747.08	High	2	874.047	1.48	41
KMT08955.1	hypothetical protein BVRB_6g136680 [Beta vulgaris subsp. vulgaris]	22	11	28	11	614	68.7	7.4	916	X	X
	Found in Sample: [S1] F1: Sample, 1	Found in Sample: [S2] F2: Sample, 2	Positions in Master Proteins	Annotated Sequence	Modifications in Master Proteins	Checked	Confidence	Sequence	Modifications	# Protein Groups	# Proteins	# PSMs	Master Protein Accessions	# Missed Cleavages	Theo. MH+ [Da]	Confidence (by Search Engine): Mascot	Charge (by Search Engine): Mascot	m/z [Da] (by Search Engine): Mascot	DeltaM [ppm] (by Search Engine): Mascot	Ions Score (by Search Engine): Mascot
	High	High	KMT08955.1 [445-463]	[K].SVATPAKPTITDTTVTFPK.[A]		FALSE	High	SVATPAKPTITDTTVTFPK		1	1	3	KMT08955.1	0	1975.07	High	3	659.03	1.01	89
	High	Not Found	KMT08955.1 [434-444]	[K].YEQQDLPWLFK.[S]		FALSE	High	YEQQDLPWLFK		1	1	1	KMT08955.1	0	1466.73	High	2	733.869	-0.71	69
	High	High	KMT08955.1 [355-367]	[R].SNQDMGAFWSAGR.[D]		FALSE	High	SNQDMGAFWSAGR		1	1	5	KMT08955.1	0	1426.62	High	2	713.814	2.34	68
	High	Not Found	KMT08955.1 [154-165]	[K].AMLDNEWLADYK.[R]		FALSE	High	AMLDNEWLADYK		1	1	1	KMT08955.1	0	1468.68	High	2	734.843	0.64	62
	High	High	KMT08955.1 [295-304]	[K].QIQENLLLMR.[K]		FALSE	High	QIQENLLLMR		1	2	7	KMT08955.1	0	1257.7	High	2	629.351	-2.1	58
	High	High	KMT08955.1 [323-351]	[R].SGDAADPNAGAGALELSPHNNVHIWTGSK.[T]		FALSE	High	SGDAADPNAGAGALELSPHNNVHIWTGSK		1	1	4	KMT08955.1	0	2886.38	High	4	722.351	1.55	54
	High	High	KMT08955.1 [260-270]	[K].DIDSPLYDPNR.[N]		FALSE	High	DIDSPLYDPNR		1	1	2	KMT08955.1	0	1304.61	High	2	652.808	-1.95	52
	High	Not Found	KMT08955.1 [306-322]	[K].QMLYPTKPSVFFGAAYR.[AS]		FALSE	High	QMLYPTKPSVFFGAAYR		1	2	2	KMT08955.1	0	1976.01	High	3	659.342	1.05	36
	High	Not Found	KMT08955.1 [430-444]	[K].LGYKYEQQDLPWLFK.[S]		FALSE	High	LGYKYEQQDLPWLFK		1	1	1	KMT08955.1	1	1928	High	3	643.336	-0.18	36
	High	Not Found	KMT08955.1 [254-259]	[R].IPEMFK.[D]		FALSE	High	IPEMFK		1	2	1	KMT08955.1	0	764.401	High	2	382.703	-2.01	33
	High	Not Found	KMT08955.1 [154-166]	[K].AMLDNEWLADYKR.[A]		FALSE	High	AMLDNEWLADYKR		1	1	1	KMT08955.1	1	1624.78	High	3	542.264	-1.55	32
XP_048496576.1	calmodulin isoform X1 [Beta vulgaris subsp. vulgaris]	8	2	2	2	424	48.3	4.94	71	X
	Found in Sample: [S1] F1: Sample, 1	Found in Sample: [S2] F2: Sample, 2	Positions in Master Proteins	Annotated Sequence	Modifications in Master Proteins	Checked	Confidence	Sequence	Modifications	# Protein Groups	# Proteins	# PSMs	Master Protein Accessions	# Missed Cleavages	Theo. MH+ [Da]	Confidence (by Search Engine): Mascot	Charge (by Search Engine): Mascot	m/z [Da] (by Search Engine): Mascot	DeltaM [ppm] (by Search Engine): Mascot	Ions Score (by Search Engine): Mascot
	High	Not Found	XP_048496576.1 [92-107]	[R].VFDKDQNGFISAAELR.[H]		FALSE	High	VFDKDQNGFISAAELR		1	4	1	XP_048496576.1	1	1809.91	High	3	603.974	-2.25	50
	High	Not Found	XP_048496576.1 [128-144]	[R].EADVDGDGQINYEEFVK.[V]		FALSE	High	EADVDGDGQINYEEFVK		1	4	1	XP_048496576.1	0	1927.86	High	2	964.431	-0.86	38
XP_057250128.1	protein disulfide-isomerase [Beta vulgaris subsp. vulgaris]	15	6	13	6	508	56.3	4.93	386	X	X
	Found in Sample: [S1] F1: Sample, 1	Found in Sample: [S2] F2: Sample, 2	Positions in Master Proteins	Annotated Sequence	Modifications in Master Proteins	Checked	Confidence	Sequence	Modifications	# Protein Groups	# Proteins	# PSMs	Master Protein Accessions	# Missed Cleavages	Theo. MH+ [Da]	Confidence (by Search Engine): Mascot	Charge (by Search Engine): Mascot	m/z [Da] (by Search Engine): Mascot	DeltaM [ppm] (by Search Engine): Mascot	Ions Score (by Search Engine): Mascot
	High	High	XP_057250128.1 [131-140]	[R].EAEGIVEYLK.[K]		FALSE	High	EAEGIVEYLK		1	1	3	XP_057250128.1	0	1150.6	High	2	575.803	-1.05	82
	High	High	XP_057250128.1 [142-151]	[K].QSGPASVEIK.[S]		FALSE	High	QSGPASVEIK		1	1	2	XP_057250128.1	0	1015.54	High	2	508.275	0.19	53
	High	High	XP_057250128.1 [434-449]	[K].LDATANDLPDDTFEVK.[G]		FALSE	High	LDATANDLPDDTFEVK		1	1	3	XP_057250128.1	0	1763.83	High	2	882.418	-2.41	46
	High	Not Found	XP_057250128.1 [75-90]	[K].AASLLSSHDPPIALAK.[V]		FALSE	High	AASLLSSHDPPIALAK		1	1	3	XP_057250128.1	0	1590.88	High	3	530.966	-0.27	45
	Not Found	High	XP_057250128.1 [207-217]	[R].GESSVTKPTIR.[L]		FALSE	High	GESSVTKPTIR		1	1	1	XP_057250128.1	0	1174.64	High	3	392.218	-1.65	35
	High	Not Found	XP_057250128.1 [191-202]	[R].SDYEFGHTTDAK.[L]		FALSE	High	SDYEFGHTTDAK		1	1	1	XP_057250128.1	0	1370.59	High	3	457.533	-2.09	27
KMT01960.1	hypothetical protein BVRB_9g209080 [Beta vulgaris subsp. vulgaris]	7	2	4	2	423	47.2	7.15	195	X	X
	Found in Sample: [S1] F1: Sample, 1	Found in Sample: [S2] F2: Sample, 2	Positions in Master Proteins	Annotated Sequence	Modifications in Master Proteins	Checked	Confidence	Sequence	Modifications	# Protein Groups	# Proteins	# PSMs	Master Protein Accessions	# Missed Cleavages	Theo. MH+ [Da]	Confidence (by Search Engine): Mascot	Charge (by Search Engine): Mascot	m/z [Da] (by Search Engine): Mascot	DeltaM [ppm] (by Search Engine): Mascot	Ions Score (by Search Engine): Mascot
	High	High	KMT01960.1 [118-131]	[R].IAAVQALSGTGACR.[L]		FALSE	High	IAAVQALSGTGACR	1xCarbamidomethyl [C13]	1	2	2	KMT01960.1	0	1374.72	High	2	687.861	-1.2	80
	High	High	KMT01960.1 [104-117]	[K].LAYGENSELIKDNR.[I]		FALSE	High	LAYGENSELIKDNR		1	2	2	KMT01960.1	1	1621.82	High	3	541.277	-0.56	59
KMT03688.1	hypothetical protein BVRB_8g190250 [Beta vulgaris subsp. vulgaris]	5	4	6	4	777	84.2	7.31	172	X	X
	Found in Sample: [S1] F1: Sample, 1	Found in Sample: [S2] F2: Sample, 2	Positions in Master Proteins	Annotated Sequence	Modifications in Master Proteins	Checked	Confidence	Sequence	Modifications	# Protein Groups	# Proteins	# PSMs	Master Protein Accessions	# Missed Cleavages	Theo. MH+ [Da]	Confidence (by Search Engine): Mascot	Charge (by Search Engine): Mascot	m/z [Da] (by Search Engine): Mascot	DeltaM [ppm] (by Search Engine): Mascot	Ions Score (by Search Engine): Mascot
	High	Not Found	KMT03688.1 [81-93]	[K].IGYLISGAASVNR.[L]		FALSE	High	IGYLISGAASVNR		1	2	1	KMT03688.1	0	1320.73	High	2	660.865	-2.72	61
	High	High	KMT03688.1 [197-203]	[K].YGSAYVR.[G]		FALSE	High	YGSAYVR		1	2	2	KMT03688.1	0	815.405	High	2	408.206	-0.35	46
	High	High	KMT03688.1 [375-384]	[R].LGFFDGNPSK.[K]		FALSE	High	LGFFDGNPSK		1	2	2	KMT03688.1	0	1081.53	High	2	541.269	-1.23	43
	High	Not Found	KMT03688.1 [364-374]	[K].AISNNLITLMR.[L]		FALSE	High	AISNNLITLMR		1	2	1	KMT03688.1	0	1245.7	High	2	623.355	2.78	36
XP_010667112.1	malate dehydrogenase [NADP], chloroplastic [Beta vulgaris subsp. vulgaris]	3	1	3	1	438	47.6	7.59	82	X	X
	Found in Sample: [S1] F1: Sample, 1	Found in Sample: [S2] F2: Sample, 2	Positions in Master Proteins	Annotated Sequence	Modifications in Master Proteins	Checked	Confidence	Sequence	Modifications	# Protein Groups	# Proteins	# PSMs	Master Protein Accessions	# Missed Cleavages	Theo. MH+ [Da]	Confidence (by Search Engine): Mascot	Charge (by Search Engine): Mascot	m/z [Da] (by Search Engine): Mascot	DeltaM [ppm] (by Search Engine): Mascot	Ions Score (by Search Engine): Mascot
	High	High	XP_010667112.1 [205-215]	[K].ALNAVASPNVK.[V]		FALSE	High	ALNAVASPNVK		1	1	3	XP_010667112.1	0	1083.62	High	2	542.311	-1.05	48
XP_010685301.1	aldehyde dehydrogenase family 7 member B4 [Beta vulgaris subsp. vulgaris]	2	1	3	1	508	54.4	5.58	113	X	X
	Found in Sample: [S1] F1: Sample, 1	Found in Sample: [S2] F2: Sample, 2	Positions in Master Proteins	Annotated Sequence	Modifications in Master Proteins	Checked	Confidence	Sequence	Modifications	# Protein Groups	# Proteins	# PSMs	Master Protein Accessions	# Missed Cleavages	Theo. MH+ [Da]	Confidence (by Search Engine): Mascot	Charge (by Search Engine): Mascot	m/z [Da] (by Search Engine): Mascot	DeltaM [ppm] (by Search Engine): Mascot	Ions Score (by Search Engine): Mascot
	High	High	XP_010685301.1 [237-247]	[R].IPLVSFTGSSK.[V]		FALSE	High	IPLVSFTGSSK		1	1	3	XP_010685301.1	0	1135.64	High	2	568.321	-0.72	50
XP_010679848.1	fructose-bisphosphate aldolase 1, chloroplastic [Beta vulgaris subsp. vulgaris]	34	10	33	3	406	43.5	7.24	1287	X	X
	Found in Sample: [S1] F1: Sample, 1	Found in Sample: [S2] F2: Sample, 2	Positions in Master Proteins	Annotated Sequence	Modifications in Master Proteins	Checked	Confidence	Sequence	Modifications	# Protein Groups	# Proteins	# PSMs	Master Protein Accessions	# Missed Cleavages	Theo. MH+ [Da]	Confidence (by Search Engine): Mascot	Charge (by Search Engine): Mascot	m/z [Da] (by Search Engine): Mascot	DeltaM [ppm] (by Search Engine): Mascot	Ions Score (by Search Engine): Mascot
	High	High	XP_010690763.1 [65-78]; XP_010679848.1 [76-89]	[R].GILAMDESNATCGK.[R]		FALSE	High	GILAMDESNATCGK	1xCarbamidomethyl [C12]	2	2	4	XP_010690763.1; XP_010679848.1	0	1466.66	High	2	733.836	2.52	112
	High	High	XP_010690763.1 [80-92]; XP_010679848.1 [91-103]	[R].LASIGLENTEANR.[Q]		FALSE	High	LASIGLENTEANR		2	2	7	XP_010690763.1; XP_010679848.1	0	1387.72	High	2	694.363	1.4	100
	High	High	XP_010679848.1 [287-300]	[K].EQATPQQVADYTLR.[L]		FALSE	High	EQATPQQVADYTLR		1	1	2	XP_010679848.1	0	1619.8	High	2	810.406	1.53	78
	High	Not Found	XP_010690763.1 [147-169]; XP_010679848.1 [158-180]	[K].GLVPLAGSNDESWCQGLDGLASR.[S]		FALSE	High	GLVPLAGSNDESWCQGLDGLASR	1xCarbamidomethyl [C14]	2	2	1	XP_010690763.1; XP_010679848.1	0	2402.14	High	3	801.386	1.13	56
	High	High	XP_010690763.1 [200-207]; XP_010683784.1 [206-213]; XP_010679848.1 [211-218]	[K].EAAWGLAR.[Y]		FALSE	High	EAAWGLAR		3	4	7	XP_010690763.1; XP_010683784.1; XP_010679848.1	0	873.458	High	2	437.233	0.03	54
	High	High	XP_010690763.1 [337-344]; XP_010679848.1 [348-355]	[R].ALQNTCLK.[T]		FALSE	High	ALQNTCLK	1xCarbamidomethyl [C6]	2	2	3	XP_010690763.1; XP_010679848.1	0	947.498	High	2	474.253	0.55	53
	High	High	XP_010690763.1 [170-179]; XP_010679848.1 [181-190]	[R].SAAYYQQGAR.[F]		FALSE	High	SAAYYQQGAR		2	2	4	XP_010690763.1; XP_010679848.1	0	1114.53	High	2	557.767	-0.29	43
	High	Not Found	XP_010679848.1 [140-154]	[K].MVDVLVDQNIVPGIK.[V]		FALSE	High	MVDVLVDQNIVPGIK		1	1	1	XP_010679848.1	0	1639.91	High	2	820.457	-0.68	43
	High	High	XP_010690763.1 [185-199]; XP_010679848.1 [196-210]	[R].TVVSIPNGPSALAVK.[E]		FALSE	High	TVVSIPNGPSALAVK		2	2	3	XP_010690763.1; XP_010679848.1	0	1452.84	High	2	726.926	1.2	40
	High	Not Found	XP_010679848.1 [356-374]	[K].TWGGRPENVQAAQETLLLR.[A]		FALSE	High	TWGGRPENVQAAQETLLLR		1	1	1	XP_010679848.1	0	2139.13	High	3	713.715	-0.34	40
KMT08979.1	hypothetical protein BVRB_6g136920 [Beta vulgaris subsp. vulgaris]	5	2	4	2	660	74.6	6.51	131	X	X
	Found in Sample: [S1] F1: Sample, 1	Found in Sample: [S2] F2: Sample, 2	Positions in Master Proteins	Annotated Sequence	Modifications in Master Proteins	Checked	Confidence	Sequence	Modifications	# Protein Groups	# Proteins	# PSMs	Master Protein Accessions	# Missed Cleavages	Theo. MH+ [Da]	Confidence (by Search Engine): Mascot	Charge (by Search Engine): Mascot	m/z [Da] (by Search Engine): Mascot	DeltaM [ppm] (by Search Engine): Mascot	Ions Score (by Search Engine): Mascot
	High	Not Found	KMT08979.1 [213-227]	[R].DPGFIFNGVITNLNK.[G]		FALSE	High	DPGFIFNGVITNLNK		1	1	1	KMT08979.1	0	1648.87	High	2	824.94	2.36	53
	High	High	KMT08979.1 [235-251]	[K].VGSDSGGWSPTYSFVSR.[N]		FALSE	High	VGSDSGGWSPTYSFVSR		1	1	3	KMT08979.1	0	1788.82	High	2	894.914	0.63	51
XP_010691939.1	ferredoxin--NADP reductase, root isozyme, chloroplastic [Beta vulgaris subsp. vulgaris]	8	3	7	3	376	42.2	8.31	145	X	X
	Found in Sample: [S1] F1: Sample, 1	Found in Sample: [S2] F2: Sample, 2	Positions in Master Proteins	Annotated Sequence	Modifications in Master Proteins	Checked	Confidence	Sequence	Modifications	# Protein Groups	# Proteins	# PSMs	Master Protein Accessions	# Missed Cleavages	Theo. MH+ [Da]	Confidence (by Search Engine): Mascot	Charge (by Search Engine): Mascot	m/z [Da] (by Search Engine): Mascot	DeltaM [ppm] (by Search Engine): Mascot	Ions Score (by Search Engine): Mascot
	High	Not Found	XP_010691939.1 [91-104]	[K].NKEPYTGTIVSVER.[L]		FALSE	High	NKEPYTGTIVSVER		1	1	1	XP_010691939.1	1	1592.83	High	3	531.614	-0.58	56
	High	High	XP_010691939.1 [153-160]	[R].LYSIASTR.[Y]		FALSE	High	LYSIASTR		1	1	5	XP_010691939.1	0	910.499	High	2	455.753	-1.41	42
	Not Found	High	XP_010691939.1 [292-298]	[R].YDTALSR.[E]		FALSE	High	YDTALSR		1	1	1	XP_010691939.1	0	825.41	High	2	413.209	-0.03	41
KMT12880.1	hypothetical protein BVRB_4g089710 [Beta vulgaris subsp. vulgaris]	16	11	32	11	752	81.3	5.39	1075	X	X
	Found in Sample: [S1] F1: Sample, 1	Found in Sample: [S2] F2: Sample, 2	Positions in Master Proteins	Annotated Sequence	Modifications in Master Proteins	Checked	Confidence	Sequence	Modifications	# Protein Groups	# Proteins	# PSMs	Master Protein Accessions	# Missed Cleavages	Theo. MH+ [Da]	Confidence (by Search Engine): Mascot	Charge (by Search Engine): Mascot	m/z [Da] (by Search Engine): Mascot	DeltaM [ppm] (by Search Engine): Mascot	Ions Score (by Search Engine): Mascot
	High	High	KMT12880.1 [580-598]	[K].ASIFPSDGGFLIAATDVVK.[Q]		FALSE	High	ASIFPSDGGFLIAATDVVK		1	2	4	KMT12880.1	0	1908.01	High	2	954.511	1.52	86
	High	High	KMT12880.1 [549-558]	[K].LVYDVDEGIR.[G]		FALSE	High	LVYDVDEGIR		1	2	4	KMT12880.1	0	1178.61	High	2	589.807	0.49	70
	High	High	KMT12880.1 [471-482]	[K].IQSLGDFLDLAK.[K]		FALSE	High	IQSLGDFLDLAK		1	2	7	KMT12880.1	0	1319.72	High	2	660.365	2.01	66
	High	Not Found	KMT12880.1 [81-91]	[K].DAAGICFPDIK.[L]		FALSE	High	DAAGICFPDIK	1xCarbamidomethyl [C6]	1	2	1	KMT12880.1	0	1206.58	High	2	603.794	-1.93	64
	High	Not Found	KMT12880.1 [559-569]	[R].GAPDNAIANIK.[S]		FALSE	High	GAPDNAIANIK		1	2	3	KMT12880.1	0	1083.58	High	2	542.294	0.54	60
	High	High	KMT12880.1 [497-503]	[R].ANFLALK.[E]		FALSE	High	ANFLALK		1	2	6	KMT12880.1	0	776.466	High	2	388.737	0.29	57
	Not Found	High	KMT12880.1 [484-493]	[K].ATSLSGVSIR.[I]		FALSE	High	ATSLSGVSIR		1	2	2	KMT12880.1	0	990.558	High	2	495.782	-1.59	49
	High	High	KMT12880.1 [252-261]	[K].TFAAGILVPK.[T]		FALSE	High	TFAAGILVPK		1	2	2	KMT12880.1	0	1016.61	High	2	508.81	-0.98	46
	High	Not Found	KMT12880.1 [504-513]	[K].EGLSITDAVK.[D]		FALSE	High	EGLSITDAVK		1	2	1	KMT12880.1	0	1032.56	High	2	516.783	1.31	41
	High	Not Found	KMT12880.1 [108-117]	[K].TYDVDGASVK.[G]		FALSE	High	TYDVDGASVK		1	2	1	KMT12880.1	0	1054.51	High	2	527.756	-0.54	35
	Not Found	High	KMT12880.1 [570-579]	[K].SFADAVIVSK.[A]		FALSE	High	SFADAVIVSK		1	2	1	KMT12880.1	0	1036.57	High	2	518.787	-0.38	34
KMS98695.1	hypothetical protein BVRB_3g069440 [Beta vulgaris subsp. vulgaris]	15	2	4	2	204	22.6	4.88	200	X	X
	Found in Sample: [S1] F1: Sample, 1	Found in Sample: [S2] F2: Sample, 2	Positions in Master Proteins	Annotated Sequence	Modifications in Master Proteins	Checked	Confidence	Sequence	Modifications	# Protein Groups	# Proteins	# PSMs	Master Protein Accessions	# Missed Cleavages	Theo. MH+ [Da]	Confidence (by Search Engine): Mascot	Charge (by Search Engine): Mascot	m/z [Da] (by Search Engine): Mascot	DeltaM [ppm] (by Search Engine): Mascot	Ions Score (by Search Engine): Mascot
	High	High	KMS98695.1 [126-140]	[R].SYVGTGASGFDLTQR.[F]		FALSE	High	SYVGTGASGFDLTQR		1	2	3	KMS98695.1	0	1558.75	High	2	779.88	1.53	90
	High	Not Found	KMS98695.1 [40-55]	[K].YYILPQSLGFGGGLTR.[T]		FALSE	High	YYILPQSLGFGGGLTR		1	2	1	KMS98695.1	0	1741.93	High	2	871.468	0.84	52
XP_057249115.1	glutamate dehydrogenase B [Beta vulgaris subsp. vulgaris]	39	14	32	1	411	44.6	6.7	1116	X	X
	Found in Sample: [S1] F1: Sample, 1	Found in Sample: [S2] F2: Sample, 2	Positions in Master Proteins	Annotated Sequence	Modifications in Master Proteins	Checked	Confidence	Sequence	Modifications	# Protein Groups	# Proteins	# PSMs	Master Protein Accessions	# Missed Cleavages	Theo. MH+ [Da]	Confidence (by Search Engine): Mascot	Charge (by Search Engine): Mascot	m/z [Da] (by Search Engine): Mascot	DeltaM [ppm] (by Search Engine): Mascot	Ions Score (by Search Engine): Mascot
	High	High	XP_057249115.1 [103-119]	[K].GGIGCNPSDLSPSELER.[L]		FALSE	High	GGIGCNPSDLSPSELER	1xCarbamidomethyl [C5]	1	1	2	XP_057249115.1	0	1787.82	High	2	894.415	0.11	88
	High	High	XP_057249115.1 [232-243]; KMT15626.1 [232-243]	[K].VVAVSDISGAIK.[N]		FALSE	High	VVAVSDISGAIK		2	2	2	XP_057249115.1; KMT15626.1	0	1158.67	High	2	579.839	-1.55	88
	High	High	XP_057249115.1 [390-399]; KMT15626.1 [390-399]	[R].MGAFTLGVNR.[V]		FALSE	High	MGAFTLGVNR		2	2	3	XP_057249115.1; KMT15626.1	0	1065.55	High	2	533.277	-3.23	73
	High	High	XP_057249115.1 [91-102]; KMT15626.1 [91-102]	[K].TAVANIPYGGAK.[G]		FALSE	High	TAVANIPYGGAK		2	2	4	XP_057249115.1; KMT15626.1	0	1161.63	High	2	581.316	-0.93	68
	High	Not Found	XP_057249115.1 [188-202]; KMT15626.1 [188-202]	[R].GVLFATEALLNEYGK.[T]		FALSE	High	GVLFATEALLNEYGK		2	2	2	XP_057249115.1; KMT15626.1	0	1624.86	High	2	812.933	0.81	68
	High	High	XP_057249115.1 [44-55]; KMT15626.1 [44-55]	[K].DDGTLASFIGFR.[V]		FALSE	High	DDGTLASFIGFR		2	2	2	XP_057249115.1; KMT15626.1	0	1298.64	High	2	649.822	0.06	65
	High	High	XP_057249115.1 [14-23]; KMT15626.1 [14-23]	[R].ASQLLGLDAK.[L]		FALSE	High	ASQLLGLDAK		2	2	3	XP_057249115.1; KMT15626.1	0	1015.58	High	2	508.292	-2.35	58
	High	High	XP_057249115.1 [13-23]; KMT15626.1 [13-23]	[K].RASQLLGLDAK.[L]		FALSE	High	RASQLLGLDAK		2	2	2	XP_057249115.1; KMT15626.1	1	1171.68	High	2	586.343	0.23	56
	High	High	XP_057249115.1 [203-223]; KMT15626.1 [203-223]	[K].TISGQSFVIQGFGNVGSWAAR.[L]		FALSE	High	TISGQSFVIQGFGNVGSWAAR		2	2	2	XP_057249115.1; KMT15626.1	0	2182.1	High	3	728.039	-0.78	55
	High	High	XP_057249115.1 [224-231]; KMT15626.1 [224-231]	[R].LISELGGK.[V]		FALSE	High	LISELGGK		2	2	3	XP_057249115.1; KMT15626.1	0	816.483	High	2	408.745	-0.99	55
	High	Not Found	XP_057249115.1 [37-55]; KMT15626.1 [37-55]	[K].VECTIPKDDGTLASFIGFR.[V]		FALSE	High	VECTIPKDDGTLASFIGFR	1xCarbamidomethyl [C3]	2	2	1	XP_057249115.1; KMT15626.1	1	2126.06	High	3	709.357	-0.97	44
	High	High	XP_057249115.1 [27-33]; KMT15626.1 [27-33]	[R].SLLIPFR.[E]		FALSE	High	SLLIPFR		2	2	2	XP_057249115.1; KMT15626.1	0	845.524	High	2	423.266	-0.08	36
	High	High	XP_057249115.1 [246-255]; KMT15626.1 [246-255]	[K].NGLDVDSLLK.[H]		FALSE	High	NGLDVDSLLK		2	2	2	XP_057249115.1; KMT15626.1	0	1073.58	High	2	537.295	-1.3	35
	High	High	XP_057249115.1 [306-324]; KMT15626.1 [306-324]	[K].FIVEAANHPTDPEADEILK.[K]		FALSE	High	FIVEAANHPTDPEADEILK		2	2	2	XP_057249115.1; KMT15626.1	0	2109.05	High	3	703.69	2.38	35
KMT18005.1	hypothetical protein BVRB_2g031990 [Beta vulgaris subsp. vulgaris]	12	4	5	1	357	40	5.21	203	X
	Found in Sample: [S1] F1: Sample, 1	Found in Sample: [S2] F2: Sample, 2	Positions in Master Proteins	Annotated Sequence	Modifications in Master Proteins	Checked	Confidence	Sequence	Modifications	# Protein Groups	# Proteins	# PSMs	Master Protein Accessions	# Missed Cleavages	Theo. MH+ [Da]	Confidence (by Search Engine): Mascot	Charge (by Search Engine): Mascot	m/z [Da] (by Search Engine): Mascot	DeltaM [ppm] (by Search Engine): Mascot	Ions Score (by Search Engine): Mascot
	High	Not Found	KMT18005.1 [216-229]	[R].YAVVAPLIGVQGFR.[W]		FALSE	High	YAVVAPLIGVQGFR		1	1	1	KMT18005.1	0	1489.85	High	2	745.43	0.1	71
	High	High	XP_010668130.2 [315-325]; KMT18005.1 [230-240]	[R].WAIDNDQWQGR.[V]		FALSE	High	WAIDNDQWQGR		2	2	2	XP_010668130.2; KMT18005.1	0	1388.63	High	2	694.821	0.36	61
	Not Found	High	XP_010668130.2 [263-271]; KMT18005.1 [178-186]	[K].LADYLTDQR.[N]		FALSE	High	LADYLTDQR		2	2	1	XP_010668130.2; KMT18005.1	0	1094.55	High	2	547.775	-5.03	54
	High	Not Found	XP_010668130.2 [416-425]; KMT18005.1 [331-340]	[K].LIAEPGVGHR.[V]		FALSE	High	LIAEPGVGHR		2	2	1	XP_010668130.2; KMT18005.1	0	1048.59	High	2	524.799	1.01	33
KMT00979.1	hypothetical protein BVRB_9g222420 [Beta vulgaris subsp. vulgaris]	2	1	2	1	332	37.6	5.74	61	X	X
	Found in Sample: [S1] F1: Sample, 1	Found in Sample: [S2] F2: Sample, 2	Positions in Master Proteins	Annotated Sequence	Modifications in Master Proteins	Checked	Confidence	Sequence	Modifications	# Protein Groups	# Proteins	# PSMs	Master Protein Accessions	# Missed Cleavages	Theo. MH+ [Da]	Confidence (by Search Engine): Mascot	Charge (by Search Engine): Mascot	m/z [Da] (by Search Engine): Mascot	DeltaM [ppm] (by Search Engine): Mascot	Ions Score (by Search Engine): Mascot
	High	High	KMT00979.1 [76-82]	[R].IILFDQR.[G]		FALSE	High	IILFDQR		1	3	2	KMT00979.1	0	904.525	High	2	452.766	0.6	46
KMT06914.1	hypothetical protein BVRB_6g152510 [Beta vulgaris subsp. vulgaris]	6	3	5	3	567	63.8	6.96	127	X	X
	Found in Sample: [S1] F1: Sample, 1	Found in Sample: [S2] F2: Sample, 2	Positions in Master Proteins	Annotated Sequence	Modifications in Master Proteins	Checked	Confidence	Sequence	Modifications	# Protein Groups	# Proteins	# PSMs	Master Protein Accessions	# Missed Cleavages	Theo. MH+ [Da]	Confidence (by Search Engine): Mascot	Charge (by Search Engine): Mascot	m/z [Da] (by Search Engine): Mascot	DeltaM [ppm] (by Search Engine): Mascot	Ions Score (by Search Engine): Mascot
	Not Found	High	KMT06914.1 [104-122]	[K].FGASTSALQTEGSGTEGGR.[G]		FALSE	High	FGASTSALQTEGSGTEGGR		1	2	1	KMT06914.1	0	1812.84	High	2	906.921	-1.01	47
	High	High	KMT06914.1 [163-169]	[R].FSIAWPR.[I]		FALSE	High	FSIAWPR		1	3	3	KMT06914.1	0	876.473	High	2	438.739	-2.1	40
	High	Not Found	KMT06914.1 [439-444]	[K].LLLYIK.[Q]		FALSE	High	LLLYIK		1	2	1	KMT06914.1	0	762.512	High	2	381.76	-0.18	27
KMT02306.1	hypothetical protein BVRB_9g205310 [Beta vulgaris subsp. vulgaris]	28	13	40	13	586	62.1	5.25	1612	X	X
	Found in Sample: [S1] F1: Sample, 1	Found in Sample: [S2] F2: Sample, 2	Positions in Master Proteins	Annotated Sequence	Modifications in Master Proteins	Checked	Confidence	Sequence	Modifications	# Protein Groups	# Proteins	# PSMs	Master Protein Accessions	# Missed Cleavages	Theo. MH+ [Da]	Confidence (by Search Engine): Mascot	Charge (by Search Engine): Mascot	m/z [Da] (by Search Engine): Mascot	DeltaM [ppm] (by Search Engine): Mascot	Ions Score (by Search Engine): Mascot
	High	High	KMT02306.1 [124-140]	[K].TNDSAGDGTTTASVLAR.[E]		FALSE	High	TNDSAGDGTTTASVLAR		1	2	4	KMT02306.1	0	1636.78	High	2	818.892	-0.68	115
	High	High	KMT02306.1 [424-435]	[K].VGAATETELEDR.[K]		FALSE	High	VGAATETELEDR		1	2	4	KMT02306.1	0	1290.62	High	2	645.813	0.59	96
	High	High	KMT02306.1 [145-160]	[R].QGLLSVTSGANPVSLK.[R]		FALSE	High	QGLLSVTSGANPVSLK		1	2	8	KMT02306.1	0	1570.88	High	2	785.945	1.58	95
	High	Not Found	KMT02306.1 [102-118]	[R].AIELADPMENAGAALIR.[E]		FALSE	High	AIELADPMENAGAALIR		1	2	2	KMT02306.1	0	1754.91	High	2	877.958	-0.68	89
	High	High	KMT02306.1 [395-407]	[K].ELFETDSVYDSEK.[L]		FALSE	High	ELFETDSVYDSEK		1	2	3	KMT02306.1	0	1561.69	High	2	781.35	1.36	78
	High	High	KMT02306.1 [371-388]	[K].DSTTLIADAASKDELQAR.[I]		FALSE	High	DSTTLIADAASKDELQAR		1	2	3	KMT02306.1	1	1904.96	High	3	635.657	0.99	77
	Not Found	High	KMT02306.1 [241-253]	[R].GYISPQFVTNPEK.[S]		FALSE	High	GYISPQFVTNPEK		1	2	1	KMT02306.1	0	1479.75	High	2	740.377	-0.14	63
	High	High	KMT02306.1 [67-78]	[K].LADAVGLTLGPR.[G]		FALSE	High	LADAVGLTLGPR		1	2	4	KMT02306.1	0	1182.68	High	2	591.846	0.85	63
	High	High	KMT02306.1 [92-101]	[K].VVNDGVTIAR.[A]		FALSE	High	VVNDGVTIAR		1	2	2	KMT02306.1	0	1043.58	High	2	522.296	-0.45	55
	High	High	KMT02306.1 [415-423]	[K].LSGGVAVIK.[VI]		FALSE	High	LSGGVAVIK		1	9	8	KMT02306.1	0	843.53	High	2	422.268	-0.57	54
	High	Not Found	KMT02306.1 [254-262]	[K].SVVEFENAR.[V]		FALSE	High	SVVEFENAR		1	2	1	KMT02306.1	0	1050.52	High	2	525.764	-1.08	45
	High	High	KMT02306.1 [483-490]	[R].LGADIVQK.[A]		FALSE	High	LGADIVQK		1	2	2	KMT02306.1	0	843.493	High	2	422.25	-0.93	33
	High	High	KMT02306.1 [275-282]	[K].DIIPLLEK.[T]		FALSE	High	DIIPLLEK		1	2	2	KMT02306.1	0	940.571	High	2	470.788	-2.43	29
XP_057248986.1	aspartic proteinase A1 [Beta vulgaris subsp. vulgaris]	6	2	2	2	513	55.8	5.03	72	X
	Found in Sample: [S1] F1: Sample, 1	Found in Sample: [S2] F2: Sample, 2	Positions in Master Proteins	Annotated Sequence	Modifications in Master Proteins	Checked	Confidence	Sequence	Modifications	# Protein Groups	# Proteins	# PSMs	Master Protein Accessions	# Missed Cleavages	Theo. MH+ [Da]	Confidence (by Search Engine): Mascot	Charge (by Search Engine): Mascot	m/z [Da] (by Search Engine): Mascot	DeltaM [ppm] (by Search Engine): Mascot	Ions Score (by Search Engine): Mascot
	High	Not Found	XP_057248986.1 [193-208]	[K].FDGILGLGFQEISVGK.[A]		FALSE	High	FDGILGLGFQEISVGK		1	1	1	XP_057248986.1	0	1679.9	High	2	840.454	-0.28	50
	High	Not Found	XP_057248986.1 [334-346]	[K].QILELLLSETQPK.[K]		FALSE	High	QILELLLSETQPK		1	1	1	XP_057248986.1	0	1511.87	High	2	756.437	-0.3	38
XP_010691056.1	acetylornithine aminotransferase, mitochondrial [Beta vulgaris subsp. vulgaris]	17	6	10	6	465	49.8	6.83	350	X	X
	Found in Sample: [S1] F1: Sample, 1	Found in Sample: [S2] F2: Sample, 2	Positions in Master Proteins	Annotated Sequence	Modifications in Master Proteins	Checked	Confidence	Sequence	Modifications	# Protein Groups	# Proteins	# PSMs	Master Protein Accessions	# Missed Cleavages	Theo. MH+ [Da]	Confidence (by Search Engine): Mascot	Charge (by Search Engine): Mascot	m/z [Da] (by Search Engine): Mascot	DeltaM [ppm] (by Search Engine): Mascot	Ions Score (by Search Engine): Mascot
	High	High	XP_010691056.1 [251-270]	[K].VAAVFVEPVQGEGGIYSATK.[E]		FALSE	High	VAAVFVEPVQGEGGIYSATK		1	1	2	XP_010691056.1	0	2022.05	High	2	1011.53	-1.74	71
	High	High	XP_010691056.1 [208-217]	[R].TIGALSLTSK.[E]		FALSE	High	TIGALSLTSK		1	1	2	XP_010691056.1	0	990.583	High	2	495.794	-2.27	64
	Not Found	High	XP_010691056.1 [84-95]	[R].APLVLSHGIGCK.[L]		FALSE	High	APLVLSHGIGCK	1xCarbamidomethyl [C11]	1	1	1	XP_010691056.1	0	1251.69	High	3	417.9	-1.9	59
	High	High	XP_010691056.1 [76-83]	[K].VIVGTYAR.[A]		FALSE	High	VIVGTYAR		1	1	2	XP_010691056.1	0	878.509	High	2	439.758	-0.46	49
	High	High	XP_010691056.1 [96-102]	[K].LFDVEGR.[E]		FALSE	High	LFDVEGR		1	1	2	XP_010691056.1	0	835.431	High	2	418.219	-0.01	48
	Not Found	High	XP_010691056.1 [278-298]	[R].AACDEAGSLLVYDEVQCGLGR.[T]		FALSE	High	AACDEAGSLLVYDEVQCGLGR	2xCarbamidomethyl [C3; C17]	1	1	1	XP_010691056.1	0	2283.04	High	3	761.687	3.55	47
KMS93790.1	hypothetical protein BVRB_027930, partial [Beta vulgaris subsp. vulgaris]	19	4	12	1	237	26.3	5.47	306	X	X
	Found in Sample: [S1] F1: Sample, 1	Found in Sample: [S2] F2: Sample, 2	Positions in Master Proteins	Annotated Sequence	Modifications in Master Proteins	Checked	Confidence	Sequence	Modifications	# Protein Groups	# Proteins	# PSMs	Master Protein Accessions	# Missed Cleavages	Theo. MH+ [Da]	Confidence (by Search Engine): Mascot	Charge (by Search Engine): Mascot	m/z [Da] (by Search Engine): Mascot	DeltaM [ppm] (by Search Engine): Mascot	Ions Score (by Search Engine): Mascot
	High	High	XP_010671358.1 [21-30]; KMS93790.1 [29-38]	[K].AGFAGDDAPR.[A]		FALSE	High	AGFAGDDAPR		2	6	4	XP_010671358.1; KMS93790.1	0	976.448	High	2	488.727	-0.81	54
	High	High	KMS93790.1 [207-216]	[R].GYSFTTTAER.[E]		FALSE	High	GYSFTTTAER		1	3	3	KMS93790.1	0	1132.53	High	2	566.768	2.46	42
	High	Not Found	XP_010671358.1 [98-115]; KMS93790.1 [106-123]	[R].VAPEEHPVLLTEAPLNPK.[A]		FALSE	High	VAPEEHPVLLTEAPLNPK		2	7	2	XP_010671358.1; KMS93790.1	0	1954.06	High	3	652.025	-2.08	40
	High	High	XP_010671358.1 [186-193]; KMS93790.1 [194-201]	[R].DLTDYLMK.[I]		FALSE	High	DLTDYLMK		2	7	3	XP_010671358.1; KMS93790.1	0	998.486	High	2	499.747	-0.36	39
XP_010678478.1	ribulose-phosphate 3-epimerase, chloroplastic [Beta vulgaris subsp. vulgaris]	19	3	26	3	284	30.4	7.83	1258	X	X
	Found in Sample: [S1] F1: Sample, 1	Found in Sample: [S2] F2: Sample, 2	Positions in Master Proteins	Annotated Sequence	Modifications in Master Proteins	Checked	Confidence	Sequence	Modifications	# Protein Groups	# Proteins	# PSMs	Master Protein Accessions	# Missed Cleavages	Theo. MH+ [Da]	Confidence (by Search Engine): Mascot	Charge (by Search Engine): Mascot	m/z [Da] (by Search Engine): Mascot	DeltaM [ppm] (by Search Engine): Mascot	Ions Score (by Search Engine): Mascot
	High	High	XP_010678478.1 [246-264]	[K].VIEAGANALVAGSAVFGAK.[D]		FALSE	High	VIEAGANALVAGSAVFGAK		1	1	14	XP_010678478.1	0	1744.96	High	2	872.983	-0.66	123
	High	High	XP_010678478.1 [59-74]	[K].SDIIVSPSILSANFAK.[L]		FALSE	High	SDIIVSPSILSANFAK		1	1	9	XP_010678478.1	0	1661.91	High	2	831.46	1	88
	High	High	XP_010678478.1 [227-245]	[K].GVNPWIEVDGGVGPANAYK.[V]		FALSE	High	GVNPWIEVDGGVGPANAYK		1	1	3	XP_010678478.1	0	1942.97	High	2	971.989	2.38	55
XP_057250319.1	cysteine synthase [Beta vulgaris subsp. vulgaris]	22	5	8	5	325	34.3	5.45	372	X	X
	Found in Sample: [S1] F1: Sample, 1	Found in Sample: [S2] F2: Sample, 2	Positions in Master Proteins	Annotated Sequence	Modifications in Master Proteins	Checked	Confidence	Sequence	Modifications	# Protein Groups	# Proteins	# PSMs	Master Protein Accessions	# Missed Cleavages	Theo. MH+ [Da]	Confidence (by Search Engine): Mascot	Charge (by Search Engine): Mascot	m/z [Da] (by Search Engine): Mascot	DeltaM [ppm] (by Search Engine): Mascot	Ions Score (by Search Engine): Mascot
	High	High	XP_057250319.1 [176-194]	[K].IDILVSGIGTGGTVTGAGR.[Y]		FALSE	High	IDILVSGIGTGGTVTGAGR		1	1	4	XP_057250319.1	0	1743.96	High	2	872.485	1.09	102
	High	Not Found	XP_057250319.1 [305-315]	[R].YLSTVLFESVR.[K]		FALSE	High	YLSTVLFESVR		1	1	1	XP_057250319.1	0	1313.71	High	2	657.36	1.88	69
	High	Not Found	XP_057250319.1 [265-282]	[K].EGLLVGISSGAAAAAAIK.[V]		FALSE	High	EGLLVGISSGAAAAAAIK		1	1	1	XP_057250319.1	0	1598.91	High	2	799.961	1.59	57
	High	Not Found	XP_057250319.1 [171-194]	[K].GTGGKIDILVSGIGTGGTVTGAGR.[Y]		FALSE	High	GTGGKIDILVSGIGTGGTVTGAGR		1	1	1	XP_057250319.1	1	2144.17	High	3	715.393	-0.49	42
	High	Not Found	XP_057250319.1 [140-158]	[R].DKTPNSYILQQFENPANPK.[I]		FALSE	High	DKTPNSYILQQFENPANPK		1	1	1	XP_057250319.1	1	2204.1	High	3	735.371	0.23	36
KMT09000.1	hypothetical protein BVRB_6g137090 [Beta vulgaris subsp. vulgaris]	25	5	9	5	368	40	4.86	338	X	X
	Found in Sample: [S1] F1: Sample, 1	Found in Sample: [S2] F2: Sample, 2	Positions in Master Proteins	Annotated Sequence	Modifications in Master Proteins	Checked	Confidence	Sequence	Modifications	# Protein Groups	# Proteins	# PSMs	Master Protein Accessions	# Missed Cleavages	Theo. MH+ [Da]	Confidence (by Search Engine): Mascot	Charge (by Search Engine): Mascot	m/z [Da] (by Search Engine): Mascot	DeltaM [ppm] (by Search Engine): Mascot	Ions Score (by Search Engine): Mascot
	High	High	KMT09000.1 [156-174]	[R].AAIQAQSATEPLLLTAALR.[F]		FALSE	High	AAIQAQSATEPLLLTAALR		1	1	5	KMT09000.1	0	1938.1	High	3	646.704	-1.83	69
	High	Not Found	KMT09000.1 [82-100]	[K].NPDVQAVLSIGGGEDAPTK.[A]		FALSE	High	NPDVQAVLSIGGGEDAPTK		1	1	1	KMT09000.1	0	1867.94	High	2	934.475	1.39	67
	High	Not Found	KMT09000.1 [224-247]	[R].DPSSDVSGSSGISAWINAGVPANK.[L]		FALSE	High	DPSSDVSGSSGISAWINAGVPANK		1	1	1	KMT09000.1	0	2316.11	High	2	1158.56	1.54	61
	High	Not Found	KMT09000.1 [80-100]	[K].QKNPDVQAVLSIGGGEDAPTK.[A]		FALSE	High	QKNPDVQAVLSIGGGEDAPTK		1	1	1	KMT09000.1	1	2124.09	High	3	708.702	-0.59	58
	High	Not Found	KMT09000.1 [304-331]	[K].YDSSYVTNYCNSGTTWIGYDDTESITQK.[V]		FALSE	High	YDSSYVTNYCNSGTTWIGYDDTESITQK	1xCarbamidomethyl [C10]	1	1	1	KMT09000.1	0	3268.39	High	3	1090.13	-0.5	53
XP_010687162.1	GDSL esterase/lipase At5g45670 [Beta vulgaris subsp. vulgaris]	28	8	19	8	363	40.1	4.89	758	X	X
	Found in Sample: [S1] F1: Sample, 1	Found in Sample: [S2] F2: Sample, 2	Positions in Master Proteins	Annotated Sequence	Modifications in Master Proteins	Checked	Confidence	Sequence	Modifications	# Protein Groups	# Proteins	# PSMs	Master Protein Accessions	# Missed Cleavages	Theo. MH+ [Da]	Confidence (by Search Engine): Mascot	Charge (by Search Engine): Mascot	m/z [Da] (by Search Engine): Mascot	DeltaM [ppm] (by Search Engine): Mascot	Ions Score (by Search Engine): Mascot
	High	High	XP_010687162.1 [343-359]	[R].SYSAQSSSDAYPFDIQR.[L]		FALSE	High	SYSAQSSSDAYPFDIQR		1	1	5	XP_010687162.1	0	1921.86	High	2	961.432	0.63	117
	High	Not Found	XP_010687162.1 [256-269]	[R].SLVQQLNNELSDAR.[F]		FALSE	High	SLVQQLNNELSDAR		1	1	1	XP_010687162.1	0	1586.81	High	2	793.912	1.77	87
	High	High	XP_010687162.1 [104-115]	[R].GVNYASAAAGIR.[E]		FALSE	High	GVNYASAAAGIR		1	1	2	XP_010687162.1	0	1149.6	High	2	575.304	-0.62	77
	High	High	XP_010687162.1 [53-69]	[R].ANYLPYGIDFPAGPTGR.[F]		FALSE	High	ANYLPYGIDFPAGPTGR		1	1	6	XP_010687162.1	0	1808.9	High	2	904.952	0.16	77
	High	Not Found	XP_010687162.1 [214-232]	[K].FALIGIGQIGCSPNQLAQR.[S]		FALSE	High	FALIGIGQIGCSPNQLAQR	1xCarbamidomethyl [C11]	1	1	1	XP_010687162.1	0	2043.08	High	3	681.698	-0.74	60
	High	High	XP_010687162.1 [293-303]	[R].VTNAGCCGVGR.[N]		FALSE	High	VTNAGCCGVGR	2xCarbamidomethyl [C6; C7]	1	1	2	XP_010687162.1	0	1150.51	High	2	575.758	0.33	49
	High	Not Found	XP_010687162.1 [213-232]	[R].KFALIGIGQIGCSPNQLAQR.[S]		FALSE	High	KFALIGIGQIGCSPNQLAQR	1xCarbamidomethyl [C12]	1	1	1	XP_010687162.1	1	2171.18	High	3	724.4	5.01	49
	High	Not Found	XP_010687162.1 [104-125]	[R].GVNYASAAAGIREETGQQLGGR.[I]		FALSE	High	GVNYASAAAGIREETGQQLGGR		1	1	1	XP_010687162.1	1	2205.1	High	3	735.706	1.08	41
XP_010669501.1	proteasome subunit beta type-6 [Beta vulgaris subsp. vulgaris]	15	3	8	3	236	25.4	5.03	251	X	X
	Found in Sample: [S1] F1: Sample, 1	Found in Sample: [S2] F2: Sample, 2	Positions in Master Proteins	Annotated Sequence	Modifications in Master Proteins	Checked	Confidence	Sequence	Modifications	# Protein Groups	# Proteins	# PSMs	Master Protein Accessions	# Missed Cleavages	Theo. MH+ [Da]	Confidence (by Search Engine): Mascot	Charge (by Search Engine): Mascot	m/z [Da] (by Search Engine): Mascot	DeltaM [ppm] (by Search Engine): Mascot	Ions Score (by Search Engine): Mascot
	High	High	XP_010669501.1 [190-200]	[R].TVIINEEGATR.[N]		FALSE	High	TVIINEEGATR		1	1	2	XP_010669501.1	0	1202.64	High	2	601.822	-0.44	63
	High	High	XP_010669501.1 [60-74]	[R].SGSAADSQIVSDYVR.[Y]		FALSE	High	SGSAADSQIVSDYVR		1	1	4	XP_010669501.1	0	1554.74	High	2	777.873	-0.24	62
	Not Found	High	XP_010669501.1 [181-189]	[R].DGASGGVVR.[T]		FALSE	High	DGASGGVVR		1	1	2	XP_010669501.1	0	817.416	High	2	409.211	-1.21	41
KMT11311.1	hypothetical protein BVRB_5g109920 [Beta vulgaris subsp. vulgaris]	36	25	130	19	774	85.5	6.47	4274	X	X
	Found in Sample: [S1] F1: Sample, 1	Found in Sample: [S2] F2: Sample, 2	Positions in Master Proteins	Annotated Sequence	Modifications in Master Proteins	Checked	Confidence	Sequence	Modifications	# Protein Groups	# Proteins	# PSMs	Master Protein Accessions	# Missed Cleavages	Theo. MH+ [Da]	Confidence (by Search Engine): Mascot	Charge (by Search Engine): Mascot	m/z [Da] (by Search Engine): Mascot	DeltaM [ppm] (by Search Engine): Mascot	Ions Score (by Search Engine): Mascot
	High	High	KMT11311.1 [436-456]	[K].LNLPILPTTTIGSFPQTVELR.[R]		FALSE	High	LNLPILPTTTIGSFPQTVELR		1	3	8	KMT11311.1	0	2310.31	High	3	770.774	0.52	106
	High	High	KMT11311.1 [28-37]; XP_010685496.2 [71-80]	[K].FALESFWDGK.[SI]		FALSE	High	FALESFWDGK		2	5	18	KMT11311.1; XP_010685496.2	0	1199.57	High	2	600.291	0.93	70
	High	High	KMT11311.1 [698-713]; XP_010685496.2 [741-756]	[K].YGAGIGPGVYDIHSPR.[I]		FALSE	High	YGAGIGPGVYDIHSPR		2	4	14	KMT11311.1; XP_010685496.2	0	1658.83	High	3	553.615	1.03	69
	High	High	KMT11311.1 [376-396]	[K].ALSGQKDEAFFSANAAAQASR.[K]		FALSE	High	ALSGQKDEAFFSANAAAQASR		1	3	6	KMT11311.1	1	2140.04	High	3	714.02	1.75	69
	High	High	KMT11311.1 [269-279]	[K].GVTGFGFDLIR.[G]		FALSE	High	GVTGFGFDLIR		1	3	7	KMT11311.1	0	1181.63	High	2	591.319	0.05	64
	High	High	KMT11311.1 [435-456]	[K].KLNLPILPTTTIGSFPQTVELR.[R]		FALSE	High	KLNLPILPTTTIGSFPQTVELR		1	3	3	KMT11311.1	1	2438.4	High	3	813.474	1.97	62
	High	High	KMT11311.1 [714-723]	[R].IPPTEEIADR.[I]		FALSE	High	IPPTEEIADR		1	3	10	KMT11311.1	0	1140.59	High	2	570.799	0.21	60
	High	High	KMT11311.1 [296-305]; XP_010685496.2 [339-348]	[K].YLFAGVVDGR.[N]		FALSE	High	YLFAGVVDGR		2	5	4	KMT11311.1; XP_010685496.2	0	1096.58	High	2	548.792	-1.14	60
	High	High	KMT11311.1 [749-764]	[K].YGEVQPALLNMVAAAK.[Q]		FALSE	High	YGEVQPALLNMVAAAK		1	2	2	KMT11311.1	0	1674.89	High	2	837.949	0.87	60
	High	High	KMT11311.1 [467-474]	[K].ISEEEYVK.[A]		FALSE	High	ISEEEYVK		1	3	4	KMT11311.1	0	996.488	High	2	498.747	-1.13	59
	High	High	KMT11311.1 [606-619]	[K].AGINVIQIDEAALR.[E]		FALSE	High	AGINVIQIDEAALR		1	3	17	KMT11311.1	0	1482.83	High	2	741.918	0.31	57
	High	Not Found	KMT11311.1 [121-138]	[K].WFDTNYHYIVPELGPDVK.[F]		FALSE	High	WFDTNYHYIVPELGPDVK		1	3	2	KMT11311.1	0	2193.07	High	3	731.693	-0.07	56
	High	High	KMT11311.1 [139-145]	[K].FSYASHK.[A]		FALSE	High	FSYASHK		1	3	4	KMT11311.1	0	839.405	High	2	420.205	-1.72	54
	High	High	KMT11311.1 [748-764]	[R].KYGEVQPALLNMVAAAK.[Q]		FALSE	High	KYGEVQPALLNMVAAAK		1	2	3	KMT11311.1	1	1802.98	High	3	601.666	-0.61	54
	High	High	KMT11311.1 [155-178]	[K].ALGVDTVPVLVGPVSYLLLSKPAK.[G]		FALSE	High	ALGVDTVPVLVGPVSYLLLSKPAK		1	3	2	KMT11311.1	0	2436.45	High	3	812.821	-0.05	50
	High	High	KMT11311.1 [280-288]	[R].GTQSLELIK.[G]		FALSE	High	GTQSLELIK		1	3	5	KMT11311.1	0	988.567	High	2	494.788	1.14	49
	High	Not Found	KMT11311.1 [57-64]; XP_010685496.2 [100-107]	[K].QMSDAGIK.[Y]		FALSE	High	QMSDAGIK		2	5	1	KMT11311.1; XP_010685496.2	0	849.413	High	2	425.21	-1.92	48
	High	High	KMT11311.1 [367-375]	[K].VVEVNALAK.[A]		FALSE	High	VVEVNALAK		1	3	9	KMT11311.1	0	942.562	High	2	471.784	-0.56	48
	High	High	KMT11311.1 [109-120]	[R].GNATVPAMEMTK.[W]		FALSE	High	GNATVPAMEMTK		1	3	4	KMT11311.1	0	1249.59	High	2	625.3	0.26	46
	High	Not Found	KMT11311.1 [382-396]	[K].DEAFFSANAAAQASR.[K]		FALSE	High	DEAFFSANAAAQASR		1	3	1	KMT11311.1	0	1555.71	High	2	778.361	1.01	43
	High	Not Found	KMT11311.1 [402-409]	[R].VNNEAVQK.[A]		FALSE	High	VNNEAVQK		1	3	1	KMT11311.1	0	901.474	High	2	451.241	0.31	41
	High	Not Found	KMT11311.1 [565-580]; XP_010685496.2 [608-623]	[K].GMLTGPVTILNWSFVR.[N]		FALSE	High	GMLTGPVTILNWSFVR		2	5	1	KMT11311.1; XP_010685496.2	0	1790.96	High	2	895.985	0.76	41
	High	High	KMT11311.1 [183-192]	[K].SFNLLSLLPK.[I]		FALSE	High	SFNLLSLLPK		1	3	2	KMT11311.1	0	1131.68	High	2	566.343	0.71	40
	High	Not Found	KMT11311.1 [358-366]; XP_010685496.2 [401-409]	[K].SWLAFAAQK.[VI]		FALSE	High	SWLAFAAQK		2	5	1	KMT11311.1; XP_010685496.2	0	1021.55	High	2	511.276	-1.9	40
	Not Found	High	KMT11311.1 [45-51]	[K].KVSADLR.[S]		FALSE	High	KVSADLR		1	3	1	KMT11311.1	1	788.462	High	2	394.734	-1.89	36
KMT17876.1	hypothetical protein BVRB_2g034070 [Beta vulgaris subsp. vulgaris]	8	2	4	2	366	40.1	7.28	138	X	X
	Found in Sample: [S1] F1: Sample, 1	Found in Sample: [S2] F2: Sample, 2	Positions in Master Proteins	Annotated Sequence	Modifications in Master Proteins	Checked	Confidence	Sequence	Modifications	# Protein Groups	# Proteins	# PSMs	Master Protein Accessions	# Missed Cleavages	Theo. MH+ [Da]	Confidence (by Search Engine): Mascot	Charge (by Search Engine): Mascot	m/z [Da] (by Search Engine): Mascot	DeltaM [ppm] (by Search Engine): Mascot	Ions Score (by Search Engine): Mascot
	Not Found	High	KMT17876.1 [285-299]	[R].AVDNQLYVATCSPAR.[D]		FALSE	High	AVDNQLYVATCSPAR	1xCarbamidomethyl [C11]	1	2	1	KMT17876.1	0	1664.81	High	2	832.908	1.54	79
	High	High	KMT17876.1 [74-87]	[R].VPPALQLPTPPITK.[F]		FALSE	High	VPPALQLPTPPITK		1	2	3	KMT17876.1	0	1471.89	High	2	736.449	1.3	39
XP_010668130.2	uncharacterized protein LOC104885118 [Beta vulgaris subsp. vulgaris]	10	4	6	1	442	49.8	6.96	226	X
	Found in Sample: [S1] F1: Sample, 1	Found in Sample: [S2] F2: Sample, 2	Positions in Master Proteins	Annotated Sequence	Modifications in Master Proteins	Checked	Confidence	Sequence	Modifications	# Protein Groups	# Proteins	# PSMs	Master Protein Accessions	# Missed Cleavages	Theo. MH+ [Da]	Confidence (by Search Engine): Mascot	Charge (by Search Engine): Mascot	m/z [Da] (by Search Engine): Mascot	DeltaM [ppm] (by Search Engine): Mascot	Ions Score (by Search Engine): Mascot
	High	Not Found	XP_010668130.2 [301-314]	[R].YAVVSPLIGVQGFR.[W]		FALSE	High	YAVVSPLIGVQGFR		1	1	2	XP_010668130.2	0	1505.85	High	2	753.428	0.56	79
	High	High	XP_010668130.2 [315-325]; KMT18005.1 [230-240]	[R].WAIDNDQWQGR.[V]		FALSE	High	WAIDNDQWQGR		2	2	2	XP_010668130.2; KMT18005.1	0	1388.63	High	2	694.821	0.36	61
	Not Found	High	XP_010668130.2 [263-271]; KMT18005.1 [178-186]	[K].LADYLTDQR.[N]		FALSE	High	LADYLTDQR		2	2	1	XP_010668130.2; KMT18005.1	0	1094.55	High	2	547.775	-5.03	54
	High	Not Found	XP_010668130.2 [416-425]; KMT18005.1 [331-340]	[K].LIAEPGVGHR.[V]		FALSE	High	LIAEPGVGHR		2	2	1	XP_010668130.2; KMT18005.1	0	1048.59	High	2	524.799	1.01	33
KMS97832.1	hypothetical protein BVRB_5g123920 [Beta vulgaris subsp. vulgaris]	34	10	24	10	358	40.4	5.49	773	X	X
	Found in Sample: [S1] F1: Sample, 1	Found in Sample: [S2] F2: Sample, 2	Positions in Master Proteins	Annotated Sequence	Modifications in Master Proteins	Checked	Confidence	Sequence	Modifications	# Protein Groups	# Proteins	# PSMs	Master Protein Accessions	# Missed Cleavages	Theo. MH+ [Da]	Confidence (by Search Engine): Mascot	Charge (by Search Engine): Mascot	m/z [Da] (by Search Engine): Mascot	DeltaM [ppm] (by Search Engine): Mascot	Ions Score (by Search Engine): Mascot
	High	High	KMS97832.1 [52-66]	[R].TINVPEGFDYELYNR.[N]		FALSE	High	TINVPEGFDYELYNR		1	2	6	KMS97832.1	0	1829.87	High	2	915.441	2.04	81
	High	High	KMS97832.1 [193-202]	[R].YVDAVLTIPK.[G]		FALSE	High	YVDAVLTIPK		1	2	6	KMS97832.1	0	1118.65	High	2	559.825	-1.99	57
	High	Not Found	KMS97832.1 [117-126]	[K].DINALEQHIK.[N]		FALSE	High	DINALEQHIK		1	4	1	KMS97832.1	0	1180.63	High	3	394.215	-1.38	48
	Not Found	High	KMS97832.1 [249-259]	[K].VICDHLGLGVK.[T]		FALSE	High	VICDHLGLGVK	1xCarbamidomethyl [C3]	1	4	1	KMS97832.1	0	1210.66	High	3	404.225	-1.18	43
	High	High	KMS97832.1 [77-83]	[K].ASCISFK.[D]		FALSE	High	ASCISFK	1xCarbamidomethyl [C3]	1	2	2	KMS97832.1	0	812.397	High	2	406.701	-1.75	41
	High	High	KMS97832.1 [270-278]	[K].ASNPFVNLK.[K]		FALSE	High	ASNPFVNLK		1	2	2	KMS97832.1	0	989.541	High	2	495.274	-0.89	39
	High	High	KMS97832.1 [260-269]	[K].TGLPYIYHSK.[A]		FALSE	High	TGLPYIYHSK		1	4	2	KMS97832.1	0	1178.62	High	3	393.545	-0.19	37
	High	High	KMS97832.1 [238-248]	[R].YDDMWAGWCTK.[V]		FALSE	High	YDDMWAGWCTK	1xCarbamidomethyl [C9]	1	4	2	KMS97832.1	0	1432.57	High	2	716.787	0.12	37
	High	Not Found	KMS97832.1 [164-189]	[K].TAVSHGLWLNVPDYDAPTQLVKPLER.[N]		FALSE	High	TAVSHGLWLNVPDYDAPTQLVKPLER		1	2	1	KMS97832.1	0	2919.54	High	4	730.64	0.57	33
	High	Not Found	KMS97832.1 [99-111]	[K].YIYTIDDDCFVAK.[D]		FALSE	High	YIYTIDDDCFVAK	1xCarbamidomethyl [C9]	1	4	1	KMS97832.1	0	1622.74	High	2	811.873	-1.68	28
XP_010686710.1	inositol monophosphatase [Beta vulgaris subsp. vulgaris]	9	2	2	2	270	29.3	5.07	56	X
	Found in Sample: [S1] F1: Sample, 1	Found in Sample: [S2] F2: Sample, 2	Positions in Master Proteins	Annotated Sequence	Modifications in Master Proteins	Checked	Confidence	Sequence	Modifications	# Protein Groups	# Proteins	# PSMs	Master Protein Accessions	# Missed Cleavages	Theo. MH+ [Da]	Confidence (by Search Engine): Mascot	Charge (by Search Engine): Mascot	m/z [Da] (by Search Engine): Mascot	DeltaM [ppm] (by Search Engine): Mascot	Ions Score (by Search Engine): Mascot
	High	Not Found	XP_010686710.1 [236-250]	[R].VFDPSGKDFDITVTR.[V]		FALSE	High	VFDPSGKDFDITVTR		1	1	1	XP_010686710.1	1	1696.85	High	3	566.289	-0.85	41
	High	Not Found	XP_010686710.1 [251-259]	[R].VAASNPLIK.[D]		FALSE	High	VAASNPLIK		1	1	1	XP_010686710.1	0	912.551	High	2	456.779	-1.45	33
XP_010695928.1	proteasome subunit alpha type-4 [Beta vulgaris subsp. vulgaris]	16	3	6	3	250	27.3	7.31	255	X	X
	Found in Sample: [S1] F1: Sample, 1	Found in Sample: [S2] F2: Sample, 2	Positions in Master Proteins	Annotated Sequence	Modifications in Master Proteins	Checked	Confidence	Sequence	Modifications	# Protein Groups	# Proteins	# PSMs	Master Protein Accessions	# Missed Cleavages	Theo. MH+ [Da]	Confidence (by Search Engine): Mascot	Charge (by Search Engine): Mascot	m/z [Da] (by Search Engine): Mascot	DeltaM [ppm] (by Search Engine): Mascot	Ions Score (by Search Engine): Mascot
	High	High	XP_010695928.1 [161-176]	[K].ATAIGANNQAAQSMLK.[Q]		FALSE	High	ATAIGANNQAAQSMLK		1	2	3	XP_010695928.1	0	1588.81	High	2	794.909	0.33	94
	High	Not Found	XP_010695928.1 [210-222]	[K].LELAEVFLLPSGK.[V]		FALSE	High	LELAEVFLLPSGK		1	1	1	XP_010695928.1	0	1415.81	High	2	708.411	-0.3	54
	Not Found	High	XP_010695928.1 [55-64]	[K].LLQTATSNEK.[M]		FALSE	High	LLQTATSNEK		1	1	2	XP_010695928.1	0	1104.59	High	2	552.797	-3.32	50
KMT18897.1	hypothetical protein BVRB_2g029980 [Beta vulgaris subsp. vulgaris]	16	4	19	4	394	43.2	7.84	708	X	X
	Found in Sample: [S1] F1: Sample, 1	Found in Sample: [S2] F2: Sample, 2	Positions in Master Proteins	Annotated Sequence	Modifications in Master Proteins	Checked	Confidence	Sequence	Modifications	# Protein Groups	# Proteins	# PSMs	Master Protein Accessions	# Missed Cleavages	Theo. MH+ [Da]	Confidence (by Search Engine): Mascot	Charge (by Search Engine): Mascot	m/z [Da] (by Search Engine): Mascot	DeltaM [ppm] (by Search Engine): Mascot	Ions Score (by Search Engine): Mascot
	High	High	KMT18897.1 [327-346]	[R].LGSDIAVQGNVDPGVLFGSK.[E]		FALSE	High	LGSDIAVQGNVDPGVLFGSK		1	2	8	KMT18897.1	0	1973.03	High	2	987.024	3.05	90
	High	High	KMT18897.1 [48-61]	[K].GASTAEPLLLNAVK.[G]		FALSE	High	GASTAEPLLLNAVK		1	1	4	KMT18897.1	0	1383.78	High	2	692.395	-1.04	62
	High	Not Found	KMT18897.1 [161-179]	[R].EFDPEESVPYVGEALTILR.[K]		FALSE	High	EFDPEESVPYVGEALTILR		1	2	1	KMT18897.1	0	2164.08	High	3	722.032	0.59	51
	High	High	KMT18897.1 [143-151]	[K].GPIIFDPLR.[T]		FALSE	High	GPIIFDPLR		1	2	6	KMT18897.1	0	1027.59	High	2	514.3	-0.3	46
XP_010692567.1	glucan endo-1,3-beta-glucosidase [Beta vulgaris subsp. vulgaris]	17	3	6	3	341	36.3	4.75	301	X	X
	Found in Sample: [S1] F1: Sample, 1	Found in Sample: [S2] F2: Sample, 2	Positions in Master Proteins	Annotated Sequence	Modifications in Master Proteins	Checked	Confidence	Sequence	Modifications	# Protein Groups	# Proteins	# PSMs	Master Protein Accessions	# Missed Cleavages	Theo. MH+ [Da]	Confidence (by Search Engine): Mascot	Charge (by Search Engine): Mascot	m/z [Da] (by Search Engine): Mascot	DeltaM [ppm] (by Search Engine): Mascot	Ions Score (by Search Engine): Mascot
	High	High	XP_010692567.1 [62-79]	[R].IYAPDQPTLQALQGSGIR.[I]		FALSE	High	IYAPDQPTLQALQGSGIR		1	1	3	XP_010692567.1	0	1928.02	High	2	964.516	0.83	100
	High	Not Found	XP_010692567.1 [253-285]	[R].AGAPNTAIVVSESGWPSEGGNAATSDNAGTYYR.[N]		FALSE	High	AGAPNTAIVVSESGWPSEGGNAATSDNAGTYYR		1	1	2	XP_010692567.1	0	3270.49	High	3	1090.84	1.75	56
	High	Not Found	XP_010692567.1 [80-86]	[R].IILDVPR.[D]		FALSE	High	IILDVPR		1	1	1	XP_010692567.1	0	825.519	High	2	413.263	0.45	34
KMT02269.1	hypothetical protein BVRB_9g206190 [Beta vulgaris subsp. vulgaris]	45	6	29	6	228	23.1	6.19	1118	X	X
	Found in Sample: [S1] F1: Sample, 1	Found in Sample: [S2] F2: Sample, 2	Positions in Master Proteins	Annotated Sequence	Modifications in Master Proteins	Checked	Confidence	Sequence	Modifications	# Protein Groups	# Proteins	# PSMs	Master Protein Accessions	# Missed Cleavages	Theo. MH+ [Da]	Confidence (by Search Engine): Mascot	Charge (by Search Engine): Mascot	m/z [Da] (by Search Engine): Mascot	DeltaM [ppm] (by Search Engine): Mascot	Ions Score (by Search Engine): Mascot
	High	High	KMT02269.1 [85-108]	[K].GTSNVEGVVTLTQEDDGPTTVNVR.[I]		FALSE	High	GTSNVEGVVTLTQEDDGPTTVNVR		1	2	8	KMT02269.1	0	2488.22	High	3	830.077	0.51	140
	High	Not Found	KMT02269.1 [79-108]	[K].AVAVLKGTSNVEGVVTLTQEDDGPTTVNVR.[I]		FALSE	High	AVAVLKGTSNVEGVVTLTQEDDGPTTVNVR		1	2	2	KMT02269.1	1	3069.61	High	3	1023.87	-0.48	106
	High	High	KMT02269.1 [190-217]	[R].ALVVHELEDDLGKGGHELSLTTGNAGGR.[L]		FALSE	High	ALVVHELEDDLGKGGHELSLTTGNAGGR		1	2	3	KMT02269.1	1	2845.44	High	4	712.118	2.1	59
	High	High	KMT02269.1 [109-116]	[R].ITGLTPGK.[H]		FALSE	High	ITGLTPGK		1	2	13	KMT02269.1	0	786.472	High	2	393.739	-1.56	54
	High	High	KMT02269.1 [154-189]	[R].HAGDLGNIVANTDGVAEATIIDNQIPLSGANSVVGR.[A]		FALSE	High	HAGDLGNIVANTDGVAEATIIDNQIPLSGANSVVGR		1	2	2	KMT02269.1	0	3558.81	High	3	1186.94	0.34	38
	High	Not Found	KMT02269.1 [190-202]	[R].ALVVHELEDDLGK.[G]		FALSE	High	ALVVHELEDDLGK		1	2	1	KMT02269.1	0	1437.76	High	3	479.923	-1.9	33
XP_048490414.1	bifunctional purple acid phosphatase 26 isoform X1 [Beta vulgaris subsp. vulgaris]	10	3	5	3	523	60.5	7.28	179	X	X
	Found in Sample: [S1] F1: Sample, 1	Found in Sample: [S2] F2: Sample, 2	Positions in Master Proteins	Annotated Sequence	Modifications in Master Proteins	Checked	Confidence	Sequence	Modifications	# Protein Groups	# Proteins	# PSMs	Master Protein Accessions	# Missed Cleavages	Theo. MH+ [Da]	Confidence (by Search Engine): Mascot	Charge (by Search Engine): Mascot	m/z [Da] (by Search Engine): Mascot	DeltaM [ppm] (by Search Engine): Mascot	Ions Score (by Search Engine): Mascot
	High	High	XP_048490414.1 [431-450]	[K].AAPVYITVGDGGNQEGLAGR.[F]		FALSE	High	AAPVYITVGDGGNQEGLAGR		1	2	2	XP_048490414.1	0	1944.98	High	2	972.994	1.3	62
	High	High	XP_048490414.1 [193-209]	[R].KFWFQTPPEVNPDTSYK.[F]		FALSE	High	KFWFQTPPEVNPDTSYK		1	2	2	XP_048490414.1	1	2084.01	High	3	695.341	-2.23	52
	High	Not Found	XP_048490414.1 [322-337]	[R].ASAHIIVLSSYSPFVK.[Y]		FALSE	High	ASAHIIVLSSYSPFVK		1	2	1	XP_048490414.1	0	1718.95	High	3	573.654	-0.31	43
XP_010689719.1	peroxidase 4 [Beta vulgaris subsp. vulgaris]	19	4	11	3	319	34.6	9.11	499	X	X
	Found in Sample: [S1] F1: Sample, 1	Found in Sample: [S2] F2: Sample, 2	Positions in Master Proteins	Annotated Sequence	Modifications in Master Proteins	Checked	Confidence	Sequence	Modifications	# Protein Groups	# Proteins	# PSMs	Master Protein Accessions	# Missed Cleavages	Theo. MH+ [Da]	Confidence (by Search Engine): Mascot	Charge (by Search Engine): Mascot	m/z [Da] (by Search Engine): Mascot	DeltaM [ppm] (by Search Engine): Mascot	Ions Score (by Search Engine): Mascot
	High	High	XP_010689719.1 [132-148]	[R].DGVNLLGGPSWTVPLGR.[R]		FALSE	High	DGVNLLGGPSWTVPLGR		1	1	4	XP_010689719.1	0	1737.93	High	2	869.47	2.19	99
	High	High	XP_010689719.1 [118-131]	[K].ATVSCADILALAAR.[D]		FALSE	High	ATVSCADILALAAR	1xCarbamidomethyl [C5]	1	1	5	XP_010689719.1	0	1431.76	High	2	716.387	2.44	94
	Not Found	High	XP_010689720.1 [102-110]; XP_010689719.1 [101-109]	[R].GFEVIDAIK.[ST]		FALSE	High	GFEVIDAIK		2	6	1	XP_010689720.1; XP_010689719.1	0	991.546	High	2	496.276	-0.42	42
	High	Not Found	XP_010689719.1 [259-278]	[R].GLLHSDQELFNGGSEDALVR.[S]		FALSE	High	GLLHSDQELFNGGSEDALVR		1	1	1	XP_010689719.1	0	2157.06	High	3	719.69	-1.27	40
KMS96225.1	hypothetical protein BVRB_001340 [Beta vulgaris subsp. vulgaris]	18	4	7	1	208	22.5	8.05	185		X
	Found in Sample: [S1] F1: Sample, 1	Found in Sample: [S2] F2: Sample, 2	Positions in Master Proteins	Annotated Sequence	Modifications in Master Proteins	Checked	Confidence	Sequence	Modifications	# Protein Groups	# Proteins	# PSMs	Master Protein Accessions	# Missed Cleavages	Theo. MH+ [Da]	Confidence (by Search Engine): Mascot	Charge (by Search Engine): Mascot	m/z [Da] (by Search Engine): Mascot	DeltaM [ppm] (by Search Engine): Mascot	Ions Score (by Search Engine): Mascot
	High	High	XP_010666311.4 [63-69]; KMS96225.1 [61-67]	[K].ATTNIFR.[N]		FALSE	High	ATTNIFR		2	9	4	XP_010666311.4; KMS96225.1	0	822.447	High	2	411.726	-3.71	49
	High	Not Found	XP_010666311.4 [108-116]; KMS96225.1 [106-114]	[R].TSEVIIVIR.[G]		FALSE	High	TSEVIIVIR		2	7	1	XP_010666311.4; KMS96225.1	0	1029.63	High	2	515.318	-0.57	43
	Not Found	High	KMS96225.1 [115-127]	[R].GTIIAGFIDTNNR.[A]		FALSE	High	GTIIAGFIDTNNR		1	7	1	KMS96225.1	0	1391.73	High	2	696.368	1.28	36
	Not Found	High	XP_010666311.4 [36-43]; KMT16965.1 [34-41]; KMS96225.1 [34-41]; AAG36666.1 [34-41]	[R].GPQGYACK.[ND]		FALSE	High	GPQGYACK	1xCarbamidomethyl [C7]	4	13	1	XP_010666311.4; KMT16965.1; KMS96225.1; AAG36666.1	0	880.398	High	2	440.702	-2.69	29
XP_010676464.1	puromycin-sensitive aminopeptidase [Beta vulgaris subsp. vulgaris]	11	10	22	10	979	110.2	6.3	542	X	X
	Found in Sample: [S1] F1: Sample, 1	Found in Sample: [S2] F2: Sample, 2	Positions in Master Proteins	Annotated Sequence	Modifications in Master Proteins	Checked	Confidence	Sequence	Modifications	# Protein Groups	# Proteins	# PSMs	Master Protein Accessions	# Missed Cleavages	Theo. MH+ [Da]	Confidence (by Search Engine): Mascot	Charge (by Search Engine): Mascot	m/z [Da] (by Search Engine): Mascot	DeltaM [ppm] (by Search Engine): Mascot	Ions Score (by Search Engine): Mascot
	High	Not Found	XP_010676464.1 [467-478]	[K].MDNFYTVTVYEK.[G]		FALSE	High	MDNFYTVTVYEK		1	1	1	XP_010676464.1	0	1509.69	High	2	755.352	2.37	72
	High	High	XP_010676464.1 [207-221]	[K].SSGNFCTQCEAEGFR.[K]		FALSE	High	SSGNFCTQCEAEGFR	2xCarbamidomethyl [C6; C9]	1	3	2	XP_010676464.1	0	1749.7	High	2	875.351	-0.52	69
	High	High	XP_010676464.1 [560-573]	[K].FSQEVSPTPGQQVK.[E]		FALSE	High	FSQEVSPTPGQQVK		1	3	3	XP_010676464.1	0	1531.78	High	2	766.39	-1.13	53
	High	High	XP_010676464.1 [165-173]	[K].EGEFSVDSR.[H]		FALSE	High	EGEFSVDSR		1	3	4	XP_010676464.1	0	1025.45	High	2	513.23	-1.44	48
	High	High	XP_010676464.1 [934-940]	[R].MVSAFSR.[W]		FALSE	High	MVSAFSR		1	3	2	XP_010676464.1	0	797.397	High	2	399.202	-1.59	42
	High	Not Found	XP_010676464.1 [362-369]	[K].SLNIFNSK.[L]		FALSE	High	SLNIFNSK		1	5	2	XP_010676464.1	0	922.499	High	2	461.753	-0.53	40
	High	High	XP_010676464.1 [755-761]	[K].ELALQLK.[TA]		FALSE	High	ELALQLK		1	5	4	XP_010676464.1	0	814.503	High	2	407.756	0.83	39
	High	High	XP_010676464.1 [673-681]	[R].WEAGQILGR.[K]		FALSE	High	WEAGQILGR		1	3	2	XP_010676464.1	0	1029.55	High	2	515.278	1	38
	High	Not Found	XP_010676464.1 [174-184]	[R].HLTLPSLPSGK.[F]		FALSE	High	HLTLPSLPSGK		1	3	1	XP_010676464.1	0	1149.66	High	2	575.335	0.01	35
	Not Found	High	XP_010676464.1 [773-786]	[K].SSEPYEFNHPNMAR.[R]		FALSE	High	SSEPYEFNHPNMAR		1	3	1	XP_010676464.1	0	1678.73	High	3	560.247	-1.24	33
XP_010682823.1	proteasome subunit beta type-5 [Beta vulgaris subsp. vulgaris]	7	2	2	2	272	29.5	6.54	63	X	X
	Found in Sample: [S1] F1: Sample, 1	Found in Sample: [S2] F2: Sample, 2	Positions in Master Proteins	Annotated Sequence	Modifications in Master Proteins	Checked	Confidence	Sequence	Modifications	# Protein Groups	# Proteins	# PSMs	Master Protein Accessions	# Missed Cleavages	Theo. MH+ [Da]	Confidence (by Search Engine): Mascot	Charge (by Search Engine): Mascot	m/z [Da] (by Search Engine): Mascot	DeltaM [ppm] (by Search Engine): Mascot	Ions Score (by Search Engine): Mascot
	High	Not Found	XP_010682823.1 [137-146]	[K].LLANILYNYR.[G]		FALSE	High	LLANILYNYR		1	1	1	XP_010682823.1	0	1252.7	High	2	626.855	-1.23	44
	Not Found	High	XP_010682823.1 [65-74]	[K].HGVIVAADSR.[A]		FALSE	High	HGVIVAADSR		1	1	1	XP_010682823.1	0	1024.55	High	2	512.78	-0.86	38
XP_010666311.4	auxin-binding protein ABP19b [Beta vulgaris subsp. vulgaris]	19	5	13	1	210	22.8	8.48	397	X
	Found in Sample: [S1] F1: Sample, 1	Found in Sample: [S2] F2: Sample, 2	Positions in Master Proteins	Annotated Sequence	Modifications in Master Proteins	Checked	Confidence	Sequence	Modifications	# Protein Groups	# Proteins	# PSMs	Master Protein Accessions	# Missed Cleavages	Theo. MH+ [Da]	Confidence (by Search Engine): Mascot	Charge (by Search Engine): Mascot	m/z [Da] (by Search Engine): Mascot	DeltaM [ppm] (by Search Engine): Mascot	Ions Score (by Search Engine): Mascot
	High	High	XP_048490404.1 [52-67]; XP_010666311.4 [44-59]	[K].NPATITTDDFVYTGFR.[G]		FALSE	High	NPATITTDDFVYTGFR		2	8	6	XP_048490404.1; XP_010666311.4	0	1817.87	High	2	909.437	-1.64	76
	High	High	XP_010666311.4 [63-69]; KMS96225.1 [61-67]	[K].ATTNIFR.[N]		FALSE	High	ATTNIFR		2	9	4	XP_010666311.4; KMS96225.1	0	822.447	High	2	411.726	-3.71	49
	High	Not Found	XP_010666311.4 [108-116]; KMS96225.1 [106-114]	[R].TSEVIIVIR.[G]		FALSE	High	TSEVIIVIR		2	7	1	XP_010666311.4; KMS96225.1	0	1029.63	High	2	515.318	-0.57	43
	High	Not Found	XP_010666311.4 [36-59]	[R].GPQGYACKNPATITTDDFVYTGFR.[G]		FALSE	High	GPQGYACKNPATITTDDFVYTGFR	1xCarbamidomethyl [C7]	1	3	1	XP_010666311.4	1	2679.25	High	3	893.755	0.22	35
	Not Found	High	XP_010666311.4 [36-43]; KMT16965.1 [34-41]; KMS96225.1 [34-41]; AAG36666.1 [34-41]	[R].GPQGYACK.[ND]		FALSE	High	GPQGYACK	1xCarbamidomethyl [C7]	4	13	1	XP_010666311.4; KMT16965.1; KMS96225.1; AAG36666.1	0	880.398	High	2	440.702	-2.69	29
XP_010678486.1	cocosin 1 [Beta vulgaris subsp. vulgaris]	2	1	4	1	357	38.7	5.3	101	X	X
	Found in Sample: [S1] F1: Sample, 1	Found in Sample: [S2] F2: Sample, 2	Positions in Master Proteins	Annotated Sequence	Modifications in Master Proteins	Checked	Confidence	Sequence	Modifications	# Protein Groups	# Proteins	# PSMs	Master Protein Accessions	# Missed Cleavages	Theo. MH+ [Da]	Confidence (by Search Engine): Mascot	Charge (by Search Engine): Mascot	m/z [Da] (by Search Engine): Mascot	DeltaM [ppm] (by Search Engine): Mascot	Ions Score (by Search Engine): Mascot
	High	High	XP_010678486.1 [343-350]	[K].LFIENISK.[T]		FALSE	High	LFIENISK		1	1	4	XP_010678486.1	0	963.551	High	2	482.278	-1.59	49
KMT15626.1	hypothetical protein BVRB_3g056180 [Beta vulgaris subsp. vulgaris]	39	14	32	1	411	44.6	6.55	1117	X	X
	Found in Sample: [S1] F1: Sample, 1	Found in Sample: [S2] F2: Sample, 2	Positions in Master Proteins	Annotated Sequence	Modifications in Master Proteins	Checked	Confidence	Sequence	Modifications	# Protein Groups	# Proteins	# PSMs	Master Protein Accessions	# Missed Cleavages	Theo. MH+ [Da]	Confidence (by Search Engine): Mascot	Charge (by Search Engine): Mascot	m/z [Da] (by Search Engine): Mascot	DeltaM [ppm] (by Search Engine): Mascot	Ions Score (by Search Engine): Mascot
	High	High	XP_057249115.1 [232-243]; KMT15626.1 [232-243]	[K].VVAVSDISGAIK.[N]		FALSE	High	VVAVSDISGAIK		2	2	2	XP_057249115.1; KMT15626.1	0	1158.67	High	2	579.839	-1.55	88
	High	High	KMT15626.1 [103-119]	[K].GGIGCDPSDLSPSELER.[L]		FALSE	High	GGIGCDPSDLSPSELER	1xCarbamidomethyl [C5]	1	1	2	KMT15626.1	0	1788.81	High	2	894.907	-0.51	88
	High	High	XP_057249115.1 [390-399]; KMT15626.1 [390-399]	[R].MGAFTLGVNR.[V]		FALSE	High	MGAFTLGVNR		2	2	3	XP_057249115.1; KMT15626.1	0	1065.55	High	2	533.277	-3.23	73
	High	High	XP_057249115.1 [91-102]; KMT15626.1 [91-102]	[K].TAVANIPYGGAK.[G]		FALSE	High	TAVANIPYGGAK		2	2	4	XP_057249115.1; KMT15626.1	0	1161.63	High	2	581.316	-0.93	68
	High	Not Found	XP_057249115.1 [188-202]; KMT15626.1 [188-202]	[R].GVLFATEALLNEYGK.[T]		FALSE	High	GVLFATEALLNEYGK		2	2	2	XP_057249115.1; KMT15626.1	0	1624.86	High	2	812.933	0.81	68
	High	High	XP_057249115.1 [44-55]; KMT15626.1 [44-55]	[K].DDGTLASFIGFR.[V]		FALSE	High	DDGTLASFIGFR		2	2	2	XP_057249115.1; KMT15626.1	0	1298.64	High	2	649.822	0.06	65
	High	High	XP_057249115.1 [14-23]; KMT15626.1 [14-23]	[R].ASQLLGLDAK.[L]		FALSE	High	ASQLLGLDAK		2	2	3	XP_057249115.1; KMT15626.1	0	1015.58	High	2	508.292	-2.35	58
	High	High	XP_057249115.1 [13-23]; KMT15626.1 [13-23]	[K].RASQLLGLDAK.[L]		FALSE	High	RASQLLGLDAK		2	2	2	XP_057249115.1; KMT15626.1	1	1171.68	High	2	586.343	0.23	56
	High	High	XP_057249115.1 [203-223]; KMT15626.1 [203-223]	[K].TISGQSFVIQGFGNVGSWAAR.[L]		FALSE	High	TISGQSFVIQGFGNVGSWAAR		2	2	2	XP_057249115.1; KMT15626.1	0	2182.1	High	3	728.039	-0.78	55
	High	High	XP_057249115.1 [224-231]; KMT15626.1 [224-231]	[R].LISELGGK.[V]		FALSE	High	LISELGGK		2	2	3	XP_057249115.1; KMT15626.1	0	816.483	High	2	408.745	-0.99	55
	High	Not Found	XP_057249115.1 [37-55]; KMT15626.1 [37-55]	[K].VECTIPKDDGTLASFIGFR.[V]		FALSE	High	VECTIPKDDGTLASFIGFR	1xCarbamidomethyl [C3]	2	2	1	XP_057249115.1; KMT15626.1	1	2126.06	High	3	709.357	-0.97	44
	High	High	XP_057249115.1 [27-33]; KMT15626.1 [27-33]	[R].SLLIPFR.[E]		FALSE	High	SLLIPFR		2	2	2	XP_057249115.1; KMT15626.1	0	845.524	High	2	423.266	-0.08	36
	High	High	XP_057249115.1 [246-255]; KMT15626.1 [246-255]	[K].NGLDVDSLLK.[H]		FALSE	High	NGLDVDSLLK		2	2	2	XP_057249115.1; KMT15626.1	0	1073.58	High	2	537.295	-1.3	35
	High	High	XP_057249115.1 [306-324]; KMT15626.1 [306-324]	[K].FIVEAANHPTDPEADEILK.[K]		FALSE	High	FIVEAANHPTDPEADEILK		2	2	2	XP_057249115.1; KMT15626.1	0	2109.05	High	3	703.69	2.38	35
KMT16965.1	hypothetical protein BVRB_2g044330 [Beta vulgaris subsp. vulgaris]	16	3	10	2	252	26.9	4.31	294	X	X
	Found in Sample: [S1] F1: Sample, 1	Found in Sample: [S2] F2: Sample, 2	Positions in Master Proteins	Annotated Sequence	Modifications in Master Proteins	Checked	Confidence	Sequence	Modifications	# Protein Groups	# Proteins	# PSMs	Master Protein Accessions	# Missed Cleavages	Theo. MH+ [Da]	Confidence (by Search Engine): Mascot	Charge (by Search Engine): Mascot	m/z [Da] (by Search Engine): Mascot	DeltaM [ppm] (by Search Engine): Mascot	Ions Score (by Search Engine): Mascot
	High	High	KMT16965.1 [106-131]	[R].TSEVIIIATGSIIAGFIDTTNTAYYR.[R]		FALSE	High	TSEVIIIATGSIIAGFIDTTNTAYYR		1	5	4	KMT16965.1	0	2790.46	High	3	930.824	0.16	82
	High	High	KMT16965.1 [61-67]	[R].TTSNIFR.[N]		FALSE	High	TTSNIFR		1	4	14	KMT16965.1	0	838.442	High	2	419.724	-1.29	47
	Not Found	High	XP_010666311.4 [36-43]; KMT16965.1 [34-41]; KMS96225.1 [34-41]; AAG36666.1 [34-41]	[R].GPQGYACK.[ND]		FALSE	High	GPQGYACK	1xCarbamidomethyl [C7]	4	13	1	XP_010666311.4; KMT16965.1; KMS96225.1; AAG36666.1	0	880.398	High	2	440.702	-2.69	29
KMT04637.1	hypothetical protein BVRB_8g182900 [Beta vulgaris subsp. vulgaris]	6	2	2	2	314	35.3	5.07	67	X
	Found in Sample: [S1] F1: Sample, 1	Found in Sample: [S2] F2: Sample, 2	Positions in Master Proteins	Annotated Sequence	Modifications in Master Proteins	Checked	Confidence	Sequence	Modifications	# Protein Groups	# Proteins	# PSMs	Master Protein Accessions	# Missed Cleavages	Theo. MH+ [Da]	Confidence (by Search Engine): Mascot	Charge (by Search Engine): Mascot	m/z [Da] (by Search Engine): Mascot	DeltaM [ppm] (by Search Engine): Mascot	Ions Score (by Search Engine): Mascot
	High	Not Found	KMT04637.1 [224-231]	[R].TALQVPYR.[S]		FALSE	High	TALQVPYR		1	2	1	KMT04637.1	0	947.531	High	2	474.269	-0.22	46
	High	Not Found	KMT04637.1 [51-61]	[K].AGYTAIAIDYR.[G]		FALSE	High	AGYTAIAIDYR		1	2	1	KMT04637.1	0	1213.62	High	2	607.314	-0.12	40
KMS99098.1	hypothetical protein BVRB_3g066960 [Beta vulgaris subsp. vulgaris]	7	1	3	1	257	27.2	6.52	141	X	X
	Found in Sample: [S1] F1: Sample, 1	Found in Sample: [S2] F2: Sample, 2	Positions in Master Proteins	Annotated Sequence	Modifications in Master Proteins	Checked	Confidence	Sequence	Modifications	# Protein Groups	# Proteins	# PSMs	Master Protein Accessions	# Missed Cleavages	Theo. MH+ [Da]	Confidence (by Search Engine): Mascot	Charge (by Search Engine): Mascot	m/z [Da] (by Search Engine): Mascot	DeltaM [ppm] (by Search Engine): Mascot	Ions Score (by Search Engine): Mascot
	High	High	KMS99098.1 [169-186]	[K].VSSSVFSTEPVAIYQVDK.[V]		FALSE	High	VSSSVFSTEPVAIYQVDK		1	2	3	KMS99098.1	0	1956	High	2	978.502	0.36	67
XP_010679299.1	11S globulin seed storage protein 2 [Beta vulgaris subsp. vulgaris]	9	3	5	3	473	53.9	7.12	135	X	X
	Found in Sample: [S1] F1: Sample, 1	Found in Sample: [S2] F2: Sample, 2	Positions in Master Proteins	Annotated Sequence	Modifications in Master Proteins	Checked	Confidence	Sequence	Modifications	# Protein Groups	# Proteins	# PSMs	Master Protein Accessions	# Missed Cleavages	Theo. MH+ [Da]	Confidence (by Search Engine): Mascot	Charge (by Search Engine): Mascot	m/z [Da] (by Search Engine): Mascot	DeltaM [ppm] (by Search Engine): Mascot	Ions Score (by Search Engine): Mascot
	High	High	XP_010679299.1 [401-412]	[R].AGNQGFEYVSFK.[T]		FALSE	High	AGNQGFEYVSFK		1	1	3	XP_010679299.1	0	1346.64	High	2	673.822	-1.3	56
	High	Not Found	XP_010679299.1 [307-313]	[R].EADVFSR.[H]		FALSE	High	EADVFSR		1	1	1	XP_010679299.1	0	823.394	High	2	412.199	-3.86	37
	High	Not Found	XP_010679299.1 [431-452]	[R].AMPVQVLTNAYQISPSEAQELK.[Y]		FALSE	High	AMPVQVLTNAYQISPSEAQELK		1	1	1	XP_010679299.1	0	2417.24	High	3	806.418	-0.01	32
XP_057250363.1	GDSL esterase/lipase At1g09390 [Beta vulgaris subsp. vulgaris]	6	2	2	2	362	39.5	7.27	63	X	X
	Found in Sample: [S1] F1: Sample, 1	Found in Sample: [S2] F2: Sample, 2	Positions in Master Proteins	Annotated Sequence	Modifications in Master Proteins	Checked	Confidence	Sequence	Modifications	# Protein Groups	# Proteins	# PSMs	Master Protein Accessions	# Missed Cleavages	Theo. MH+ [Da]	Confidence (by Search Engine): Mascot	Charge (by Search Engine): Mascot	m/z [Da] (by Search Engine): Mascot	DeltaM [ppm] (by Search Engine): Mascot	Ions Score (by Search Engine): Mascot
	High	Not Found	XP_057250363.1 [76-88]	[R].LIIDFLCQSLNTK.[F]		FALSE	High	LIIDFLCQSLNTK	1xCarbamidomethyl [C7]	1	2	1	XP_057250363.1	0	1564.84	High	2	782.924	0.49	51
	Not Found	High	XP_057250363.1 [137-146]	[R].SLELAATGAK.[G]		FALSE	High	SLELAATGAK		1	2	1	XP_057250363.1	0	960.536	High	2	480.771	-2.01	37
XP_010678281.1	glutamate-1-semialdehyde 2,1-aminomutase, chloroplastic [Beta vulgaris subsp. vulgaris]	4	1	2	1	473	50.7	6.21	99	X	X
	Found in Sample: [S1] F1: Sample, 1	Found in Sample: [S2] F2: Sample, 2	Positions in Master Proteins	Annotated Sequence	Modifications in Master Proteins	Checked	Confidence	Sequence	Modifications	# Protein Groups	# Proteins	# PSMs	Master Protein Accessions	# Missed Cleavages	Theo. MH+ [Da]	Confidence (by Search Engine): Mascot	Charge (by Search Engine): Mascot	m/z [Da] (by Search Engine): Mascot	DeltaM [ppm] (by Search Engine): Mascot	Ions Score (by Search Engine): Mascot
	High	High	XP_010678281.1 [201-218]	[K].AGSGVATLGLPDSPGVPK.[S]		FALSE	High	AGSGVATLGLPDSPGVPK		1	1	2	XP_010678281.1	0	1622.87	High	2	811.941	-0.31	58
CAA03758.1	unnamed protein product [Beta vulgaris subsp. vulgaris]	11	1	2	1	76	8.1	4.88	45	X	X
	Found in Sample: [S1] F1: Sample, 1	Found in Sample: [S2] F2: Sample, 2	Positions in Master Proteins	Annotated Sequence	Modifications in Master Proteins	Checked	Confidence	Sequence	Modifications	# Protein Groups	# Proteins	# PSMs	Master Protein Accessions	# Missed Cleavages	Theo. MH+ [Da]	Confidence (by Search Engine): Mascot	Charge (by Search Engine): Mascot	m/z [Da] (by Search Engine): Mascot	DeltaM [ppm] (by Search Engine): Mascot	Ions Score (by Search Engine): Mascot
	High	High	CAA03758.1 [40-47]	[K].FGYCGVGR.[A]		FALSE	High	FGYCGVGR	1xCarbamidomethyl [C4]	1	2	2	CAA03758.1	0	915.414	High	2	458.21	-0.64	30
XP_010665785.1	glutathione S-transferase [Beta vulgaris subsp. vulgaris]	4	1	6	1	214	23.9	5.78	142	X	X
	Found in Sample: [S1] F1: Sample, 1	Found in Sample: [S2] F2: Sample, 2	Positions in Master Proteins	Annotated Sequence	Modifications in Master Proteins	Checked	Confidence	Sequence	Modifications	# Protein Groups	# Proteins	# PSMs	Master Protein Accessions	# Missed Cleavages	Theo. MH+ [Da]	Confidence (by Search Engine): Mascot	Charge (by Search Engine): Mascot	m/z [Da] (by Search Engine): Mascot	DeltaM [ppm] (by Search Engine): Mascot	Ions Score (by Search Engine): Mascot
	High	High	XP_010665785.1 [143-150]	[K].VLDVYEAR.[L]		FALSE	High	VLDVYEAR		1	5	6	XP_010665785.1	0	964.51	High	2	482.758	-0.26	47
KMS95876.1	hypothetical protein BVRB_004160 [Beta vulgaris subsp. vulgaris]	33	3	7	3	168	17	5.48	207	X	X
	Found in Sample: [S1] F1: Sample, 1	Found in Sample: [S2] F2: Sample, 2	Positions in Master Proteins	Annotated Sequence	Modifications in Master Proteins	Checked	Confidence	Sequence	Modifications	# Protein Groups	# Proteins	# PSMs	Master Protein Accessions	# Missed Cleavages	Theo. MH+ [Da]	Confidence (by Search Engine): Mascot	Charge (by Search Engine): Mascot	m/z [Da] (by Search Engine): Mascot	DeltaM [ppm] (by Search Engine): Mascot	Ions Score (by Search Engine): Mascot
	High	High	KMS95876.1 [124-140]	[K].ISMPEEDLLNGPGETYK.[V]		FALSE	High	ISMPEEDLLNGPGETYK		1	1	3	KMS95876.1	0	1892.89	High	2	946.95	-0.6	72
	High	High	KMS95876.1 [100-123]	[K].NNAGYPHNVVFDEDEIPSGVDAGK.[I]		FALSE	High	NNAGYPHNVVFDEDEIPSGVDAGK		1	2	3	KMS95876.1	0	2544.16	High	3	848.727	1.2	46
	High	Not Found	KMS95876.1 [151-164]	[K].FYCSPHAGAGMVGK.[V]		FALSE	High	FYCSPHAGAGMVGK	1xCarbamidomethyl [C3]	1	2	1	KMS95876.1	0	1481.67	High	3	494.561	0.76	27
KMT14893.1	hypothetical protein BVRB_3g064070 [Beta vulgaris subsp. vulgaris]	11	7	12	7	670	73.9	5.82	406	X	X
	Found in Sample: [S1] F1: Sample, 1	Found in Sample: [S2] F2: Sample, 2	Positions in Master Proteins	Annotated Sequence	Modifications in Master Proteins	Checked	Confidence	Sequence	Modifications	# Protein Groups	# Proteins	# PSMs	Master Protein Accessions	# Missed Cleavages	Theo. MH+ [Da]	Confidence (by Search Engine): Mascot	Charge (by Search Engine): Mascot	m/z [Da] (by Search Engine): Mascot	DeltaM [ppm] (by Search Engine): Mascot	Ions Score (by Search Engine): Mascot
	High	High	KMT14893.1 [508-519]	[R].WNPDAIVYDSSR.[V]		FALSE	High	WNPDAIVYDSSR		1	2	3	KMT14893.1	0	1422.66	High	2	711.835	-1.18	80
	High	Not Found	KMT14893.1 [258-270]	[R].FPGGCFVEGEWLR.[N]		FALSE	High	FPGGCFVEGEWLR	1xCarbamidomethyl [C5]	1	2	2	KMT14893.1	0	1553.72	High	2	777.365	1.46	57
	High	High	KMT14893.1 [248-254]	[K].LVALEPR.[F]		FALSE	High	LVALEPR		1	2	3	KMT14893.1	0	797.488	High	2	399.247	-0.54	55
	High	Not Found	KMT14893.1 [375-389]	[K].YIAIGNEDCGKPYYR.[G]		FALSE	High	YIAIGNEDCGKPYYR	1xCarbamidomethyl [C9]	1	2	1	KMT14893.1	0	1818.85	High	3	606.954	-0.01	45
	High	Not Found	KMT14893.1 [454-464]	[K].AFVSEYAVTGK.[D]		FALSE	High	AFVSEYAVTGK		1	2	1	KMT14893.1	0	1171.6	High	2	586.304	0.77	43
	High	Not Found	KMT14893.1 [573-584]	[K].IVNFANNYVNLK.[L]		FALSE	High	IVNFANNYVNLK		1	2	1	KMT14893.1	0	1408.76	High	2	704.884	1.06	43
	High	Not Found	KMT14893.1 [212-218]	[R].LQLTTTK.[K]		FALSE	High	LQLTTTK		1	2	1	KMT14893.1	0	804.483	High	2	402.745	-0.09	34
KMS97168.1	hypothetical protein BVRB_7g178310 [Beta vulgaris subsp. vulgaris]	11	2	5	1	233	25.9	8.73	133	X
	Found in Sample: [S1] F1: Sample, 1	Found in Sample: [S2] F2: Sample, 2	Positions in Master Proteins	Annotated Sequence	Modifications in Master Proteins	Checked	Confidence	Sequence	Modifications	# Protein Groups	# Proteins	# PSMs	Master Protein Accessions	# Missed Cleavages	Theo. MH+ [Da]	Confidence (by Search Engine): Mascot	Charge (by Search Engine): Mascot	m/z [Da] (by Search Engine): Mascot	DeltaM [ppm] (by Search Engine): Mascot	Ions Score (by Search Engine): Mascot
	High	Not Found	KMS97168.1 [171-186]	[K].LIGATDPLQAEPGTIR.[G]		FALSE	High	LIGATDPLQAEPGTIR		1	2	3	KMS97168.1	0	1651.9	High	2	826.456	2.25	58
	High	Not Found	KMS97168.1 [100-108]; XP_010692033.1 [16-24]	[R].GLVGEIISR.[F]		FALSE	High	GLVGEIISR		2	3	2	KMS97168.1; XP_010692033.1	0	943.557	High	2	472.282	-0.38	43
XP_010689720.1	peroxidase P7 [Beta vulgaris subsp. vulgaris]	34	7	22	3	325	35.4	7.56	995	X	X
	Found in Sample: [S1] F1: Sample, 1	Found in Sample: [S2] F2: Sample, 2	Positions in Master Proteins	Annotated Sequence	Modifications in Master Proteins	Checked	Confidence	Sequence	Modifications	# Protein Groups	# Proteins	# PSMs	Master Protein Accessions	# Missed Cleavages	Theo. MH+ [Da]	Confidence (by Search Engine): Mascot	Charge (by Search Engine): Mascot	m/z [Da] (by Search Engine): Mascot	DeltaM [ppm] (by Search Engine): Mascot	Ions Score (by Search Engine): Mascot
	High	Not Found	XP_010689720.1 [265-288]; KMT01981.1 [75-98]	[R].GLLHSDQQLYNGGSEDSLVLTYSR.[N]		FALSE	High	GLLHSDQQLYNGGSEDSLVLTYSR		2	3	1	XP_010689720.1; KMT01981.1	0	2652.29	High	3	884.768	0.14	95
	High	High	XP_010689720.1 [235-251]; KMT01981.1 [45-61]	[R].GSGDFNLAPLDLQTPTR.[F]		FALSE	High	GSGDFNLAPLDLQTPTR		2	3	3	XP_010689720.1; KMT01981.1	0	1801.91	High	2	901.456	-1.5	84
	High	High	XP_010689720.1 [137-149]	[R].LLGGPSWIVPLGR.[R]		FALSE	High	LLGGPSWIVPLGR		1	2	11	XP_010689720.1	0	1364.8	High	2	682.907	0.7	75
	High	Not Found	XP_010689720.1 [252-263]; KMT01981.1 [62-73]	[R].FDNDYYQNLVAK.[R]		FALSE	High	FDNDYYQNLVAK		2	3	1	XP_010689720.1; KMT01981.1	0	1489.7	High	2	745.353	2.17	69
	High	High	XP_010689720.1 [190-204]	[K].DMTVLSGGHTIGLAR.[C]		FALSE	High	DMTVLSGGHTIGLAR		1	2	3	XP_010689720.1	0	1527.79	High	3	509.936	-0.87	67
	Not Found	High	XP_010689720.1 [111-132]	[K].SNVEASCSETVSCADILALAAR.[D]		FALSE	High	SNVEASCSETVSCADILALAAR	2xCarbamidomethyl [C7; C13]	1	3	2	XP_010689720.1	0	2324.09	High	2	1162.55	0.65	59
	Not Found	High	XP_010689720.1 [102-110]; XP_010689719.1 [101-109]	[R].GFEVIDAIK.[ST]		FALSE	High	GFEVIDAIK		2	6	1	XP_010689720.1; XP_010689719.1	0	991.546	High	2	496.276	-0.42	42
XP_010667350.1	L-ascorbate oxidase homolog [Beta vulgaris subsp. vulgaris]	5	2	3	2	539	59.9	9.44	124	X	X
	Found in Sample: [S1] F1: Sample, 1	Found in Sample: [S2] F2: Sample, 2	Positions in Master Proteins	Annotated Sequence	Modifications in Master Proteins	Checked	Confidence	Sequence	Modifications	# Protein Groups	# Proteins	# PSMs	Master Protein Accessions	# Missed Cleavages	Theo. MH+ [Da]	Confidence (by Search Engine): Mascot	Charge (by Search Engine): Mascot	m/z [Da] (by Search Engine): Mascot	DeltaM [ppm] (by Search Engine): Mascot	Ions Score (by Search Engine): Mascot
	High	Not Found	XP_010667350.1 [362-377]	[R].YAVNSVSFIPADTPLK.[L]		FALSE	High	YAVNSVSFIPADTPLK		1	4	1	XP_010667350.1	0	1721.91	High	2	861.46	1.46	66
	High	High	XP_010667350.1 [132-140]	[K].AAGAFGGIR.[I]		FALSE	High	AAGAFGGIR		1	3	2	XP_010667350.1	0	819.447	High	2	410.226	-1.83	49
KMT13713.1	hypothetical protein BVRB_4g080950 [Beta vulgaris subsp. vulgaris]	7	2	3	2	351	39.4	6.29	95	X	X
	Found in Sample: [S1] F1: Sample, 1	Found in Sample: [S2] F2: Sample, 2	Positions in Master Proteins	Annotated Sequence	Modifications in Master Proteins	Checked	Confidence	Sequence	Modifications	# Protein Groups	# Proteins	# PSMs	Master Protein Accessions	# Missed Cleavages	Theo. MH+ [Da]	Confidence (by Search Engine): Mascot	Charge (by Search Engine): Mascot	m/z [Da] (by Search Engine): Mascot	DeltaM [ppm] (by Search Engine): Mascot	Ions Score (by Search Engine): Mascot
	Not Found	High	KMT13713.1 [190-200]	[R].YVDAVLTVPAK.[A]		FALSE	High	YVDAVLTVPAK		1	2	1	KMT13713.1	0	1175.67	High	2	588.337	-0.63	45
	High	Not Found	KMT13713.1 [215-226]	[R].ELLGPALFPGLK.[L]		FALSE	High	ELLGPALFPGLK		1	2	2	KMT13713.1	0	1254.75	High	2	627.877	1.08	42
KMT06334.1	hypothetical protein BVRB_7g160160 [Beta vulgaris subsp. vulgaris]	61	19	81	19	357	38.5	6.58	2940	X	X
	Found in Sample: [S1] F1: Sample, 1	Found in Sample: [S2] F2: Sample, 2	Positions in Master Proteins	Annotated Sequence	Modifications in Master Proteins	Checked	Confidence	Sequence	Modifications	# Protein Groups	# Proteins	# PSMs	Master Protein Accessions	# Missed Cleavages	Theo. MH+ [Da]	Confidence (by Search Engine): Mascot	Charge (by Search Engine): Mascot	m/z [Da] (by Search Engine): Mascot	DeltaM [ppm] (by Search Engine): Mascot	Ions Score (by Search Engine): Mascot
	High	High	KMT06334.1 [40-52]	[R].FASINVENVEDNR.[R]		FALSE	High	FASINVENVEDNR		1	2	2	KMT06334.1	0	1506.72	High	2	753.861	-2.67	126
	High	High	KMT06334.1 [149-168]	[K].IGPNEPSPLAILENANGLAR.[Y]		FALSE	High	IGPNEPSPLAILENANGLAR		1	2	8	KMT06334.1	0	2046.1	High	2	1023.55	0.12	119
	High	High	KMT06334.1 [8-24]	[K].YADELIANAAYIATPGK.[G]		FALSE	High	YADELIANAAYIATPGK		1	2	5	KMT06334.1	0	1780.91	High	2	890.959	-0.85	95
	High	Not Found	KMT06334.1 [104-128]	[K].VDKGTIELAGTNGETTTQGLDNLGK.[R]		FALSE	High	VDKGTIELAGTNGETTTQGLDNLGK		1	2	2	KMT06334.1	1	2532.28	High	3	844.765	0.18	91
	High	High	KMT06334.1 [238-249]	[K].VANDVIAEYTVR.[T]		FALSE	High	VANDVIAEYTVR		1	2	18	KMT06334.1	0	1349.71	High	2	675.358	1.65	80
	High	Not Found	KMT06334.1 [254-283]	[R].TVPPAVPGIMFLSGGQSEEEATLNLNAMNK.[L]		FALSE	High	TVPPAVPGIMFLSGGQSEEEATLNLNAMNK		1	2	1	KMT06334.1	0	3115.54	High	3	1039.19	2.14	68
	High	High	KMT06334.1 [25-39]	[K].GILAADESTGTIGKR.[F]		FALSE	High	GILAADESTGTIGKR		1	4	4	KMT06334.1	1	1488.8	High	3	496.938	-0.89	56
	High	High	KMT06334.1 [237-249]	[K].KVANDVIAEYTVR.[T]		FALSE	High	KVANDVIAEYTVR		1	2	3	KMT06334.1	1	1477.8	High	3	493.271	-1.25	55
	High	High	KMT06334.1 [6-24]	[R].GKYADELIANAAYIATPGK.[G]		FALSE	High	GKYADELIANAAYIATPGK		1	2	3	KMT06334.1	1	1966.03	High	3	656.015	0.89	54
	High	High	KMT06334.1 [130-139]	[R].CAEYYAAGAR.[F]		FALSE	High	CAEYYAAGAR	1xCarbamidomethyl [C1]	1	2	9	KMT06334.1	0	1131.49	High	2	566.248	-0.28	53
	High	High	KMT06334.1 [25-38]	[K].GILAADESTGTIGK.[R]		FALSE	High	GILAADESTGTIGK		1	4	3	KMT06334.1	0	1332.7	High	2	666.855	2.07	51
	High	High	KMT06334.1 [88-94]	[K].LFVDVMK.[E]		FALSE	High	LFVDVMK		1	2	6	KMT06334.1	0	851.47	High	2	426.238	-0.58	48
	High	High	KMT06334.1 [318-325]	[K].AQEVFLAR.[AC]		FALSE	High	AQEVFLAR		1	4	2	KMT06334.1	0	933.515	High	2	467.262	0.66	46
	High	High	KMT06334.1 [95-103]	[K].EGGVLPGIK.[V]		FALSE	High	EGGVLPGIK		1	2	3	KMT06334.1	0	869.509	High	2	435.257	-2.12	45
	High	Not Found	KMT06334.1 [104-129]	[K].VDKGTIELAGTNGETTTQGLDNLGKR.[C]		FALSE	High	VDKGTIELAGTNGETTTQGLDNLGKR		1	2	1	KMT06334.1	2	2688.38	High	4	672.85	-0.04	42
	High	High	KMT06334.1 [40-53]	[R].FASINVENVEDNRR.[A]		FALSE	High	FASINVENVEDNRR		1	2	5	KMT06334.1	1	1662.82	High	3	554.943	-2.12	38
	High	High	KMT06334.1 [307-317]	[K].AWSGKEENVSK.[A]		FALSE	High	AWSGKEENVSK		1	2	2	KMT06334.1	1	1234.61	High	3	412.207	0.32	36
	High	Not Found	KMT06334.1 [169-196]	[R].YAIICQENGLVPIVEPEILVDGSHDIDR.[C]		FALSE	High	YAIICQENGLVPIVEPEILVDGSHDIDR	1xCarbamidomethyl [C5]	1	2	1	KMT06334.1	0	3164.59	High	3	1055.54	-0.5	35
	High	High	KMT06334.1 [204-210]	[R].VLAACYK.[S]		FALSE	High	VLAACYK	1xCarbamidomethyl [C5]	1	2	3	KMT06334.1	0	824.433	High	2	412.721	0.34	34
XP_010676176.1	monocopper oxidase-like protein SKU5 [Beta vulgaris subsp. vulgaris]	5	2	4	2	594	66.5	8.82	122	X	X
	Found in Sample: [S1] F1: Sample, 1	Found in Sample: [S2] F2: Sample, 2	Positions in Master Proteins	Annotated Sequence	Modifications in Master Proteins	Checked	Confidence	Sequence	Modifications	# Protein Groups	# Proteins	# PSMs	Master Protein Accessions	# Missed Cleavages	Theo. MH+ [Da]	Confidence (by Search Engine): Mascot	Charge (by Search Engine): Mascot	m/z [Da] (by Search Engine): Mascot	DeltaM [ppm] (by Search Engine): Mascot	Ions Score (by Search Engine): Mascot
	High	High	XP_010676176.1 [229-241]	[R].VHNVGISTSLNFR.[I]		FALSE	High	VHNVGISTSLNFR		1	1	2	XP_010676176.1	0	1443.77	High	3	481.928	-0.44	50
	High	High	XP_010676176.1 [120-135]	[K].DQIGSFFYFPSTNFQR.[A]		FALSE	High	DQIGSFFYFPSTNFQR		1	1	2	XP_010676176.1	0	1953.91	High	2	977.459	-0.74	39
XP_010686856.1	glyceraldehyde-3-phosphate dehydrogenase B, chloroplastic [Beta vulgaris subsp. vulgaris]	3	1	2	1	451	48.2	7.23	61	X	X
	Found in Sample: [S1] F1: Sample, 1	Found in Sample: [S2] F2: Sample, 2	Positions in Master Proteins	Annotated Sequence	Modifications in Master Proteins	Checked	Confidence	Sequence	Modifications	# Protein Groups	# Proteins	# PSMs	Master Protein Accessions	# Missed Cleavages	Theo. MH+ [Da]	Confidence (by Search Engine): Mascot	Charge (by Search Engine): Mascot	m/z [Da] (by Search Engine): Mascot	DeltaM [ppm] (by Search Engine): Mascot	Ions Score (by Search Engine): Mascot
	High	High	XP_010686856.1 [286-300]	[R].AAALNIVPTSTGAAK.[A]		FALSE	High	AAALNIVPTSTGAAK		1	3	2	XP_010686856.1	0	1384.78	High	2	692.892	-1.49	42
XP_019103684.1	2,3-bisphosphoglycerate-independent phosphoglycerate mutase [Beta vulgaris subsp. vulgaris]	19	9	43	1	559	61.2	5.41	1337	X
	Found in Sample: [S1] F1: Sample, 1	Found in Sample: [S2] F2: Sample, 2	Positions in Master Proteins	Annotated Sequence	Modifications in Master Proteins	Checked	Confidence	Sequence	Modifications	# Protein Groups	# Proteins	# PSMs	Master Protein Accessions	# Missed Cleavages	Theo. MH+ [Da]	Confidence (by Search Engine): Mascot	Charge (by Search Engine): Mascot	m/z [Da] (by Search Engine): Mascot	DeltaM [ppm] (by Search Engine): Mascot	Ions Score (by Search Engine): Mascot
	High	High	XP_019103684.1 [270-286]; XP_010683420.2 [270-286]	[K].AVGPIVDGDAVVTINFR.[A]		FALSE	High	AVGPIVDGDAVVTINFR		2	3	4	XP_019103684.1; XP_010683420.2	0	1742.94	High	2	871.978	2.78	81
	High	High	XP_019103684.1 [195-206]; XP_010683420.2 [195-206]	[R].GIDAQVASGGGR.[M]		FALSE	High	GIDAQVASGGGR		2	3	13	XP_019103684.1; XP_010683420.2	0	1087.55	High	2	544.278	-1.07	65
	High	High	XP_019103684.1 [341-352]; XP_010683420.2 [341-352]	[R].TSGEYLVYNGVR.[T]		FALSE	High	TSGEYLVYNGVR		2	3	5	XP_019103684.1; XP_010683420.2	0	1357.67	High	2	679.342	1.13	60
	High	High	XP_019103684.1 [143-151]; XP_010683420.2 [143-151]	[R].LDQLQLLLK.[G]		FALSE	High	LDQLQLLLK		2	3	11	XP_019103684.1; XP_010683420.2	0	1083.68	High	2	542.342	-0.38	59
	High	High	XP_019103684.1 [100-109]; XP_010683420.2 [100-109]	[K].LVDLALASGK.[I]		FALSE	High	LVDLALASGK		2	3	6	XP_019103684.1; XP_010683420.2	0	986.588	High	2	493.797	-0.38	58
	High	Not Found	XP_019103684.1 [224-236]	[R].GWDAQVLGEAPYK.[F]		FALSE	High	GWDAQVLGEAPYK		1	1	1	XP_019103684.1	0	1433.71	High	2	717.357	0.1	56
	High	Not Found	XP_019103684.1 [296-307]; XP_010683420.2 [296-307]	[K].ALEYENFDKFDR.[V]		FALSE	High	ALEYENFDKFDR		2	3	1	XP_019103684.1; XP_010683420.2	1	1546.72	High	3	516.244	0.16	38
	Not Found	High	XP_019103684.1 [163-170]; XP_010683420.2 [163-170]	[R].VHILTDGR.[D]		FALSE	High	VHILTDGR		2	3	1	XP_019103684.1; XP_010683420.2	0	910.51	High	2	455.759	-0.21	33
	High	Not Found	XP_019103684.1 [315-326]; XP_010683420.2 [315-326]	[R].YAGMLQYDGELK.[L]		FALSE	High	YAGMLQYDGELK		2	3	1	XP_019103684.1; XP_010683420.2	0	1387.66	High	2	694.331	-0.48	32
XP_010689592.1	proteasome subunit alpha type-2-B [Beta vulgaris subsp. vulgaris]	40	7	8	7	235	25.6	5.48	269	X
	Found in Sample: [S1] F1: Sample, 1	Found in Sample: [S2] F2: Sample, 2	Positions in Master Proteins	Annotated Sequence	Modifications in Master Proteins	Checked	Confidence	Sequence	Modifications	# Protein Groups	# Proteins	# PSMs	Master Protein Accessions	# Missed Cleavages	Theo. MH+ [Da]	Confidence (by Search Engine): Mascot	Charge (by Search Engine): Mascot	m/z [Da] (by Search Engine): Mascot	DeltaM [ppm] (by Search Engine): Mascot	Ions Score (by Search Engine): Mascot
	High	Not Found	XP_010689592.1 [178-196]	[R].YTDDMELDDAVHTAILTLK.[E]		FALSE	High	YTDDMELDDAVHTAILTLK		1	1	1	XP_010689592.1	0	2164.05	High	3	722.021	0.45	64
	High	Not Found	XP_010689592.1 [65-84]	[K].IQLLTPNIGVVYSGMGPDSR.[V]		FALSE	High	IQLLTPNIGVVYSGMGPDSR		1	1	2	XP_010689592.1	0	2117.11	High	3	706.374	0.22	55
	High	Not Found	XP_010689592.1 [197-206]	[K].EGFEGQISGK.[N]		FALSE	High	EGFEGQISGK		1	1	1	XP_010689592.1	0	1051.51	High	2	526.256	-0.74	52
	High	Not Found	XP_010689592.1 [19-39]	[K].LVQIEHALTAVGSGQTSLGIK.[A]		FALSE	High	LVQIEHALTAVGSGQTSLGIK		1	1	1	XP_010689592.1	0	2122.19	High	3	708.069	2.61	45
	High	Not Found	XP_010689592.1 [52-64]	[K].LPSILVDEASVQK.[I]		FALSE	High	LPSILVDEASVQK		1	1	1	XP_010689592.1	0	1398.78	High	2	699.896	0.25	45
	High	Not Found	XP_010689592.1 [51-64]	[K].KLPSILVDEASVQK.[I]		FALSE	High	KLPSILVDEASVQK		1	1	1	XP_010689592.1	1	1526.88	High	3	509.631	-0.59	44
	High	Not Found	XP_010689592.1 [207-217]	[K].NIEIGIIGTDR.[K]		FALSE	High	NIEIGIIGTDR		1	1	1	XP_010689592.1	0	1200.66	High	2	600.832	-1.24	37
XP_010683337.2	patellin-3 [Beta vulgaris subsp. vulgaris]	4	3	10	3	583	65.3	4.89	232	X	X
	Found in Sample: [S1] F1: Sample, 1	Found in Sample: [S2] F2: Sample, 2	Positions in Master Proteins	Annotated Sequence	Modifications in Master Proteins	Checked	Confidence	Sequence	Modifications	# Protein Groups	# Proteins	# PSMs	Master Protein Accessions	# Missed Cleavages	Theo. MH+ [Da]	Confidence (by Search Engine): Mascot	Charge (by Search Engine): Mascot	m/z [Da] (by Search Engine): Mascot	DeltaM [ppm] (by Search Engine): Mascot	Ions Score (by Search Engine): Mascot
	High	High	XP_010683337.2 [439-446]	[K].FVFASPSK.[T]		FALSE	High	FVFASPSK		1	2	5	XP_010683337.2	0	882.472	High	2	441.739	-0.49	45
	High	High	XP_010683337.2 [258-264]	[R].SDVILLK.[F]		FALSE	High	SDVILLK		1	2	3	XP_010683337.2	0	787.492	High	2	394.249	-1.35	45
	High	High	XP_010683337.2 [447-453]	[K].TAETLFK.[Y]		FALSE	High	TAETLFK		1	4	2	XP_010683337.2	0	809.44	High	2	405.224	0.54	42
XP_010692262.1	proteasome subunit beta type-1 [Beta vulgaris subsp. vulgaris]	25	3	3	3	223	24.8	6.99	113	X
	Found in Sample: [S1] F1: Sample, 1	Found in Sample: [S2] F2: Sample, 2	Positions in Master Proteins	Annotated Sequence	Modifications in Master Proteins	Checked	Confidence	Sequence	Modifications	# Protein Groups	# Proteins	# PSMs	Master Protein Accessions	# Missed Cleavages	Theo. MH+ [Da]	Confidence (by Search Engine): Mascot	Charge (by Search Engine): Mascot	m/z [Da] (by Search Engine): Mascot	DeltaM [ppm] (by Search Engine): Mascot	Ions Score (by Search Engine): Mascot
	High	Not Found	XP_010692262.1 [161-186]	[K].SPSPLLLPVQDAVTPLSEPEAIDLVK.[T]		FALSE	High	SPSPLLLPVQDAVTPLSEPEAIDLVK		1	1	1	XP_010692262.1	0	2728.5	High	3	910.175	3.46	56
	High	Not Found	XP_010692262.1 [196-210]	[R].DIYTGDNLEILVLNK.[D]		FALSE	High	DIYTGDNLEILVLNK		1	1	1	XP_010692262.1	0	1719.92	High	2	860.462	-0.02	47
	High	Not Found	XP_010692262.1 [125-138]	[K].GCVFTYDAVGSYEK.[V]		FALSE	High	GCVFTYDAVGSYEK	1xCarbamidomethyl [C2]	1	1	1	XP_010692262.1	0	1595.7	High	2	798.355	-0.99	41
XP_057246864.1	LOW QUALITY PROTEIN: phosphomannomutase [Beta vulgaris subsp. vulgaris]	4	1	2	1	350	39.2	6.54	58	X
	Found in Sample: [S1] F1: Sample, 1	Found in Sample: [S2] F2: Sample, 2	Positions in Master Proteins	Annotated Sequence	Modifications in Master Proteins	Checked	Confidence	Sequence	Modifications	# Protein Groups	# Proteins	# PSMs	Master Protein Accessions	# Missed Cleavages	Theo. MH+ [Da]	Confidence (by Search Engine): Mascot	Charge (by Search Engine): Mascot	m/z [Da] (by Search Engine): Mascot	DeltaM [ppm] (by Search Engine): Mascot	Ions Score (by Search Engine): Mascot
	High	Not Found	XP_057246864.1 [109-122]	[K].VVPIGVVGGSDLIK.[I]		FALSE	High	VVPIGVVGGSDLIK		1	5	2	XP_057246864.1	0	1352.81	High	2	676.911	0.43	44
XP_010692624.1	thioredoxin M-type, chloroplastic [Beta vulgaris subsp. vulgaris]	5	1	2	1	185	20.1	8.65	76	X	X
	Found in Sample: [S1] F1: Sample, 1	Found in Sample: [S2] F2: Sample, 2	Positions in Master Proteins	Annotated Sequence	Modifications in Master Proteins	Checked	Confidence	Sequence	Modifications	# Protein Groups	# Proteins	# PSMs	Master Protein Accessions	# Missed Cleavages	Theo. MH+ [Da]	Confidence (by Search Engine): Mascot	Charge (by Search Engine): Mascot	m/z [Da] (by Search Engine): Mascot	DeltaM [ppm] (by Search Engine): Mascot	Ions Score (by Search Engine): Mascot
	High	High	XP_010692624.1 [150-158]	[R].SIPTVLFFK.[N]		FALSE	High	SIPTVLFFK		1	1	2	XP_010692624.1	0	1051.62	High	2	526.312	-1.8	52
XP_010675271.1	aspartyl protease AED3 [Beta vulgaris subsp. vulgaris]	2	1	3	1	439	47.5	8.24	159	X	X
	Found in Sample: [S1] F1: Sample, 1	Found in Sample: [S2] F2: Sample, 2	Positions in Master Proteins	Annotated Sequence	Modifications in Master Proteins	Checked	Confidence	Sequence	Modifications	# Protein Groups	# Proteins	# PSMs	Master Protein Accessions	# Missed Cleavages	Theo. MH+ [Da]	Confidence (by Search Engine): Mascot	Charge (by Search Engine): Mascot	m/z [Da] (by Search Engine): Mascot	DeltaM [ppm] (by Search Engine): Mascot	Ions Score (by Search Engine): Mascot
	High	High	XP_010675271.1 [229-238]	[R].GPLSLTYQSK.[S]		FALSE	High	GPLSLTYQSK		1	1	3	XP_010675271.1	0	1093.59	High	2	547.299	1	71
AHB72694.1	catalase [Beta vulgaris subsp. maritima]	5	2	16	2	492	56.7	7.4	677	X	X
	Found in Sample: [S1] F1: Sample, 1	Found in Sample: [S2] F2: Sample, 2	Positions in Master Proteins	Annotated Sequence	Modifications in Master Proteins	Checked	Confidence	Sequence	Modifications	# Protein Groups	# Proteins	# PSMs	Master Protein Accessions	# Missed Cleavages	Theo. MH+ [Da]	Confidence (by Search Engine): Mascot	Charge (by Search Engine): Mascot	m/z [Da] (by Search Engine): Mascot	DeltaM [ppm] (by Search Engine): Mascot	Ions Score (by Search Engine): Mascot
	High	High	AHB72694.1 [356-369]	[R].LGPNYLQLPVNAPK.[C]		FALSE	High	LGPNYLQLPVNAPK		1	2	11	AHB72694.1	0	1523.86	High	2	762.433	0.99	91
	High	High	AHB72694.1 [92-102]	[R].APGVQTPVIVR.[F]		FALSE	High	APGVQTPVIVR		1	2	5	AHB72694.1	0	1136.68	High	2	568.843	-0.41	63
XP_010673944.1	isopentenyl-diphosphate Delta-isomerase I [Beta vulgaris subsp. vulgaris]	12	2	2	2	298	33.8	5.54	51	X
	Found in Sample: [S1] F1: Sample, 1	Found in Sample: [S2] F2: Sample, 2	Positions in Master Proteins	Annotated Sequence	Modifications in Master Proteins	Checked	Confidence	Sequence	Modifications	# Protein Groups	# Proteins	# PSMs	Master Protein Accessions	# Missed Cleavages	Theo. MH+ [Da]	Confidence (by Search Engine): Mascot	Charge (by Search Engine): Mascot	m/z [Da] (by Search Engine): Mascot	DeltaM [ppm] (by Search Engine): Mascot	Ions Score (by Search Engine): Mascot
	High	Not Found	XP_010673944.1 [158-170]	[R].ESELIPEDVLGVR.[N]		FALSE	High	ESELIPEDVLGVR		1	2	1	XP_010673944.1	0	1455.77	High	2	728.388	0.01	36
	High	Not Found	XP_010673944.1 [177-198]	[K].LLDELGIPAEDVPVDQFTPLGR.[M]		FALSE	High	LLDELGIPAEDVPVDQFTPLGR		1	2	1	XP_010673944.1	0	2394.26	High	3	798.758	1.34	34
XP_010694916.1	peptidyl-prolyl cis-trans isomerase, chloroplastic [Beta vulgaris subsp. vulgaris]	17	4	7	4	452	50.2	5.22	300	X	X
	Found in Sample: [S1] F1: Sample, 1	Found in Sample: [S2] F2: Sample, 2	Positions in Master Proteins	Annotated Sequence	Modifications in Master Proteins	Checked	Confidence	Sequence	Modifications	# Protein Groups	# Proteins	# PSMs	Master Protein Accessions	# Missed Cleavages	Theo. MH+ [Da]	Confidence (by Search Engine): Mascot	Charge (by Search Engine): Mascot	m/z [Da] (by Search Engine): Mascot	DeltaM [ppm] (by Search Engine): Mascot	Ions Score (by Search Engine): Mascot
	High	High	XP_010694916.1 [275-294]	[R].IVLDGYNAPVTAGNFVDLVK.[R]		FALSE	High	IVLDGYNAPVTAGNFVDLVK		1	1	2	XP_010694916.1	0	2105.13	High	2	1053.07	-1.85	84
	High	High	XP_010694916.1 [394-408]	[K].ESELTPSNANILDGR.[Y]		FALSE	High	ESELTPSNANILDGR		1	1	2	XP_010694916.1	0	1615.79	High	2	808.399	-1.54	79
	High	High	XP_010694916.1 [306-332]	[R].ADGFVVQTGDPEGPAEGFIDPSTEKPR.[T]		FALSE	High	ADGFVVQTGDPEGPAEGFIDPSTEKPR		1	1	2	XP_010694916.1	0	2816.34	High	3	939.454	3.37	38
	High	Not Found	XP_010694916.1 [377-393]	[R].EEFENNSGSSQIFWLLK.[E]		FALSE	High	EEFENNSGSSQIFWLLK		1	1	1	XP_010694916.1	0	2027.97	High	2	1014.49	1.73	37
KMT15868.1	hypothetical protein BVRB_3g055560 [Beta vulgaris subsp. vulgaris]	11	1	2	1	159	17.7	5.71	132	X	X
	Found in Sample: [S1] F1: Sample, 1	Found in Sample: [S2] F2: Sample, 2	Positions in Master Proteins	Annotated Sequence	Modifications in Master Proteins	Checked	Confidence	Sequence	Modifications	# Protein Groups	# Proteins	# PSMs	Master Protein Accessions	# Missed Cleavages	Theo. MH+ [Da]	Confidence (by Search Engine): Mascot	Charge (by Search Engine): Mascot	m/z [Da] (by Search Engine): Mascot	DeltaM [ppm] (by Search Engine): Mascot	Ions Score (by Search Engine): Mascot
	High	High	KMT15868.1 [2-19]	[M].GVYTFTIIDETSSAAPAR.[L]		FALSE	High	GVYTFTIIDETSSAAPAR		1	2	2	KMT15868.1	0	1898.95	High	2	949.978	-0.02	82
XP_010688152.1	3-hydroxyisobutyryl-CoA hydrolase-like protein 3, mitochondrial isoform X1 [Beta vulgaris subsp. vulgaris]	42	17	45	17	422	46.3	6.1	1399	X	X
	Found in Sample: [S1] F1: Sample, 1	Found in Sample: [S2] F2: Sample, 2	Positions in Master Proteins	Annotated Sequence	Modifications in Master Proteins	Checked	Confidence	Sequence	Modifications	# Protein Groups	# Proteins	# PSMs	Master Protein Accessions	# Missed Cleavages	Theo. MH+ [Da]	Confidence (by Search Engine): Mascot	Charge (by Search Engine): Mascot	m/z [Da] (by Search Engine): Mascot	DeltaM [ppm] (by Search Engine): Mascot	Ions Score (by Search Engine): Mascot
	High	High	XP_010688152.1 [133-143]	[K].IFTAEYTLICK.[I]		FALSE	High	IFTAEYTLICK	1xCarbamidomethyl [C10]	1	2	2	XP_010688152.1	0	1358.7	High	2	679.856	1.52	75
	High	High	XP_010688152.1 [70-81]	[K].ALNAMNIDMDIK.[Y]		FALSE	High	ALNAMNIDMDIK		1	3	2	XP_010688152.1	0	1348.66	High	2	674.834	-0.07	64
	High	High	XP_010688152.1 [97-106]	[K].CVLIESSSPR.[A]		FALSE	High	CVLIESSSPR	1xCarbamidomethyl [C1]	1	3	2	XP_010688152.1	0	1147.58	High	2	574.291	-2.78	63
	High	High	XP_010688152.1 [84-94]	[K].SFLDQWEEDPR.[V]		FALSE	High	SFLDQWEEDPR		1	3	3	XP_010688152.1	0	1421.63	High	2	711.321	1.23	63
	High	High	XP_010688152.1 [246-267]	[K].DSLLASTFSEDPHQDIAALVSK.[Y]		FALSE	High	DSLLASTFSEDPHQDIAALVSK		1	4	2	XP_010688152.1	0	2344.17	High	3	782.061	1.18	63
	High	High	XP_010688152.1 [305-318]	[K].HQQSSDDTVAGWAK.[E]		FALSE	High	HQQSSDDTVAGWAK		1	4	2	XP_010688152.1	0	1529.7	High	3	510.57	-1.72	61
	High	High	XP_010688152.1 [327-337]	[K].GAPFSLCLTQK.[Y]		FALSE	High	GAPFSLCLTQK	1xCarbamidomethyl [C7]	1	4	2	XP_010688152.1	0	1221.63	High	2	611.317	-1.54	61
	High	High	XP_010688152.1 [304-318]	[R].KHQQSSDDTVAGWAK.[E]		FALSE	High	KHQQSSDDTVAGWAK		1	4	2	XP_010688152.1	1	1657.79	High	3	553.268	-2.06	55
	High	High	XP_010688152.1 [268-279]	[K].YSTQPESEPQLK.[V]		FALSE	High	YSTQPESEPQLK		1	4	4	XP_010688152.1	0	1406.68	High	2	703.844	0.56	54
	High	High	XP_010688152.1 [280-292]	[K].VLLPHIASTFDAK.[K]		FALSE	High	VLLPHIASTFDAK		1	4	12	XP_010688152.1	0	1411.79	High	3	471.27	0.15	47
	Not Found	High	XP_010688152.1 [319-326]	[K].EALEGLGK.[G]		FALSE	High	EALEGLGK		1	4	1	XP_010688152.1	0	816.446	High	2	408.726	-1.2	47
	High	High	XP_010688152.1 [293-303]	[K].KPVSEIYEELR.[K]		FALSE	High	KPVSEIYEELR		1	4	2	XP_010688152.1	0	1362.73	High	3	454.913	-1.48	46
	High	Not Found	XP_010688152.1 [116-125]	[K].GVVAELQKDK.[S]		FALSE	High	GVVAELQKDK		1	3	1	XP_010688152.1	1	1086.62	High	2	543.811	-0.51	45
	High	High	XP_010688152.1 [107-115]	[R].AFCAGMDIK.[G]		FALSE	High	AFCAGMDIK	1xCarbamidomethyl [C3]	1	2	2	XP_010688152.1	0	1012.46	High	2	506.733	-0.86	42
	Not Found	High	XP_010688152.1 [370-381]	[R].SSLREDFTEGVR.[A]		FALSE	High	SSLREDFTEGVR		1	4	2	XP_010688152.1	1	1395.69	High	3	465.9	-1.53	39
	High	High	XP_010688152.1 [382-392]	[R].AVLVDKDQNPK.[W]		FALSE	High	AVLVDKDQNPK		1	4	3	XP_010688152.1	1	1226.67	High	3	409.563	-0.72	39
	Not Found	High	XP_010688152.1 [116-123]	[K].GVVAELQK.[D]		FALSE	High	GVVAELQK		1	3	1	XP_010688152.1	0	843.493	High	2	422.25	-0.93	37
KMT07594.1	hypothetical protein BVRB_6g147260 [Beta vulgaris subsp. vulgaris]	3	1	5	1	272	29.1	6.68	136	X	X
	Found in Sample: [S1] F1: Sample, 1	Found in Sample: [S2] F2: Sample, 2	Positions in Master Proteins	Annotated Sequence	Modifications in Master Proteins	Checked	Confidence	Sequence	Modifications	# Protein Groups	# Proteins	# PSMs	Master Protein Accessions	# Missed Cleavages	Theo. MH+ [Da]	Confidence (by Search Engine): Mascot	Charge (by Search Engine): Mascot	m/z [Da] (by Search Engine): Mascot	DeltaM [ppm] (by Search Engine): Mascot	Ions Score (by Search Engine): Mascot
	High	High	KMT07594.1 [115-123]	[R].VITALSLLK.[S]		FALSE	High	VITALSLLK		1	2	5	KMT07594.1	0	957.634	High	2	479.32	-1.12	51
XP_010671358.1	actin-7 [Beta vulgaris subsp. vulgaris]	11	4	10	1	377	41.8	5.49	259	X
	Found in Sample: [S1] F1: Sample, 1	Found in Sample: [S2] F2: Sample, 2	Positions in Master Proteins	Annotated Sequence	Modifications in Master Proteins	Checked	Confidence	Sequence	Modifications	# Protein Groups	# Proteins	# PSMs	Master Protein Accessions	# Missed Cleavages	Theo. MH+ [Da]	Confidence (by Search Engine): Mascot	Charge (by Search Engine): Mascot	m/z [Da] (by Search Engine): Mascot	DeltaM [ppm] (by Search Engine): Mascot	Ions Score (by Search Engine): Mascot
	High	High	XP_010671358.1 [21-30]; KMS93790.1 [29-38]	[K].AGFAGDDAPR.[A]		FALSE	High	AGFAGDDAPR		2	6	4	XP_010671358.1; KMS93790.1	0	976.448	High	2	488.727	-0.81	54
	High	Not Found	XP_010671358.1 [98-115]; KMS93790.1 [106-123]	[R].VAPEEHPVLLTEAPLNPK.[A]		FALSE	High	VAPEEHPVLLTEAPLNPK		2	7	2	XP_010671358.1; KMS93790.1	0	1954.06	High	3	652.025	-2.08	40
	High	High	XP_010671358.1 [186-193]; KMS93790.1 [194-201]	[R].DLTDYLMK.[I]		FALSE	High	DLTDYLMK		2	7	3	XP_010671358.1; KMS93790.1	0	998.486	High	2	499.747	-0.36	39
	High	Not Found	XP_010671358.1 [287-292]	[K].CDVDIR.[KR]		FALSE	High	CDVDIR	1xCarbamidomethyl [C1]	1	11	1	XP_010671358.1	0	777.356	High	2	389.182	0.05	33
XP_010679607.1	peroxidase 50 [Beta vulgaris subsp. vulgaris]	8	2	2	2	326	35.6	8.73	73	X
	Found in Sample: [S1] F1: Sample, 1	Found in Sample: [S2] F2: Sample, 2	Positions in Master Proteins	Annotated Sequence	Modifications in Master Proteins	Checked	Confidence	Sequence	Modifications	# Protein Groups	# Proteins	# PSMs	Master Protein Accessions	# Missed Cleavages	Theo. MH+ [Da]	Confidence (by Search Engine): Mascot	Charge (by Search Engine): Mascot	m/z [Da] (by Search Engine): Mascot	DeltaM [ppm] (by Search Engine): Mascot	Ions Score (by Search Engine): Mascot
	High	Not Found	XP_010679607.1 [266-279]	[K].GLFTSDQVLYTDPR.[T]		FALSE	High	GLFTSDQVLYTDPR		1	1	1	XP_010679607.1	0	1611.8	High	2	806.406	2.73	56
	High	Not Found	XP_010679607.1 [48-60]	[K].IQQTFVTIPGTLR.[L]		FALSE	High	IQQTFVTIPGTLR		1	1	1	XP_010679607.1	0	1473.84	High	2	737.425	0.38	33
XP_010671672.1	dihydrolipoyl dehydrogenase 1, chloroplastic [Beta vulgaris subsp. vulgaris]	9	3	6	3	565	60.2	7.68	252	X	X
	Found in Sample: [S1] F1: Sample, 1	Found in Sample: [S2] F2: Sample, 2	Positions in Master Proteins	Annotated Sequence	Modifications in Master Proteins	Checked	Confidence	Sequence	Modifications	# Protein Groups	# Proteins	# PSMs	Master Protein Accessions	# Missed Cleavages	Theo. MH+ [Da]	Confidence (by Search Engine): Mascot	Charge (by Search Engine): Mascot	m/z [Da] (by Search Engine): Mascot	DeltaM [ppm] (by Search Engine): Mascot	Ions Score (by Search Engine): Mascot
	High	High	XP_010671672.1 [355-372]	[R].APYTQGLGLENINVVTQR.[G]		FALSE	High	APYTQGLGLENINVVTQR		1	2	2	XP_010671672.1	0	1973.05	High	3	658.354	0.93	71
	High	High	XP_010671672.1 [185-202]	[K].ALGVDILTGFGTILGPHK.[V]		FALSE	High	ALGVDILTGFGTILGPHK		1	2	2	XP_010671672.1	0	1809.03	High	3	603.682	2.22	62
	High	High	XP_010671672.1 [215-228]	[K].DIIIATGSVPFVPK.[G]		FALSE	High	DIIIATGSVPFVPK		1	2	2	XP_010671672.1	0	1456.84	High	2	728.925	1.34	62
XP_010672447.1	cysteine synthase, chloroplastic/chromoplastic [Beta vulgaris subsp. vulgaris]	30	8	36	8	385	40.9	8.02	1332	X	X
	Found in Sample: [S1] F1: Sample, 1	Found in Sample: [S2] F2: Sample, 2	Positions in Master Proteins	Annotated Sequence	Modifications in Master Proteins	Checked	Confidence	Sequence	Modifications	# Protein Groups	# Proteins	# PSMs	Master Protein Accessions	# Missed Cleavages	Theo. MH+ [Da]	Confidence (by Search Engine): Mascot	Charge (by Search Engine): Mascot	m/z [Da] (by Search Engine): Mascot	DeltaM [ppm] (by Search Engine): Mascot	Ions Score (by Search Engine): Mascot
	High	High	XP_010672447.1 [326-343]	[K].EGLLVGISSGAAAAAAVK.[I]		FALSE	High	EGLLVGISSGAAAAAAVK		1	1	5	XP_010672447.1	0	1584.9	High	2	792.951	0.01	89
	High	High	XP_010672447.1 [175-187]	[K].AFGAELILTDPAK.[G]		FALSE	High	AFGAELILTDPAK		1	1	2	XP_010672447.1	0	1345.74	High	2	673.371	-1.22	86
	High	High	XP_010672447.1 [237-255]	[K].VDIFVAGIGTGGTISGVGR.[Y]		FALSE	High	VDIFVAGIGTGGTISGVGR		1	1	8	XP_010672447.1	0	1775.97	High	2	888.487	1.44	74
	High	High	XP_010672447.1 [287-297]	[K].IQGLGAGFVPR.[N]		FALSE	High	IQGLGAGFVPR		1	1	10	XP_010672447.1	0	1114.64	High	2	557.821	-1.85	61
	High	High	XP_010672447.1 [354-365]	[K].LIVVVFPSFGER.[Y]		FALSE	High	LIVVVFPSFGER		1	1	6	XP_010672447.1	0	1362.78	High	2	681.893	0.45	54
	High	High	XP_010672447.1 [132-153]	[K].TTLVEPTSGNTGIGLAFIAAAR.[G]		FALSE	High	TTLVEPTSGNTGIGLAFIAAAR		1	1	3	XP_010672447.1	0	2160.17	High	3	720.727	0.83	50
	High	Not Found	XP_010672447.1 [191-201]	[K].GAVEIAEEILR.[K]		FALSE	High	GAVEIAEEILR		1	1	1	XP_010672447.1	0	1199.66	High	2	600.334	-2.35	36
	High	Not Found	XP_010672447.1 [366-376]	[R].YLSSVLFQSIR.[E]		FALSE	High	YLSSVLFQSIR		1	1	1	XP_010672447.1	0	1312.73	High	2	656.867	0.4	33
XP_010694569.1	uncharacterized protein LOC104907350 [Beta vulgaris subsp. vulgaris]	4	1	2	1	223	25	4.78	55	X
	Found in Sample: [S1] F1: Sample, 1	Found in Sample: [S2] F2: Sample, 2	Positions in Master Proteins	Annotated Sequence	Modifications in Master Proteins	Checked	Confidence	Sequence	Modifications	# Protein Groups	# Proteins	# PSMs	Master Protein Accessions	# Missed Cleavages	Theo. MH+ [Da]	Confidence (by Search Engine): Mascot	Charge (by Search Engine): Mascot	m/z [Da] (by Search Engine): Mascot	DeltaM [ppm] (by Search Engine): Mascot	Ions Score (by Search Engine): Mascot
	High	Not Found	XP_010694569.1 [142-150]	[R].WDPTYVAVR.[Q]		FALSE	High	WDPTYVAVR		1	1	2	XP_010694569.1	0	1106.56	High	2	553.785	0.21	36
XP_010693484.2	oxygen-dependent coproporphyrinogen-III oxidase, chloroplastic [Beta vulgaris subsp. vulgaris]	21	8	38	8	394	44.2	6.76	1189	X	X
	Found in Sample: [S1] F1: Sample, 1	Found in Sample: [S2] F2: Sample, 2	Positions in Master Proteins	Annotated Sequence	Modifications in Master Proteins	Checked	Confidence	Sequence	Modifications	# Protein Groups	# Proteins	# PSMs	Master Protein Accessions	# Missed Cleavages	Theo. MH+ [Da]	Confidence (by Search Engine): Mascot	Charge (by Search Engine): Mascot	m/z [Da] (by Search Engine): Mascot	DeltaM [ppm] (by Search Engine): Mascot	Ions Score (by Search Engine): Mascot
	High	High	XP_010693484.2 [355-367]	[R].IESILVSLPLSAR.[W]		FALSE	High	IESILVSLPLSAR		1	2	13	XP_010693484.2	0	1397.84	High	2	699.423	1.21	75
	High	High	XP_010693484.2 [103-115]	[K].VCEAIEVADGGAK.[F]		FALSE	High	VCEAIEVADGGAK	1xCarbamidomethyl [C2]	1	2	4	XP_010693484.2	0	1318.63	High	2	659.818	-1.08	69
	High	Not Found	XP_010693484.2 [334-343]	[R].YVEFNLVYDR.[G]		FALSE	High	YVEFNLVYDR		1	2	4	XP_010693484.2	0	1317.65	High	2	659.328	1.3	69
	High	High	XP_010693484.2 [201-215]	[R].YFETDAPKDTPGAPR.[Q]		FALSE	High	YFETDAPKDTPGAPR		1	2	4	XP_010693484.2	1	1664.79	High	3	555.601	-1.47	58
	High	High	XP_010693484.2 [244-256]	[K].DACDKFDPSFYPR.[F]		FALSE	High	DACDKFDPSFYPR	1xCarbamidomethyl [C3]	1	1	2	XP_010693484.2	1	1617.7	High	3	539.905	-0.6	58
	High	High	XP_010693484.2 [133-142]	[R].VLQDGAVWEK.[A]		FALSE	High	VLQDGAVWEK		1	2	5	XP_010693484.2	0	1144.6	High	2	572.804	1.35	52
	High	High	XP_010693484.2 [201-208]	[R].YFETDAPK.[D]		FALSE	High	YFETDAPK		1	2	5	XP_010693484.2	0	970.452	High	2	485.729	-0.93	43
	High	Not Found	XP_010693484.2 [260-268]	[K].WCDDYFYIK.[H]		FALSE	High	WCDDYFYIK	1xCarbamidomethyl [C2]	1	2	1	XP_010693484.2	0	1309.56	High	2	655.282	1.15	27
KMT17940.1	hypothetical protein BVRB_2g034600 [Beta vulgaris subsp. vulgaris]	3	1	2	1	482	53.6	8.21	188	X	X
	Found in Sample: [S1] F1: Sample, 1	Found in Sample: [S2] F2: Sample, 2	Positions in Master Proteins	Annotated Sequence	Modifications in Master Proteins	Checked	Confidence	Sequence	Modifications	# Protein Groups	# Proteins	# PSMs	Master Protein Accessions	# Missed Cleavages	Theo. MH+ [Da]	Confidence (by Search Engine): Mascot	Charge (by Search Engine): Mascot	m/z [Da] (by Search Engine): Mascot	DeltaM [ppm] (by Search Engine): Mascot	Ions Score (by Search Engine): Mascot
	High	High	KMT17940.1 [292-304]	[R].ATDLNQGVVYGVR.[T]		FALSE	High	ATDLNQGVVYGVR		1	2	2	KMT17940.1	0	1391.73	High	2	696.368	0.67	106
XP_010673365.2	dihydroorotase, mitochondrial isoform X1 [Beta vulgaris subsp. vulgaris]	7	2	2	2	345	38.3	6.68	70	X
	Found in Sample: [S1] F1: Sample, 1	Found in Sample: [S2] F2: Sample, 2	Positions in Master Proteins	Annotated Sequence	Modifications in Master Proteins	Checked	Confidence	Sequence	Modifications	# Protein Groups	# Proteins	# PSMs	Master Protein Accessions	# Missed Cleavages	Theo. MH+ [Da]	Confidence (by Search Engine): Mascot	Charge (by Search Engine): Mascot	m/z [Da] (by Search Engine): Mascot	DeltaM [ppm] (by Search Engine): Mascot	Ions Score (by Search Engine): Mascot
	High	Not Found	XP_010673365.2 [90-98]	[R].KSEVVYAVK.[L]		FALSE	High	KSEVVYAVK		1	3	1	XP_010673365.2	1	1022.59	High	2	511.797	-0.79	52
	High	Not Found	XP_010673365.2 [17-30]	[R].DGDLLATVAPHSAR.[H]		FALSE	High	DGDLLATVAPHSAR		1	1	1	XP_010673365.2	0	1422.73	High	3	474.916	-0.37	38
XP_010683615.1	2-Cys peroxiredoxin BAS1, chloroplastic [Beta vulgaris subsp. vulgaris]	52	10	43	10	271	29.7	8.34	1398	X	X
	Found in Sample: [S1] F1: Sample, 1	Found in Sample: [S2] F2: Sample, 2	Positions in Master Proteins	Annotated Sequence	Modifications in Master Proteins	Checked	Confidence	Sequence	Modifications	# Protein Groups	# Proteins	# PSMs	Master Protein Accessions	# Missed Cleavages	Theo. MH+ [Da]	Confidence (by Search Engine): Mascot	Charge (by Search Engine): Mascot	m/z [Da] (by Search Engine): Mascot	DeltaM [ppm] (by Search Engine): Mascot	Ions Score (by Search Engine): Mascot
	High	Not Found	XP_010683615.1 [73-101]	[R].ASSELPLVGNTAPDFEAEAVFDQEFINVK.[L]		FALSE	High	ASSELPLVGNTAPDFEAEAVFDQEFINVK		1	1	1	XP_010683615.1	0	3137.53	High	3	1046.52	0.19	76
	High	High	XP_010683615.1 [166-182]	[K].SGGLGDLKYPLVSDVTK.[S]		FALSE	High	SGGLGDLKYPLVSDVTK		1	1	7	XP_010683615.1	1	1748.94	High	3	583.65	-4.21	73
	High	Not Found	XP_010683615.1 [231-255]	[R].TLQALQYVQENPDEVCPAGWKPGEK.[S]		FALSE	High	TLQALQYVQENPDEVCPAGWKPGEK	1xCarbamidomethyl [C16]	1	1	2	XP_010683615.1	0	2857.38	High	3	953.132	-0.42	67
	High	High	XP_010683615.1 [187-200]	[K].AYNVLIPDQGIALR.[G]		FALSE	High	AYNVLIPDQGIALR		1	1	19	XP_010683615.1	0	1542.86	High	2	771.937	2.11	64
	High	High	XP_010683615.1 [208-223]	[K].EGVIQHSTINNLAIGR.[S]		FALSE	High	EGVIQHSTINNLAIGR		1	1	3	XP_010683615.1	0	1721.93	High	3	574.649	1.48	61
	High	High	XP_010683615.1 [201-223]	[R].GLFIIDKEGVIQHSTINNLAIGR.[S]		FALSE	High	GLFIIDKEGVIQHSTINNLAIGR		1	1	3	XP_010683615.1	1	2508.39	High	3	836.804	1.61	56
	High	High	XP_010683615.1 [224-230]	[R].SVDETLR.[T]		FALSE	High	SVDETLR		1	1	4	XP_010683615.1	0	819.421	High	2	410.214	-0.11	49
	High	High	XP_010683615.1 [174-182]	[K].YPLVSDVTK.[S]		FALSE	High	YPLVSDVTK		1	1	2	XP_010683615.1	0	1021.56	High	2	511.281	-1.85	49
	High	Not Found	XP_010683615.1 [141-165]	[K].LNTEVLGVSVDSVFSHLAWVQTDRK.[S]		FALSE	High	LNTEVLGVSVDSVFSHLAWVQTDRK		1	1	1	XP_010683615.1	1	2800.46	High	4	700.871	-0.18	43
	High	Not Found	XP_010683615.1 [165-173]	[R].KSGGLGDLK.[Y]		FALSE	High	KSGGLGDLK		1	1	1	XP_010683615.1	1	874.499	High	2	437.753	-1.68	35
XP_048490404.1	auxin-binding protein ABP19b [Beta vulgaris subsp. vulgaris]	18	4	12	3	218	23.7	7.5	404	X	X
	Found in Sample: [S1] F1: Sample, 1	Found in Sample: [S2] F2: Sample, 2	Positions in Master Proteins	Annotated Sequence	Modifications in Master Proteins	Checked	Confidence	Sequence	Modifications	# Protein Groups	# Proteins	# PSMs	Master Protein Accessions	# Missed Cleavages	Theo. MH+ [Da]	Confidence (by Search Engine): Mascot	Charge (by Search Engine): Mascot	m/z [Da] (by Search Engine): Mascot	DeltaM [ppm] (by Search Engine): Mascot	Ions Score (by Search Engine): Mascot
	High	High	XP_048490404.1 [52-67]; XP_010666311.4 [44-59]	[K].NPATITTDDFVYTGFR.[G]		FALSE	High	NPATITTDDFVYTGFR		2	8	6	XP_048490404.1; XP_010666311.4	0	1817.87	High	2	909.437	-1.64	76
	High	Not Found	XP_048490404.1 [44-67]	[R].GPEGYACKNPATITTDDFVYTGFR.[G]		FALSE	High	GPEGYACKNPATITTDDFVYTGFR	1xCarbamidomethyl [C7]	1	4	1	XP_048490404.1	1	2680.23	High	3	894.083	0.43	70
	High	High	XP_048490404.1 [116-124]	[R].TSEVIIVNR.[G]		FALSE	High	TSEVIIVNR		1	3	4	XP_048490404.1	0	1030.59	High	2	515.797	-3.29	64
	High	Not Found	XP_048490404.1 [71-77]	[R].TTTNIFR.[N]		FALSE	High	TTTNIFR		1	3	1	XP_048490404.1	0	852.457	High	2	426.732	-1.16	42
KMT01916.1	hypothetical protein BVRB_9g209410 [Beta vulgaris subsp. vulgaris]	14	2	8	2	252	26.6	6.16	417	X	X
	Found in Sample: [S1] F1: Sample, 1	Found in Sample: [S2] F2: Sample, 2	Positions in Master Proteins	Annotated Sequence	Modifications in Master Proteins	Checked	Confidence	Sequence	Modifications	# Protein Groups	# Proteins	# PSMs	Master Protein Accessions	# Missed Cleavages	Theo. MH+ [Da]	Confidence (by Search Engine): Mascot	Charge (by Search Engine): Mascot	m/z [Da] (by Search Engine): Mascot	DeltaM [ppm] (by Search Engine): Mascot	Ions Score (by Search Engine): Mascot
	High	High	KMT01916.1 [114-128]	[K].FYNFENFETVSNPVR.[T]		FALSE	High	FYNFENFETVSNPVR		1	2	4	KMT01916.1	0	1862.87	High	2	931.939	-0.07	100
	High	High	KMT01916.1 [129-149]	[R].TQATGQDGEPFGLNIVSIGNR.[Q]		FALSE	High	TQATGQDGEPFGLNIVSIGNR		1	2	4	KMT01916.1	0	2174.08	High	2	1087.55	0.29	82
KMT02558.1	hypothetical protein BVRB_9g202450 [Beta vulgaris subsp. vulgaris]	7	2	3	2	314	35.8	5.86	79	X	X
	Found in Sample: [S1] F1: Sample, 1	Found in Sample: [S2] F2: Sample, 2	Positions in Master Proteins	Annotated Sequence	Modifications in Master Proteins	Checked	Confidence	Sequence	Modifications	# Protein Groups	# Proteins	# PSMs	Master Protein Accessions	# Missed Cleavages	Theo. MH+ [Da]	Confidence (by Search Engine): Mascot	Charge (by Search Engine): Mascot	m/z [Da] (by Search Engine): Mascot	DeltaM [ppm] (by Search Engine): Mascot	Ions Score (by Search Engine): Mascot
	High	Not Found	KMT02558.1 [167-179]	[R].LELGVDKLQGAIR.[S]		FALSE	High	LELGVDKLQGAIR		1	2	2	KMT02558.1	1	1411.83	High	3	471.279	-2.09	40
	Not Found	High	KMT02558.1 [135-144]	[R].NTLFQDAAIR.[R]		FALSE	High	NTLFQDAAIR		1	2	1	KMT02558.1	0	1148.61	High	2	574.806	-0.18	35
XP_010690360.1	glycerate dehydrogenase HPR, peroxisomal [Beta vulgaris subsp. vulgaris]	54	16	52	16	386	42	7.37	1942	X	X
	Found in Sample: [S1] F1: Sample, 1	Found in Sample: [S2] F2: Sample, 2	Positions in Master Proteins	Annotated Sequence	Modifications in Master Proteins	Checked	Confidence	Sequence	Modifications	# Protein Groups	# Proteins	# PSMs	Master Protein Accessions	# Missed Cleavages	Theo. MH+ [Da]	Confidence (by Search Engine): Mascot	Charge (by Search Engine): Mascot	m/z [Da] (by Search Engine): Mascot	DeltaM [ppm] (by Search Engine): Mascot	Ions Score (by Search Engine): Mascot
	High	High	XP_010690360.1 [89-107]	[K].AFSNMAVGYNNVDVNAATK.[Y]		FALSE	High	AFSNMAVGYNNVDVNAATK		1	1	2	XP_010690360.1	0	1985.94	High	2	993.472	-0.51	144
	High	Not Found	XP_010690360.1 [108-136]	[K].YGVAVGNTPGVLTETTAELAASLSLAAAR.[R]		FALSE	High	YGVAVGNTPGVLTETTAELAASLSLAAAR		1	1	2	XP_010690360.1	0	2803.48	High	3	935.166	0.02	107
	High	High	XP_010690360.1 [29-39]	[R].WINLLVEQDCR.[V]		FALSE	High	WINLLVEQDCR	1xCarbamidomethyl [C10]	1	1	3	XP_010690360.1	0	1445.72	High	2	723.364	-0.46	78
	High	High	XP_010690360.1 [274-287]	[R].GPVIDEAALVEHLK.[V]		FALSE	High	GPVIDEAALVEHLK		1	1	11	XP_010690360.1	0	1490.82	High	3	497.611	-1.08	76
	High	High	XP_010690360.1 [330-343]	[R].EGMATLAALNVLGK.[I]		FALSE	High	EGMATLAALNVLGK		1	1	10	XP_010690360.1	0	1387.76	High	2	694.385	1	73
	High	Not Found	XP_010690360.1 [314-326]	[K].NAIVVPHIASASK.[W]		FALSE	High	NAIVVPHIASASK		1	1	1	XP_010690360.1	0	1306.75	High	2	653.878	0.72	65
	Not Found	High	XP_010690360.1 [265-273]	[K].EAILINCSR.[G]		FALSE	High	EAILINCSR	1xCarbamidomethyl [C7]	1	1	2	XP_010690360.1	0	1075.56	High	2	538.281	-2.17	59
	High	High	XP_010690360.1 [165-175]	[K].GQTVGVIGAGR.[I]		FALSE	High	GQTVGVIGAGR		1	1	3	XP_010690360.1	0	1014.57	High	2	507.788	-0.77	57
	High	High	XP_010690360.1 [206-215]	[K].FVTAYGAFLK.[A]		FALSE	High	FVTAYGAFLK		1	1	4	XP_010690360.1	0	1116.61	High	2	558.806	-3.17	56
	Not Found	High	XP_010690360.1 [138-146]	[R].IVEADEFMR.[G]		FALSE	High	IVEADEFMR		1	1	1	XP_010690360.1	0	1109.53	High	2	555.269	0.24	54
	High	Not Found	XP_010690360.1 [227-248]	[R].ATSMDEVLQQADVISLHPILDK.[T]		FALSE	High	ATSMDEVLQQADVISLHPILDK		1	1	1	XP_010690360.1	0	2423.25	High	3	808.421	0.09	51
	High	High	XP_010690360.1 [216-225]	[K].ANGEQPVTWK.[R]		FALSE	High	ANGEQPVTWK		1	1	2	XP_010690360.1	0	1129.56	High	2	565.285	-0.97	51
	High	High	XP_010690360.1 [190-202]	[K].MNLIYYDLYQSTR.[L]		FALSE	High	MNLIYYDLYQSTR		1	1	2	XP_010690360.1	0	1679.81	High	2	840.408	-1.18	48
	High	High	XP_010690360.1 [40-47]	[R].VEICTQNK.[T]		FALSE	High	VEICTQNK	1xCarbamidomethyl [C4]	1	1	2	XP_010690360.1	0	991.488	High	2	496.248	0.01	37
	High	High	XP_010690360.1 [288-293]	[K].VNPMFR.[V]		FALSE	High	VNPMFR		1	1	4	XP_010690360.1	0	763.392	High	2	382.199	-0.32	36
	High	High	XP_010690360.1 [346-355]	[K].GYPAWADPNR.[V]		FALSE	High	GYPAWADPNR		1	1	2	XP_010690360.1	0	1146.53	High	2	573.771	1.56	36
XP_048495788.1	auxin-binding protein ABP19a-like [Beta vulgaris subsp. vulgaris]	14	3	6	2	233	25.2	7.03	201	X	X
	Found in Sample: [S1] F1: Sample, 1	Found in Sample: [S2] F2: Sample, 2	Positions in Master Proteins	Annotated Sequence	Modifications in Master Proteins	Checked	Confidence	Sequence	Modifications	# Protein Groups	# Proteins	# PSMs	Master Protein Accessions	# Missed Cleavages	Theo. MH+ [Da]	Confidence (by Search Engine): Mascot	Charge (by Search Engine): Mascot	m/z [Da] (by Search Engine): Mascot	DeltaM [ppm] (by Search Engine): Mascot	Ions Score (by Search Engine): Mascot
	High	Not Found	XP_048495788.1 [59-82]	[R].GPEGYACRDPATLTTDDFVYTGFR.[G]		FALSE	High	GPEGYACRDPATLTTDDFVYTGFR	1xCarbamidomethyl [C7]	1	24	2	XP_048495788.1	1	2709.22	High	3	903.746	-0.12	77
	High	Not Found	XP_048495788.1 [131-139]; XP_010675440.2 [131-139]	[R].TSEVIIVAR.[G]		FALSE	High	TSEVIIVAR		2	7	2	XP_048495788.1; XP_010675440.2	0	987.583	High	2	494.294	-1.81	53
	High	High	XP_048495788.1 [67-82]	[R].DPATLTTDDFVYTGFR.[G]		FALSE	High	DPATLTTDDFVYTGFR		1	29	3	XP_048495788.1	0	1818.85	High	2	909.932	1.31	45
AAS67266.1	ribosome-inactivating protein BE27, partial [Beta vulgaris subsp. vulgaris]	20	5	6	5	249	27.5	9.42	171	X	X
	Found in Sample: [S1] F1: Sample, 1	Found in Sample: [S2] F2: Sample, 2	Positions in Master Proteins	Annotated Sequence	Modifications in Master Proteins	Checked	Confidence	Sequence	Modifications	# Protein Groups	# Proteins	# PSMs	Master Protein Accessions	# Missed Cleavages	Theo. MH+ [Da]	Confidence (by Search Engine): Mascot	Charge (by Search Engine): Mascot	m/z [Da] (by Search Engine): Mascot	DeltaM [ppm] (by Search Engine): Mascot	Ions Score (by Search Engine): Mascot
	High	Not Found	AAS67266.1 [1-12]	[-].ADVTFDLETASK.[T]		FALSE	High	ADVTFDLETASK		1	2	2	AAS67266.1	0	1296.63	High	2	648.821	1.58	76
	High	Not Found	AAS67266.1 [130-138]	[R].VNFQLGFVK.[L]		FALSE	High	VNFQLGFVK		1	5	1	AAS67266.1	0	1051.59	High	2	526.299	-2.5	37
	High	Not Found	AAS67266.1 [88-100]	[R].AHYFPDISLATAK.[A]		FALSE	High	AHYFPDISLATAK		1	5	1	AAS67266.1	0	1433.74	High	2	717.377	3.67	36
	Not Found	High	AAS67266.1 [48-54]	[K].YLLAELK.[A]		FALSE	High	YLLAELK		1	5	1	AAS67266.1	0	849.508	High	2	425.257	-1.78	30
	Not Found	High	AAS67266.1 [150-157]	[K].NVQDSDYR.[R]		FALSE	High	NVQDSDYR		1	4	1	AAS67266.1	0	996.438	High	2	498.723	0.04	26
KMS98705.1	hypothetical protein BVRB_3g069530 [Beta vulgaris subsp. vulgaris]	13	2	6	1	209	22.8	4.65	226	X
	Found in Sample: [S1] F1: Sample, 1	Found in Sample: [S2] F2: Sample, 2	Positions in Master Proteins	Annotated Sequence	Modifications in Master Proteins	Checked	Confidence	Sequence	Modifications	# Protein Groups	# Proteins	# PSMs	Master Protein Accessions	# Missed Cleavages	Theo. MH+ [Da]	Confidence (by Search Engine): Mascot	Charge (by Search Engine): Mascot	m/z [Da] (by Search Engine): Mascot	DeltaM [ppm] (by Search Engine): Mascot	Ions Score (by Search Engine): Mascot
	High	High	KMS98705.1 [43-58]; XP_010693990.2 [43-58]	[R].YYILPQTIGIGGGLTR.[T]		FALSE	High	YYILPQTIGIGGGLTR		2	2	5	KMS98705.1; XP_010693990.2	0	1721.96	High	2	861.484	0.89	75
	High	Not Found	KMS98705.1 [92-102]	[K].ILFIPLSSPVR.[I]		FALSE	High	ILFIPLSSPVR		1	1	1	KMS98705.1	0	1241.76	High	2	621.384	-0.67	69
XP_010672424.1	purple acid phosphatase [Beta vulgaris subsp. vulgaris]	14	5	9	5	471	53.9	6.25	253	X	X
	Found in Sample: [S1] F1: Sample, 1	Found in Sample: [S2] F2: Sample, 2	Positions in Master Proteins	Annotated Sequence	Modifications in Master Proteins	Checked	Confidence	Sequence	Modifications	# Protein Groups	# Proteins	# PSMs	Master Protein Accessions	# Missed Cleavages	Theo. MH+ [Da]	Confidence (by Search Engine): Mascot	Charge (by Search Engine): Mascot	m/z [Da] (by Search Engine): Mascot	DeltaM [ppm] (by Search Engine): Mascot	Ions Score (by Search Engine): Mascot
	High	High	XP_010672424.1 [136-147]	[K].YYYEVGSGNSSR.[Q]		FALSE	High	YYYEVGSGNSSR		1	1	2	XP_010672424.1	0	1381.6	High	2	691.304	-0.73	53
	High	High	XP_010672424.1 [180-190]	[R].TVTHYELNPTK.[G]		FALSE	High	TVTHYELNPTK		1	1	4	XP_010672424.1	0	1302.67	High	3	434.894	-0.76	49
	High	Not Found	XP_010672424.1 [104-113]	[K].HAEGIVLTYK.[Y]		FALSE	High	HAEGIVLTYK		1	1	1	XP_010672424.1	0	1130.62	High	2	565.813	-1.97	42
	High	Not Found	XP_010672424.1 [300-307]	[K].WLMDELPK.[V]		FALSE	High	WLMDELPK		1	1	1	XP_010672424.1	0	1031.52	High	2	516.265	-0.27	38
	High	Not Found	XP_010672424.1 [76-102]	[R].AVIVSWTTPDEPGSNTVTYWAENSTEK.[K]		FALSE	High	AVIVSWTTPDEPGSNTVTYWAENSTEK		1	1	1	XP_010672424.1	0	2982.4	High	3	994.808	2.61	31
XP_010687284.1	beta-glucosidase 24 [Beta vulgaris subsp. vulgaris]	13	5	17	5	609	68.5	5.57	748	X	X
	Found in Sample: [S1] F1: Sample, 1	Found in Sample: [S2] F2: Sample, 2	Positions in Master Proteins	Annotated Sequence	Modifications in Master Proteins	Checked	Confidence	Sequence	Modifications	# Protein Groups	# Proteins	# PSMs	Master Protein Accessions	# Missed Cleavages	Theo. MH+ [Da]	Confidence (by Search Engine): Mascot	Charge (by Search Engine): Mascot	m/z [Da] (by Search Engine): Mascot	DeltaM [ppm] (by Search Engine): Mascot	Ions Score (by Search Engine): Mascot
	High	High	XP_010687284.1 [446-465]	[K].LIGSPAPQSTDIYVVPTGLR.[D]		FALSE	High	LIGSPAPQSTDIYVVPTGLR		1	1	6	XP_010687284.1	0	2084.14	High	2	1042.58	2.39	121
	High	High	XP_010687284.1 [378-389]	[K].IMQELVIGGLPK.[F]		FALSE	High	IMQELVIGGLPK		1	1	5	XP_010687284.1	0	1297.75	High	2	649.381	-0.67	87
	High	Not Found	XP_010687284.1 [396-413]	[K].EMVQGSYDFIGLNYYTSR.[Y]		FALSE	High	EMVQGSYDFIGLNYYTSR		1	1	1	XP_010687284.1	0	2142.98	High	2	1072	2.25	69
	High	High	XP_010687284.1 [519-530]	[R].INDISDYLFNLR.[E]		FALSE	High	INDISDYLFNLR		1	1	4	XP_010687284.1	0	1482.76	High	2	741.883	0.08	68
	High	Not Found	XP_010687284.1 [414-431]	[R].YVTPSHVSTIDTTYGQCR.[V]		FALSE	High	YVTPSHVSTIDTTYGQCR	1xCarbamidomethyl [C17]	1	1	1	XP_010687284.1	0	2084.97	High	3	695.661	-1.71	45
XP_010683783.1	monodehydroascorbate reductase [Beta vulgaris subsp. vulgaris]	3	1	2	1	433	47	5.95	106	X	X
	Found in Sample: [S1] F1: Sample, 1	Found in Sample: [S2] F2: Sample, 2	Positions in Master Proteins	Annotated Sequence	Modifications in Master Proteins	Checked	Confidence	Sequence	Modifications	# Protein Groups	# Proteins	# PSMs	Master Protein Accessions	# Missed Cleavages	Theo. MH+ [Da]	Confidence (by Search Engine): Mascot	Charge (by Search Engine): Mascot	m/z [Da] (by Search Engine): Mascot	DeltaM [ppm] (by Search Engine): Mascot	Ions Score (by Search Engine): Mascot
	High	High	XP_010683783.1 [8-22]	[K].YVILGGGVAAGYAAR.[E]		FALSE	High	YVILGGGVAAGYAAR		1	1	2	XP_010683783.1	0	1437.78	High	2	719.396	-0.37	67
NP_001289994.1	calreticulin precursor [Beta vulgaris subsp. vulgaris]	6	2	2	2	416	48.1	4.6	63	X	X
	Found in Sample: [S1] F1: Sample, 1	Found in Sample: [S2] F2: Sample, 2	Positions in Master Proteins	Annotated Sequence	Modifications in Master Proteins	Checked	Confidence	Sequence	Modifications	# Protein Groups	# Proteins	# PSMs	Master Protein Accessions	# Missed Cleavages	Theo. MH+ [Da]	Confidence (by Search Engine): Mascot	Charge (by Search Engine): Mascot	m/z [Da] (by Search Engine): Mascot	DeltaM [ppm] (by Search Engine): Mascot	Ions Score (by Search Engine): Mascot
	High	Not Found	NP_001289994.1 [320-329]	[R].YVGVELWQVK.[S]		FALSE	High	YVGVELWQVK		1	1	1	NP_001289994.1	0	1220.67	High	2	610.836	-1.48	50
	Not Found	High	NP_001289994.1 [198-213]	[K].QTGSLYTDWDLLPAKK.[I]		FALSE	High	QTGSLYTDWDLLPAKK		1	1	1	NP_001289994.1	1	1835.95	High	3	612.654	-3.27	34
XP_010674555.1	chloroplast stem-loop binding protein of 41 kDa b, chloroplastic [Beta vulgaris subsp. vulgaris]	9	3	5	3	382	42.2	8.06	198	X	X
	Found in Sample: [S1] F1: Sample, 1	Found in Sample: [S2] F2: Sample, 2	Positions in Master Proteins	Annotated Sequence	Modifications in Master Proteins	Checked	Confidence	Sequence	Modifications	# Protein Groups	# Proteins	# PSMs	Master Protein Accessions	# Missed Cleavages	Theo. MH+ [Da]	Confidence (by Search Engine): Mascot	Charge (by Search Engine): Mascot	m/z [Da] (by Search Engine): Mascot	DeltaM [ppm] (by Search Engine): Mascot	Ions Score (by Search Engine): Mascot
	High	High	XP_010674555.1 [128-144]	[K].SSLSAEGYDVVYDINGR.[E]		FALSE	High	SSLSAEGYDVVYDINGR		1	1	2	XP_010674555.1	0	1844.87	High	2	922.938	1.61	83
	High	High	XP_010674555.1 [282-290]	[K].YVTFDGLAR.[A]		FALSE	High	YVTFDGLAR		1	1	2	XP_010674555.1	0	1041.54	High	2	521.272	-0.3	40
	Not Found	High	XP_010674555.1 [195-204]	[K].LDTESLLASR.[G]		FALSE	High	LDTESLLASR		1	1	1	XP_010674555.1	0	1104.59	High	2	552.798	-1.44	34
XP_010672596.1	dihydrolipoyl dehydrogenase, mitochondrial [Beta vulgaris subsp. vulgaris]	15	6	11	6	508	53.9	7.24	346	X	X
	Found in Sample: [S1] F1: Sample, 1	Found in Sample: [S2] F2: Sample, 2	Positions in Master Proteins	Annotated Sequence	Modifications in Master Proteins	Checked	Confidence	Sequence	Modifications	# Protein Groups	# Proteins	# PSMs	Master Protein Accessions	# Missed Cleavages	Theo. MH+ [Da]	Confidence (by Search Engine): Mascot	Charge (by Search Engine): Mascot	m/z [Da] (by Search Engine): Mascot	DeltaM [ppm] (by Search Engine): Mascot	Ions Score (by Search Engine): Mascot
	High	Not Found	XP_010672596.1 [158-177]	[K].FVSPSEVSVDTIEGGNTVVK.[G]		FALSE	High	FVSPSEVSVDTIEGGNTVVK		1	2	1	XP_010672596.1	0	2064.05	High	2	1032.53	-1.86	75
	High	High	XP_010672596.1 [316-326]	[R].TPFTSGLGLEK.[I]		FALSE	High	TPFTSGLGLEK		1	1	4	XP_010672596.1	0	1149.62	High	2	575.312	0.98	57
	Not Found	High	XP_010672596.1 [431-440]	[K].AIDNAEGLVK.[I]		FALSE	High	AIDNAEGLVK		1	1	1	XP_010672596.1	0	1029.56	High	2	515.28	-4.46	55
	High	High	XP_010672596.1 [279-290]	[K].VVSVDTSGDGVK.[L]		FALSE	High	VVSVDTSGDGVK		1	1	2	XP_010672596.1	0	1162.6	High	2	581.801	-0.41	54
	High	Not Found	XP_010672596.1 [180-190]	[K].HIIVATGSDVK.[S]		FALSE	High	HIIVATGSDVK		1	2	2	XP_010672596.1	0	1139.64	High	2	570.325	1.39	44
	Not Found	High	XP_010672596.1 [202-212]	[K].IVSSTGALALK.[E]		FALSE	High	IVSSTGALALK		1	2	1	XP_010672596.1	0	1059.64	High	2	530.322	-3.38	36
XP_010687165.1	uncharacterized protein LOC104901308 [Beta vulgaris subsp. vulgaris]	30	12	60	12	506	57.4	6.81	2419	X	X
	Found in Sample: [S1] F1: Sample, 1	Found in Sample: [S2] F2: Sample, 2	Positions in Master Proteins	Annotated Sequence	Modifications in Master Proteins	Checked	Confidence	Sequence	Modifications	# Protein Groups	# Proteins	# PSMs	Master Protein Accessions	# Missed Cleavages	Theo. MH+ [Da]	Confidence (by Search Engine): Mascot	Charge (by Search Engine): Mascot	m/z [Da] (by Search Engine): Mascot	DeltaM [ppm] (by Search Engine): Mascot	Ions Score (by Search Engine): Mascot
	High	High	XP_010687165.1 [252-268]	[K].LSTQGSTIALLNMANNK.[Y]		FALSE	High	LSTQGSTIALLNMANNK		1	1	6	XP_010687165.1	0	1775.93	High	2	888.472	2.16	149
	High	High	XP_010687165.1 [145-165]	[R].NSTTQYPFNVTNMDTLAILPR.[Y]		FALSE	High	NSTTQYPFNVTNMDTLAILPR		1	1	6	XP_010687165.1	0	2396.19	High	3	799.402	-0.5	106
	High	Not Found	XP_010687165.1 [281-305]	[R].LIDTLTASANGVEPLAVMEVEEAVR.[E]		FALSE	High	LIDTLTASANGVEPLAVMEVEEAVR		1	1	3	XP_010687165.1	0	2627.36	High	3	876.463	5.09	102
	High	High	XP_010687165.1 [452-474]	[R].VTYYLDDGVFTGLNTEQLTHIIK.[E]		FALSE	High	VTYYLDDGVFTGLNTEQLTHIIK		1	1	2	XP_010687165.1	0	2640.36	High	3	880.791	0.83	79
	High	High	XP_010687165.1 [321-334]	[R].IYNVEPWTDGNLVR.[D]		FALSE	High	IYNVEPWTDGNLVR		1	1	9	XP_010687165.1	0	1675.84	High	2	838.425	-0.98	75
	High	High	XP_010687165.1 [432-443]	[R].GTIDVPFSYTQR.[D]		FALSE	High	GTIDVPFSYTQR		1	1	7	XP_010687165.1	0	1383.69	High	2	692.349	0.39	66
	High	High	XP_010687165.1 [423-431]	[K].SVVTLILQR.[G]		FALSE	High	SVVTLILQR		1	1	17	XP_010687165.1	0	1028.65	High	2	514.827	1.1	58
	High	High	XP_010687165.1 [335-346]	[R].DTYNTTAQTVIK.[R]		FALSE	High	DTYNTTAQTVIK		1	1	2	XP_010687165.1	0	1354.68	High	2	677.846	0.25	53
	High	High	XP_010687165.1 [314-320]	[R].YNLDDAR.[I]		FALSE	High	YNLDDAR		1	1	4	XP_010687165.1	0	866.4	High	2	433.703	-2.27	51
	Not Found	High	XP_010687165.1 [65-70]	[R].DLVHIR.[S]		FALSE	High	DLVHIR		1	1	1	XP_010687165.1	0	752.441	High	2	376.723	-2.54	40
	High	Not Found	XP_010687165.1 [335-347]	[R].DTYNTTAQTVIKR.[V]		FALSE	High	DTYNTTAQTVIKR		1	1	1	XP_010687165.1	1	1510.79	High	3	504.266	-1.83	36
	Not Found	High	XP_010687165.1 [308-313]	[R].EIYDIR.[Y]		FALSE	High	EIYDIR		1	1	2	XP_010687165.1	0	808.42	High	2	404.713	-2.31	36
XP_010670120.1	uncharacterized protein LOC104887219 [Beta vulgaris subsp. vulgaris]	3	1	2	1	269	30.5	5.35	67	X	X
	Found in Sample: [S1] F1: Sample, 1	Found in Sample: [S2] F2: Sample, 2	Positions in Master Proteins	Annotated Sequence	Modifications in Master Proteins	Checked	Confidence	Sequence	Modifications	# Protein Groups	# Proteins	# PSMs	Master Protein Accessions	# Missed Cleavages	Theo. MH+ [Da]	Confidence (by Search Engine): Mascot	Charge (by Search Engine): Mascot	m/z [Da] (by Search Engine): Mascot	DeltaM [ppm] (by Search Engine): Mascot	Ions Score (by Search Engine): Mascot
	High	High	XP_010670120.1 [258-266]	[R].VLELSEFSK.[K]		FALSE	High	VLELSEFSK		1	1	2	XP_010670120.1	0	1051.57	High	2	526.286	-2.03	52
KMT15173.1	hypothetical protein BVRB_3g062860 [Beta vulgaris subsp. vulgaris]	30	42	141	42	1615	175.8	6.51	5255	X	X
	Found in Sample: [S1] F1: Sample, 1	Found in Sample: [S2] F2: Sample, 2	Positions in Master Proteins	Annotated Sequence	Modifications in Master Proteins	Checked	Confidence	Sequence	Modifications	# Protein Groups	# Proteins	# PSMs	Master Protein Accessions	# Missed Cleavages	Theo. MH+ [Da]	Confidence (by Search Engine): Mascot	Charge (by Search Engine): Mascot	m/z [Da] (by Search Engine): Mascot	DeltaM [ppm] (by Search Engine): Mascot	Ions Score (by Search Engine): Mascot
	High	High	KMT15173.1 [1128-1143]	[K].LVGEAGIGTVASGVAK.[A]		FALSE	High	LVGEAGIGTVASGVAK		1	5	9	KMT15173.1	0	1428.81	High	2	714.908	1.82	108
	High	High	KMT15173.1 [370-385]	[K].ASDSANLDSAAELLIR.[S]		FALSE	High	ASDSANLDSAAELLIR		1	4	8	KMT15173.1	0	1645.84	High	2	823.424	1.34	107
	High	High	KMT15173.1 [601-613]	[R].FAQVTNPAIDPLR.[E]		FALSE	High	FAQVTNPAIDPLR		1	4	6	KMT15173.1	0	1441.78	High	2	721.394	0.11	93
	High	High	KMT15173.1 [1024-1036]	[K].GLQNGDTATSAIK.[Q]		FALSE	High	GLQNGDTATSAIK		1	4	3	KMT15173.1	0	1275.65	High	2	638.33	-0.82	87
	High	High	KMT15173.1 [233-244]	[R].VIKEESIDDIER.[E]		FALSE	High	VIKEESIDDIER		1	4	2	KMT15173.1	1	1445.75	High	3	482.587	-1.34	84
	High	High	KMT15173.1 [1418-1428]	[R].LVGEANDYVGK.[G]		FALSE	High	LVGEANDYVGK		1	4	5	KMT15173.1	0	1164.59	High	2	582.799	0.73	84
	High	Not Found	KMT15173.1 [284-298]	[R].SEVLGMFYYDLQNER.[Y]		FALSE	High	SEVLGMFYYDLQNER		1	4	1	KMT15173.1	0	1863.86	High	2	932.432	-0.64	82
	High	High	KMT15173.1 [1144-1167]	[K].ANADIIQISGHDGGTGASPISSIK.[H]		FALSE	High	ANADIIQISGHDGGTGASPISSIK		1	4	5	KMT15173.1	0	2309.17	High	3	770.397	1.94	81
	High	High	KMT15173.1 [389-403]	[R].APEEALMVLVPEAYK.[N]		FALSE	High	APEEALMVLVPEAYK		1	3	2	KMT15173.1	0	1659.87	High	2	830.436	-0.42	76
	High	High	KMT15173.1 [964-976]	[R].FCTGGMSLGAISR.[E]		FALSE	High	FCTGGMSLGAISR	1xCarbamidomethyl [C2]	1	4	5	KMT15173.1	0	1356.64	High	2	678.823	-1.48	75
	High	High	KMT15173.1 [1043-1059]	[R].FGVTPTFLVNADQLEIK.[I]		FALSE	High	FGVTPTFLVNADQLEIK		1	5	8	KMT15173.1	0	1892.02	High	2	946.514	2.33	73
	High	High	KMT15173.1 [528-547]	[R].SLKPVNFLSGAALENDTILR.[N]		FALSE	High	SLKPVNFLSGAALENDTILR		1	4	5	KMT15173.1	0	2158.19	High	3	720.068	0.7	72
	High	High	KMT15173.1 [460-480]	[R].TVDNVVYVASEVGVLPMDESK.[V]		FALSE	High	TVDNVVYVASEVGVLPMDESK		1	4	2	KMT15173.1	0	2251.12	High	2	1126.06	0.55	72
	High	High	KMT15173.1 [856-866]	[K].IGGLTLDELAR.[E]		FALSE	High	IGGLTLDELAR		1	4	2	KMT15173.1	0	1157.65	High	2	579.328	-2.59	68
	High	High	KMT15173.1 [207-217]	[R].AVPTNVAVVGR.[N]		FALSE	High	AVPTNVAVVGR		1	4	7	KMT15173.1	0	1082.63	High	2	541.819	-1.72	65
	High	Not Found	KMT15173.1 [1363-1371]	[K].TVQIFNVDR.[A]		FALSE	High	TVQIFNVDR		1	4	3	KMT15173.1	0	1091.58	High	2	546.296	0.46	64
	High	High	KMT15173.1 [688-697]	[R].LCEAADEAVR.[N]		FALSE	High	LCEAADEAVR	1xCarbamidomethyl [C2]	1	4	5	KMT15173.1	0	1133.53	High	2	567.266	-1.17	63
	High	High	KMT15173.1 [794-804]	[K].MPTVTIEQAQK.[N]		FALSE	High	MPTVTIEQAQK		1	4	2	KMT15173.1	0	1245.65	High	2	623.331	2.59	60
	High	High	KMT15173.1 [221-232]	[R].ETMPNIQQVFVR.[V]		FALSE	High	ETMPNIQQVFVR		1	4	6	KMT15173.1	0	1461.75	High	2	731.38	0.51	60
	Not Found	High	KMT15173.1 [412-423]	[K].YPEVADFYDYYK.[G]		FALSE	High	YPEVADFYDYYK		1	4	1	KMT15173.1	0	1572.69	High	2	786.849	1.21	58
	High	High	KMT15173.1 [664-674]	[K].AQVLPTFYDIR.[K]		FALSE	High	AQVLPTFYDIR		1	4	9	KMT15173.1	0	1322.71	High	2	661.859	0.6	57
	High	High	KMT15173.1 [1323-1329]	[K].MSSTAIR.[K]		FALSE	High	MSSTAIR		1	4	3	KMT15173.1	0	765.392	High	2	383.2	-0.28	56
	High	High	KMT15173.1 [977-988]	[R].ETHEAIAIAMNR.[IV]		FALSE	High	ETHEAIAIAMNR		1	4	2	KMT15173.1	0	1355.67	High	3	452.562	-1.97	55
	High	High	KMT15173.1 [1077-1083]	[K].VSAYIAR.[L]		FALSE	High	VSAYIAR		1	5	5	KMT15173.1	0	779.441	High	2	390.224	0.41	52
	High	High	KMT15173.1 [1556-1564]	[K].SLIEAHVEK.[T]		FALSE	High	SLIEAHVEK		1	4	2	KMT15173.1	0	1025.56	High	2	513.285	0.8	50
	High	Not Found	KMT15173.1 [947-963]	[R].APISVGRVEPAASIVER.[F]		FALSE	High	APISVGRVEPAASIVER		1	4	1	KMT15173.1	1	1750.98	High	3	584.332	0.09	49
	High	High	KMT15173.1 [512-520]	[R].VASSNPYGK.[W]		FALSE	High	VASSNPYGK		1	4	3	KMT15173.1	0	922.463	High	2	461.734	-1.78	49
	Not Found	High	KMT15173.1 [1076-1083]	[K].KVSAYIAR.[L]		FALSE	High	KVSAYIAR		1	5	1	KMT15173.1	1	907.536	High	2	454.271	-1.32	48
	High	High	KMT15173.1 [1286-1292]	[K].LDDIIGR.[T]		FALSE	High	LDDIIGR		1	4	2	KMT15173.1	0	801.446	High	2	401.227	0.34	47
	High	High	KMT15173.1 [944-953]	[K].SDRAPISVGR.[V]		FALSE	High	SDRAPISVGR		1	4	2	KMT15173.1	1	1057.57	High	2	529.291	0.11	47
	High	Not Found	KMT15173.1 [347-356]	[R].EASLQSPVWR.[G]		FALSE	High	EASLQSPVWR		1	4	2	KMT15173.1	0	1172.61	High	2	586.807	1.17	46
	High	Not Found	KMT15173.1 [521-527]	[K].WVKENLR.[S]		FALSE	High	WVKENLR		1	4	1	KMT15173.1	1	944.531	High	2	472.769	-0.83	46
	High	Not Found	KMT15173.1 [359-369]	[R].ESEIRPYGNPK.[A]		FALSE	High	ESEIRPYGNPK		1	4	1	KMT15173.1	0	1289.65	High	2	645.328	0.51	46
	High	High	KMT15173.1 [1293-1299]	[R].TDLLRPR.[D]		FALSE	High	TDLLRPR		1	4	3	KMT15173.1	0	870.516	High	2	435.761	-0.03	45
	High	High	KMT15173.1 [1235-1249]	[R].ICHTNNCPVGVASQR.[E]		FALSE	High	ICHTNNCPVGVASQR	2xCarbamidomethyl [C2; C7]	1	4	2	KMT15173.1	0	1712.8	High	3	571.603	-1.12	43
	Not Found	High	KMT15173.1 [1545-1555]	[R].VTAPVGQMQLK.[S]		FALSE	High	VTAPVGQMQLK		1	4	1	KMT15173.1	0	1171.65	High	2	586.326	-5.03	43
	High	High	KMT15173.1 [299-308]	[R].YTSPFAIYHR.[R]		FALSE	High	YTSPFAIYHR		1	4	3	KMT15173.1	0	1254.63	High	3	418.881	0.71	42
	Not Found	High	KMT15173.1 [698-708]	[R].NGSQLLVLSDR.[S]		FALSE	High	NGSQLLVLSDR		1	2	2	KMT15173.1	0	1201.65	High	2	601.329	-2.06	41
	High	High	KMT15173.1 [938-943]	[R].DLLEFK.[S]		FALSE	High	DLLEFK		1	4	5	KMT15173.1	0	764.419	High	2	382.713	-0.65	40
	High	High	KMT15173.1 [954-963]	[R].VEPAASIVER.[F]		FALSE	High	VEPAASIVER		1	4	2	KMT15173.1	0	1070.58	High	2	535.795	-1.61	39
	High	Not Found	KMT15173.1 [1306-1322]	[K].TQHLDLSYLLSSAGLPK.[M]		FALSE	High	TQHLDLSYLLSSAGLPK		1	4	1	KMT15173.1	0	1843	High	3	615.002	-2.04	38
	High	Not Found	KMT15173.1 [118-129]	[R].DALTALGCMEHR.[G]		FALSE	High	DALTALGCMEHR	1xCarbamidomethyl [C8]	1	2	1	KMT15173.1	0	1373.63	High	3	458.548	0.05	36
XP_010683784.1	fructose-bisphosphate aldolase 3, chloroplastic [Beta vulgaris subsp. vulgaris]	4	2	8	1	401	43.5	8.34	228	X
	Found in Sample: [S1] F1: Sample, 1	Found in Sample: [S2] F2: Sample, 2	Positions in Master Proteins	Annotated Sequence	Modifications in Master Proteins	Checked	Confidence	Sequence	Modifications	# Protein Groups	# Proteins	# PSMs	Master Protein Accessions	# Missed Cleavages	Theo. MH+ [Da]	Confidence (by Search Engine): Mascot	Charge (by Search Engine): Mascot	m/z [Da] (by Search Engine): Mascot	DeltaM [ppm] (by Search Engine): Mascot	Ions Score (by Search Engine): Mascot
	High	High	XP_010690763.1 [200-207]; XP_010683784.1 [206-213]; XP_010679848.1 [211-218]	[K].EAAWGLAR.[Y]		FALSE	High	EAAWGLAR		3	4	7	XP_010690763.1; XP_010683784.1; XP_010679848.1	0	873.458	High	2	437.233	0.03	54
	High	Not Found	XP_010683784.1 [372-380]	[K].ANSLAQLGR.[Y]		FALSE	High	ANSLAQLGR		1	1	1	XP_010683784.1	0	929.516	High	2	465.262	0.11	42
XP_010683270.1	12-oxophytodienoate reductase 2 [Beta vulgaris subsp. vulgaris]	8	3	7	3	370	41.2	6.54	213	X	X
	Found in Sample: [S1] F1: Sample, 1	Found in Sample: [S2] F2: Sample, 2	Positions in Master Proteins	Annotated Sequence	Modifications in Master Proteins	Checked	Confidence	Sequence	Modifications	# Protein Groups	# Proteins	# PSMs	Master Protein Accessions	# Missed Cleavages	Theo. MH+ [Da]	Confidence (by Search Engine): Mascot	Charge (by Search Engine): Mascot	m/z [Da] (by Search Engine): Mascot	DeltaM [ppm] (by Search Engine): Mascot	Ions Score (by Search Engine): Mascot
	High	Not Found	XP_010683270.1 [213-223]	[R].FALEIVEAIVK.[E]		FALSE	High	FALEIVEAIVK		1	1	2	XP_010683270.1	0	1231.73	High	2	616.368	-1.08	59
	High	High	XP_010683270.1 [25-32]	[R].VVLAPLTR.[FQ]		FALSE	High	VVLAPLTR		1	3	2	XP_010683270.1	0	868.561	High	2	434.783	-2.34	54
	High	High	XP_010683270.1 [326-335]	[R].LFLANPDLPK.[R]		FALSE	High	LFLANPDLPK		1	3	3	XP_010683270.1	0	1127.65	High	2	564.326	-0.43	47
XP_010669994.1	phosphoglycerate kinase, chloroplastic [Beta vulgaris subsp. vulgaris]	15	5	10	4	482	50.8	7.18	509	X	X
	Found in Sample: [S1] F1: Sample, 1	Found in Sample: [S2] F2: Sample, 2	Positions in Master Proteins	Annotated Sequence	Modifications in Master Proteins	Checked	Confidence	Sequence	Modifications	# Protein Groups	# Proteins	# PSMs	Master Protein Accessions	# Missed Cleavages	Theo. MH+ [Da]	Confidence (by Search Engine): Mascot	Charge (by Search Engine): Mascot	m/z [Da] (by Search Engine): Mascot	DeltaM [ppm] (by Search Engine): Mascot	Ions Score (by Search Engine): Mascot
	High	High	XP_010669994.1 [426-442]; XP_010669985.1 [350-366]	[K].GVTTIIGGGDSVAAVEK.[V]		FALSE	High	GVTTIIGGGDSVAAVEK		2	2	2	XP_010669994.1; XP_010669985.1	0	1573.84	High	2	787.425	0.08	89
	High	High	XP_010669994.1 [100-117]	[R].ADLNVPLDDSQNITDDTR.[I]		FALSE	High	ADLNVPLDDSQNITDDTR		1	1	3	XP_010669994.1	0	2001.94	High	2	1001.47	-1.22	86
	High	High	XP_010669994.1 [182-198]	[K].LVGGLPEGGVLLLENVR.[F]		FALSE	High	LVGGLPEGGVLLLENVR		1	1	2	XP_010669994.1	0	1735.01	High	2	868.01	0.58	79
	High	Not Found	XP_010669994.1 [160-170]	[R].LSELLGIQVVK.[A]		FALSE	High	LSELLGIQVVK		1	1	1	XP_010669994.1	0	1198.74	High	2	599.874	0.49	73
	High	High	XP_010669994.1 [151-159]	[K].YSLAPLVPR.[L]		FALSE	High	YSLAPLVPR		1	1	2	XP_010669994.1	0	1015.59	High	2	508.301	0.6	44
XP_010694575.1	glycolate oxidase isoform X1 [Beta vulgaris subsp. vulgaris]	3	1	2	1	370	40.5	9.14	50	X	X
	Found in Sample: [S1] F1: Sample, 1	Found in Sample: [S2] F2: Sample, 2	Positions in Master Proteins	Annotated Sequence	Modifications in Master Proteins	Checked	Confidence	Sequence	Modifications	# Protein Groups	# Proteins	# PSMs	Master Protein Accessions	# Missed Cleavages	Theo. MH+ [Da]	Confidence (by Search Engine): Mascot	Charge (by Search Engine): Mascot	m/z [Da] (by Search Engine): Mascot	DeltaM [ppm] (by Search Engine): Mascot	Ions Score (by Search Engine): Mascot
	High	High	XP_010694575.1 [151-160]	[K].AIALTVDTPR.[L]		FALSE	High	AIALTVDTPR		1	2	2	XP_010694575.1	0	1056.6	High	2	528.806	-0.12	36
XP_010679849.1	probable serine protease EDA2 [Beta vulgaris subsp. vulgaris]	7	3	9	3	489	55	6.77	315	X	X
	Found in Sample: [S1] F1: Sample, 1	Found in Sample: [S2] F2: Sample, 2	Positions in Master Proteins	Annotated Sequence	Modifications in Master Proteins	Checked	Confidence	Sequence	Modifications	# Protein Groups	# Proteins	# PSMs	Master Protein Accessions	# Missed Cleavages	Theo. MH+ [Da]	Confidence (by Search Engine): Mascot	Charge (by Search Engine): Mascot	m/z [Da] (by Search Engine): Mascot	DeltaM [ppm] (by Search Engine): Mascot	Ions Score (by Search Engine): Mascot
	High	High	XP_010679849.1 [228-240]	[K].TALQEVTQLVEQR.[L]		FALSE	High	TALQEVTQLVEQR		1	1	3	XP_010679849.1	0	1514.82	High	2	757.913	0.81	85
	High	High	XP_010679849.1 [71-79]	[R].YYEFLDNFR.[S]		FALSE	High	YYEFLDNFR		1	1	3	XP_010679849.1	0	1266.58	High	2	633.794	0.63	56
	High	High	XP_010679849.1 [125-137]	[R].SSPFNSHTTENLR.[Y]		FALSE	High	SSPFNSHTTENLR		1	1	3	XP_010679849.1	0	1489.7	High	3	497.239	-1.2	44
XP_010696242.2	uncharacterized protein LOC104908791 [Beta vulgaris subsp. vulgaris]	4	2	4	2	551	61.7	6.93	121	X	X
	Found in Sample: [S1] F1: Sample, 1	Found in Sample: [S2] F2: Sample, 2	Positions in Master Proteins	Annotated Sequence	Modifications in Master Proteins	Checked	Confidence	Sequence	Modifications	# Protein Groups	# Proteins	# PSMs	Master Protein Accessions	# Missed Cleavages	Theo. MH+ [Da]	Confidence (by Search Engine): Mascot	Charge (by Search Engine): Mascot	m/z [Da] (by Search Engine): Mascot	DeltaM [ppm] (by Search Engine): Mascot	Ions Score (by Search Engine): Mascot
	High	Not Found	XP_010696242.2 [507-519]	[R].EFVQGLDLPQAAK.[AD]		FALSE	High	EFVQGLDLPQAAK		1	2	1	XP_010696242.2	0	1415.75	High	2	708.38	0.57	54
	High	High	XP_010696242.2 [422-430]	[R].DLTDSTVLR.[N]		FALSE	High	DLTDSTVLR		1	2	3	XP_010696242.2	0	1019.54	High	2	510.272	0.38	46
XP_010677538.1	pectin acetylesterase 8 isoform X1 [Beta vulgaris subsp. vulgaris]	12	4	5	4	389	43.1	8.1	160	X	X
	Found in Sample: [S1] F1: Sample, 1	Found in Sample: [S2] F2: Sample, 2	Positions in Master Proteins	Annotated Sequence	Modifications in Master Proteins	Checked	Confidence	Sequence	Modifications	# Protein Groups	# Proteins	# PSMs	Master Protein Accessions	# Missed Cleavages	Theo. MH+ [Da]	Confidence (by Search Engine): Mascot	Charge (by Search Engine): Mascot	m/z [Da] (by Search Engine): Mascot	DeltaM [ppm] (by Search Engine): Mascot	Ions Score (by Search Engine): Mascot
	High	Not Found	XP_010677538.1 [120-136]	[R].YCDGSSFTGDVEAVDPK.[A]		FALSE	High	YCDGSSFTGDVEAVDPK	1xCarbamidomethyl [C2]	1	1	1	XP_010677538.1	0	1846.78	High	2	923.893	-0.61	68
	High	High	XP_010677538.1 [106-115]	[K].YSPDFYNWNR.[I]		FALSE	High	YSPDFYNWNR		1	2	2	XP_010677538.1	0	1361.59	High	2	681.3	0.67	54
	High	Not Found	XP_010677538.1 [196-207]	[K].CLSDAGFFINAK.[D]		FALSE	High	CLSDAGFFINAK	1xCarbamidomethyl [C1]	1	3	1	XP_010677538.1	0	1342.65	High	2	671.823	-5.6	40
	High	Not Found	XP_010677538.1 [186-193]	[R].ALLPSGAK.[V]		FALSE	High	ALLPSGAK		1	3	1	XP_010677538.1	0	756.461	High	2	378.734	-1.86	28
KMT03233.1	hypothetical protein BVRB_8g197800 [Beta vulgaris subsp. vulgaris]	13	2	2	2	257	29.3	5.38	70	X
	Found in Sample: [S1] F1: Sample, 1	Found in Sample: [S2] F2: Sample, 2	Positions in Master Proteins	Annotated Sequence	Modifications in Master Proteins	Checked	Confidence	Sequence	Modifications	# Protein Groups	# Proteins	# PSMs	Master Protein Accessions	# Missed Cleavages	Theo. MH+ [Da]	Confidence (by Search Engine): Mascot	Charge (by Search Engine): Mascot	m/z [Da] (by Search Engine): Mascot	DeltaM [ppm] (by Search Engine): Mascot	Ions Score (by Search Engine): Mascot
	High	Not Found	KMT03233.1 [50-66]	[R].FSVETNDAGLWYSVPSR.[C]		FALSE	High	FSVETNDAGLWYSVPSR		1	2	1	KMT03233.1	0	1927.92	High	2	964.465	1.73	50
	High	Not Found	KMT03233.1 [80-96]	[R].YLSDSNVVAGNSLEFAK.[S]		FALSE	High	YLSDSNVVAGNSLEFAK		1	2	1	KMT03233.1	0	1813.9	High	2	907.452	-0.28	36
XP_010671027.1	11S globulin seed storage protein Jug r 4 [Beta vulgaris subsp. vulgaris]	9	3	4	3	516	58.1	6.99	125	X	X
	Found in Sample: [S1] F1: Sample, 1	Found in Sample: [S2] F2: Sample, 2	Positions in Master Proteins	Annotated Sequence	Modifications in Master Proteins	Checked	Confidence	Sequence	Modifications	# Protein Groups	# Proteins	# PSMs	Master Protein Accessions	# Missed Cleavages	Theo. MH+ [Da]	Confidence (by Search Engine): Mascot	Charge (by Search Engine): Mascot	m/z [Da] (by Search Engine): Mascot	DeltaM [ppm] (by Search Engine): Mascot	Ions Score (by Search Engine): Mascot
	High	High	XP_010671027.1 [51-71]	[R].GQQALNDCQINQLSAAEPTIR.[L]		FALSE	High	GQQALNDCQINQLSAAEPTIR	1xCarbamidomethyl [C8]	1	1	2	XP_010671027.1	0	2327.14	High	3	776.385	0.24	61
	High	Not Found	XP_010671027.1 [470-484]	[R].GLPLEVVMNSYGLSR.[E]		FALSE	High	GLPLEVVMNSYGLSR		1	1	1	XP_010671027.1	0	1634.86	High	2	817.935	3.09	35
	Not Found	High	XP_010671027.1 [495-505]	[R].QELSVFSPSER.[S]		FALSE	High	QELSVFSPSER		1	1	1	XP_010671027.1	0	1278.63	High	2	639.819	-1.59	34
XP_010674766.1	NADPH-dependent aldehyde reductase 1, chloroplastic [Beta vulgaris subsp. vulgaris]	6	2	5	2	356	39	9.1	170	X	X
	Found in Sample: [S1] F1: Sample, 1	Found in Sample: [S2] F2: Sample, 2	Positions in Master Proteins	Annotated Sequence	Modifications in Master Proteins	Checked	Confidence	Sequence	Modifications	# Protein Groups	# Proteins	# PSMs	Master Protein Accessions	# Missed Cleavages	Theo. MH+ [Da]	Confidence (by Search Engine): Mascot	Charge (by Search Engine): Mascot	m/z [Da] (by Search Engine): Mascot	DeltaM [ppm] (by Search Engine): Mascot	Ions Score (by Search Engine): Mascot
	High	High	XP_010674766.1 [107-119]	[K].VALVTGGDSGIGR.[A]		FALSE	High	VALVTGGDSGIGR		1	2	4	XP_010674766.1	0	1201.65	High	2	601.331	0.68	72
	Not Found	High	XP_010674766.1 [273-281]	[R].GLALQLVQK.[G]		FALSE	High	GLALQLVQK		1	2	1	XP_010674766.1	0	969.609	High	2	485.307	-3.24	31
KMT05710.1	hypothetical protein BVRB_7g167180 [Beta vulgaris subsp. vulgaris]	3	1	2	1	396	44.5	7.14	73	X
	Found in Sample: [S1] F1: Sample, 1	Found in Sample: [S2] F2: Sample, 2	Positions in Master Proteins	Annotated Sequence	Modifications in Master Proteins	Checked	Confidence	Sequence	Modifications	# Protein Groups	# Proteins	# PSMs	Master Protein Accessions	# Missed Cleavages	Theo. MH+ [Da]	Confidence (by Search Engine): Mascot	Charge (by Search Engine): Mascot	m/z [Da] (by Search Engine): Mascot	DeltaM [ppm] (by Search Engine): Mascot	Ions Score (by Search Engine): Mascot
	High	Not Found	KMT05710.1 [204-214]	[R].DYDDGLIDITR.[Q]		FALSE	High	DYDDGLIDITR		1	2	2	KMT05710.1	0	1295.61	High	2	648.311	2.35	50
XP_010675285.2	protein trichome birefringence-like 41 [Beta vulgaris subsp. vulgaris]	3	1	2	1	375	43.2	7.28	60	X	X
	Found in Sample: [S1] F1: Sample, 1	Found in Sample: [S2] F2: Sample, 2	Positions in Master Proteins	Annotated Sequence	Modifications in Master Proteins	Checked	Confidence	Sequence	Modifications	# Protein Groups	# Proteins	# PSMs	Master Protein Accessions	# Missed Cleavages	Theo. MH+ [Da]	Confidence (by Search Engine): Mascot	Charge (by Search Engine): Mascot	m/z [Da] (by Search Engine): Mascot	DeltaM [ppm] (by Search Engine): Mascot	Ions Score (by Search Engine): Mascot
	High	High	XP_010675285.2 [303-315]	[K].SPVPPSPGIEIVR.[N]		FALSE	High	SPVPPSPGIEIVR		1	2	2	XP_010675285.2	0	1347.76	High	2	674.386	0.84	38
XP_010669445.1	elongation factor Tu, mitochondrial [Beta vulgaris subsp. vulgaris]	6	3	5	3	453	49.3	6.92	109	X	X
	Found in Sample: [S1] F1: Sample, 1	Found in Sample: [S2] F2: Sample, 2	Positions in Master Proteins	Annotated Sequence	Modifications in Master Proteins	Checked	Confidence	Sequence	Modifications	# Protein Groups	# Proteins	# PSMs	Master Protein Accessions	# Missed Cleavages	Theo. MH+ [Da]	Confidence (by Search Engine): Mascot	Charge (by Search Engine): Mascot	m/z [Da] (by Search Engine): Mascot	DeltaM [ppm] (by Search Engine): Mascot	Ions Score (by Search Engine): Mascot
	High	High	XP_010669445.1 [81-89]	[K].TTLTAAITK.[V]		FALSE	High	TTLTAAITK		1	1	3	XP_010669445.1	0	919.546	High	2	460.276	-1.58	43
	Not Found	High	XP_010669445.1 [442-450]	[R].TVGAGVVSK.[V]		FALSE	High	TVGAGVVSK		1	1	1	XP_010669445.1	0	817.478	High	2	409.242	-1.37	39
	Not Found	High	XP_010669445.1 [173-179]	[K].EHILLAR.[Q]		FALSE	High	EHILLAR		1	1	1	XP_010669445.1	0	851.51	High	2	426.258	-0.51	35
XP_010666851.1	proteasome subunit alpha type-6 [Beta vulgaris subsp. vulgaris]	39	7	39	7	246	27.2	6.43	1713	X	X
	Found in Sample: [S1] F1: Sample, 1	Found in Sample: [S2] F2: Sample, 2	Positions in Master Proteins	Annotated Sequence	Modifications in Master Proteins	Checked	Confidence	Sequence	Modifications	# Protein Groups	# Proteins	# PSMs	Master Protein Accessions	# Missed Cleavages	Theo. MH+ [Da]	Confidence (by Search Engine): Mascot	Charge (by Search Engine): Mascot	m/z [Da] (by Search Engine): Mascot	DeltaM [ppm] (by Search Engine): Mascot	Ions Score (by Search Engine): Mascot
	High	High	XP_010666851.1 [212-228]	[K].ATEIEVGVVQVGNPAFR.[G]		FALSE	High	ATEIEVGVVQVGNPAFR		1	1	15	XP_010666851.1	0	1785.95	High	2	893.48	2.26	106
	High	Not Found	XP_010666851.1 [75-88]	[K].YLGLLATGMTADAR.[N]		FALSE	High	YLGLLATGMTADAR		1	1	1	XP_010666851.1	0	1452.75	High	2	726.88	1.25	64
	High	High	XP_010666851.1 [60-74]	[K].LLDQTSVSHLFQVTK.[Y]		FALSE	High	LLDQTSVSHLFQVTK		1	1	3	XP_010666851.1	0	1715.93	High	3	572.648	-2.71	64
	High	High	XP_010666851.1 [22-30]	[R].LFQVEYAFK.[A]		FALSE	High	LFQVEYAFK		1	1	13	XP_010666851.1	0	1144.6	High	2	572.805	-0.46	61
	High	High	XP_010666851.1 [105-116]	[K].YGYEMPVDVLAR.[W]		FALSE	High	YGYEMPVDVLAR		1	1	4	XP_010666851.1	0	1412.69	High	2	706.848	0.64	56
	High	Not Found	XP_010666851.1 [229-246]	[R].GLTTEEIDEHLTAISERD.[-]		FALSE	High	GLTTEEIDEHLTAISERD		1	1	2	XP_010666851.1	1	2028.97	High	3	676.996	1.29	50
	Not Found	High	XP_010666851.1 [172-181]	[K].DQEAINFLEK.[K]		FALSE	High	DQEAINFLEK		1	1	1	XP_010666851.1	0	1206.6	High	2	603.8	-5.82	36
XP_010692872.1	petal death protein [Beta vulgaris subsp. vulgaris]	16	3	5	2	302	32.4	6.54	203	X	X
	Found in Sample: [S1] F1: Sample, 1	Found in Sample: [S2] F2: Sample, 2	Positions in Master Proteins	Annotated Sequence	Modifications in Master Proteins	Checked	Confidence	Sequence	Modifications	# Protein Groups	# Proteins	# PSMs	Master Protein Accessions	# Missed Cleavages	Theo. MH+ [Da]	Confidence (by Search Engine): Mascot	Charge (by Search Engine): Mascot	m/z [Da] (by Search Engine): Mascot	DeltaM [ppm] (by Search Engine): Mascot	Ions Score (by Search Engine): Mascot
	High	High	XP_010692872.1 [152-164]	[R].DAIGDSDFFLVAR.[ST]		FALSE	High	DAIGDSDFFLVAR		1	3	3	XP_010692872.1	0	1425.7	High	2	713.355	0.67	76
	High	Not Found	XP_010692872.1 [117-127]; KMS95028.1 [113-123]	[K].GVFLEDQVWPK.[K]		FALSE	High	GVFLEDQVWPK		2	8	1	XP_010692872.1; KMS95028.1	0	1317.68	High	2	659.345	-1.3	40
	High	Not Found	XP_010692872.1 [185-207]	[RK].EAGADATFVEAPANIDELNEVVK.[G]		FALSE	High	EAGADATFVEAPANIDELNEVVK		1	4	1	XP_010692872.1	0	2402.17	High	3	801.396	0.75	38
KMT18015.1	hypothetical protein BVRB_2g032090 [Beta vulgaris subsp. vulgaris]	9	2	7	2	348	38	6.28	340	X	X
	Found in Sample: [S1] F1: Sample, 1	Found in Sample: [S2] F2: Sample, 2	Positions in Master Proteins	Annotated Sequence	Modifications in Master Proteins	Checked	Confidence	Sequence	Modifications	# Protein Groups	# Proteins	# PSMs	Master Protein Accessions	# Missed Cleavages	Theo. MH+ [Da]	Confidence (by Search Engine): Mascot	Charge (by Search Engine): Mascot	m/z [Da] (by Search Engine): Mascot	DeltaM [ppm] (by Search Engine): Mascot	Ions Score (by Search Engine): Mascot
	High	Not Found	KMT18015.1 [193-210]	[R].IWYQAEEVFPIDGTPEQR.[Q]		FALSE	High	IWYQAEEVFPIDGTPEQR		1	2	4	KMT18015.1	0	2178.05	High	2	1089.53	0.28	77
	High	High	KMT18015.1 [256-269]	[R].GASASIYVDNAAYR.[NS]		FALSE	High	GASASIYVDNAAYR		1	3	3	KMT18015.1	0	1457.7	High	2	729.353	-1.66	62
XP_010667343.1	probable aspartic proteinase GIP2 [Beta vulgaris subsp. vulgaris]	22	7	18	7	432	46.2	8.69	700	X	X
	Found in Sample: [S1] F1: Sample, 1	Found in Sample: [S2] F2: Sample, 2	Positions in Master Proteins	Annotated Sequence	Modifications in Master Proteins	Checked	Confidence	Sequence	Modifications	# Protein Groups	# Proteins	# PSMs	Master Protein Accessions	# Missed Cleavages	Theo. MH+ [Da]	Confidence (by Search Engine): Mascot	Charge (by Search Engine): Mascot	m/z [Da] (by Search Engine): Mascot	DeltaM [ppm] (by Search Engine): Mascot	Ions Score (by Search Engine): Mascot
	Not Found	High	XP_010667343.1 [387-407]	[R].TSIVIGGLQLEDNLVQVDMAK.[S]		FALSE	High	TSIVIGGLQLEDNLVQVDMAK		1	1	1	XP_010667343.1	0	2243.2	High	2	1122.1	3.03	114
	High	High	XP_010667343.1 [134-147]	[R].ITSTDGSNPGPVVK.[V]		FALSE	High	ITSTDGSNPGPVVK		1	1	4	XP_010667343.1	0	1371.71	High	2	686.359	-1.13	85
	High	High	XP_010667343.1 [148-162]	[K].VPNFLFSCAPTSLLK.[G]		FALSE	High	VPNFLFSCAPTSLLK	1xCarbamidomethyl [C8]	1	3	4	XP_010667343.1	0	1693.9	High	2	847.454	1.4	69
	High	High	XP_010667343.1 [25-32]	[K].ALVLPISR.[D]		FALSE	High	ALVLPISR		1	1	4	XP_010667343.1	0	868.561	High	2	434.784	-1.84	54
	Not Found	High	XP_010667343.1 [167-178]	[K].SVQGIAGLGSTK.[I]		FALSE	High	SVQGIAGLGSTK		1	3	1	XP_010667343.1	0	1117.62	High	2	559.314	-0.13	52
	High	High	XP_010667343.1 [303-313]	[K].SFINVFVNELR.[I]		FALSE	High	SFINVFVNELR		1	3	3	XP_010667343.1	0	1337.72	High	2	669.365	0.48	48
	High	Not Found	XP_010667343.1 [267-280]	[K].VVPINKPLLSIDSK.[G]		FALSE	High	VVPINKPLLSIDSK		1	1	1	XP_010667343.1	0	1522.92	High	3	508.311	-1.45	46
KMT07584.1	hypothetical protein BVRB_6g147160 [Beta vulgaris subsp. vulgaris]	14	6	9	6	496	54.9	5.08	292	X	X
	Found in Sample: [S1] F1: Sample, 1	Found in Sample: [S2] F2: Sample, 2	Positions in Master Proteins	Annotated Sequence	Modifications in Master Proteins	Checked	Confidence	Sequence	Modifications	# Protein Groups	# Proteins	# PSMs	Master Protein Accessions	# Missed Cleavages	Theo. MH+ [Da]	Confidence (by Search Engine): Mascot	Charge (by Search Engine): Mascot	m/z [Da] (by Search Engine): Mascot	DeltaM [ppm] (by Search Engine): Mascot	Ions Score (by Search Engine): Mascot
	High	High	KMT07584.1 [451-462]	[R].GTLEVPFSYTQR.[D]		FALSE	High	GTLEVPFSYTQR		1	4	2	KMT07584.1	0	1397.71	High	2	699.359	3.07	74
	High	Not Found	KMT07584.1 [358-376]	[K].NASQTTQAGELTFSYTETK.[S]		FALSE	High	NASQTTQAGELTFSYTETK		1	3	1	KMT07584.1	0	2076.97	High	2	1038.99	-0.02	51
	High	High	KMT07584.1 [343-354]	[K].IYDFAPVTSVTK.[D]		FALSE	High	IYDFAPVTSVTK		1	4	4	KMT07584.1	0	1340.71	High	2	670.857	-2	45
	High	High	KMT07584.1 [280-290]	[K].LGSDTNGIGLR.[V]		FALSE	High	LGSDTNGIGLR		1	3	2	KMT07584.1	0	1102.59	High	2	551.796	-0.09	42
	High	Not Found	KMT07584.1 [291-299]	[R].VLSNNCWWK.[R]		FALSE	High	VLSNNCWWK	1xCarbamidomethyl [C6]	1	2	1	KMT07584.1	0	1206.57	High	2	603.79	0.6	39
	High	Not Found	KMT07584.1 [330-337]	[R].SVYEINYR.[M]		FALSE	High	SVYEINYR		1	4	1	KMT07584.1	0	1043.52	High	2	522.261	-0.78	37
XP_048494912.1	ribulose bisphosphate carboxylase large chain [Beta vulgaris subsp. vulgaris]	65	33	461	15	475	52.5	6.68	13322	X	X
	Found in Sample: [S1] F1: Sample, 1	Found in Sample: [S2] F2: Sample, 2	Positions in Master Proteins	Annotated Sequence	Modifications in Master Proteins	Checked	Confidence	Sequence	Modifications	# Protein Groups	# Proteins	# PSMs	Master Protein Accessions	# Missed Cleavages	Theo. MH+ [Da]	Confidence (by Search Engine): Mascot	Charge (by Search Engine): Mascot	m/z [Da] (by Search Engine): Mascot	DeltaM [ppm] (by Search Engine): Mascot	Ions Score (by Search Engine): Mascot
	High	High	XP_048494912.1 [195-213]	[R].GGLDFTKDDENVNSQPFMR.[W-]		FALSE	High	GGLDFTKDDENVNSQPFMR		1	8	18	XP_048494912.1	1	2169.99	High	3	724	-0.53	107
	High	High	XP_048494912.1 [22-41]; CDR50030.1 [4-23]	[K-].LTYYTPEYETLDTDILAAFR.[V]		FALSE	High	LTYYTPEYETLDTDILAAFR		2	14	10	XP_048494912.1; CDR50030.1	0	2395.17	High	2	1198.09	-0.58	89
	High	High	XP_048494912.1 [42-79]; CDR50030.1 [24-61]	[R].VSPQPGVPPEEAGAAVAAESSTGTWTTVWTDGLTSLDR.[Y]		FALSE	High	VSPQPGVPPEEAGAAVAAESSTGTWTTVWTDGLTSLDR		2	14	4	XP_048494912.1; CDR50030.1	0	3840.86	High	4	960.971	1.99	83
	High	High	XP_048494912.1 [447-463]	[R].EASKWSPELAAACEVWK.[E-]		FALSE	High	EASKWSPELAAACEVWK	1xCarbamidomethyl [C13]	1	7	7	XP_048494912.1	1	1961.94	High	3	654.651	-2.1	80
	High	High	XP_048494912.1 [451-463]	[K].WSPELAAACEVWK.[E-]		FALSE	High	WSPELAAACEVWK	1xCarbamidomethyl [C9]	1	7	26	XP_048494912.1	0	1546.74	High	2	773.872	0.17	79
	High	High	XP_048494912.1 [202-213]	[K].DDENVNSQPFMR.[W-]		FALSE	High	DDENVNSQPFMR		1	8	9	XP_048494912.1	0	1451.62	High	2	726.315	0.61	78
	High	High	XP_048494912.1 [237-252]	[K].GHYLNATAGTCEEMIK.[R]		FALSE	High	GHYLNATAGTCEEMIK	1xCarbamidomethyl [C11]	1	7	9	XP_048494912.1	0	1794.81	High	2	897.909	-2.01	77
	High	High	XP_048494912.1 [259-285]	[R].ELGVPIVMHDYLTGGFTANTTLAHYCR.[D]		FALSE	High	ELGVPIVMHDYLTGGFTANTTLAHYCR	1xCarbamidomethyl [C26]	1	7	2	XP_048494912.1	0	3036.47	High	3	1012.83	0.16	75
	High	High	XP_048494912.1 [436-446]	[R].NLATEGNAIIR.[E]		FALSE	High	NLATEGNAIIR		1	8	57	XP_048494912.1	0	1171.64	High	2	586.326	1.38	71
	High	High	XP_048494912.1 [422-431]; KMS93637.1 [147-156]	[R].VALEACVQAR.[NI]		FALSE	High	VALEACVQAR	1xCarbamidomethyl [C6]	2	11	70	XP_048494912.1; KMS93637.1	0	1116.58	High	2	558.795	-0.39	70
	High	High	XP_048494912.1 [178-187]	[K].LGLSAKNYGR.[A-]		FALSE	High	LGLSAKNYGR		2	15	12	XP_048494912.1; CDR50030.1	1	1078.6	High	2	539.803	-0.77	67
	High	High	XP_048494912.1 [286-295]; KMS93637.1 [52-61]	[R].DNGLLLHIHR.[A]		FALSE	High	DNGLLLHIHR		2	9	20	XP_048494912.1; KMS93637.1	0	1187.66	High	3	396.56	0.36	61
	High	High	XP_048494912.1 [237-253]	[K].GHYLNATAGTCEEMIKR.[A]		FALSE	High	GHYLNATAGTCEEMIKR	1xCarbamidomethyl [C11]	1	7	6	XP_048494912.1	1	1950.92	High	3	650.977	-0.37	61
	High	High	XP_048494912.1 [218-227]; KMS93828.1 [56-65]	[R].FLFCAEALYK.[A]		FALSE	High	FLFCAEALYK	1xCarbamidomethyl [C4]	2	8	47	XP_048494912.1; KMS93828.1	0	1261.63	High	2	631.318	0.7	60
	High	High	XP_048494912.1 [216-227]; KMS93828.1 [54-65]	[R].DRFLFCAEALYK.[A]		FALSE	High	DRFLFCAEALYK	1xCarbamidomethyl [C6]	2	9	28	XP_048494912.1; KMS93828.1	1	1532.76	High	3	511.59	-0.71	59
	High	High	XP_048494912.1 [340-350]; KMS93637.1 [106-116]	[R].DITLGFVDLLR.[D]		FALSE	High	DITLGFVDLLR		2	9	23	XP_048494912.1; KMS93637.1	0	1261.72	High	2	631.362	1.31	58
	High	High	XP_048494912.1 [335-350]; KMS93637.1 [101-116]	[K].LEGERDITLGFVDLLR.[D]		FALSE	High	LEGERDITLGFVDLLR		2	8	4	XP_048494912.1; KMS93637.1	1	1846.01	High	3	616.008	1.68	56
	High	High	XP_048494912.1 [228-236]; KMS93828.1 [66-74]	[K].AQAETGEIK.[G]		FALSE	High	AQAETGEIK		2	9	24	XP_048494912.1; KMS93828.1	0	946.484	High	2	473.746	0.32	56
	High	High	XP_048494912.1 [320-334]	[R].LSGGDHIHSGTVVGK.[L]		FALSE	High	LSGGDHIHSGTVVGK		1	7	4	XP_048494912.1	0	1463.76	High	2	732.382	-1.71	55
	High	High	XP_048494912.1 [147-161]; CDR50030.1 [129-143]	[K].TFQGPPHGIQVERDK.[L]		FALSE	High	TFQGPPHGIQVERDK		2	15	4	XP_048494912.1; CDR50030.1	1	1708.88	High	3	570.295	-3.49	54
	High	High	XP_048494912.1 [147-159]; CDR50030.1 [129-141]	[K].TFQGPPHGIQVER.[D]		FALSE	High	TFQGPPHGIQVER		2	15	20	XP_048494912.1; CDR50030.1	0	1465.75	High	3	489.256	-0.79	49
	High	High	XP_048494912.1 [296-303]; KMS93637.1 [62-69]	[R].AMHAVIDR.[Q]		FALSE	High	AMHAVIDR		2	9	8	XP_048494912.1; KMS93637.1	0	912.472	High	2	456.739	-1.97	47
	High	High	XP_048494912.1 [165-177]; CDR50030.1 [147-159]	[K].YGRPLLGCTIKPK.[L]		FALSE	High	YGRPLLGCTIKPK	1xCarbamidomethyl [C8]	2	15	5	XP_048494912.1; CDR50030.1	0	1502.85	High	3	501.622	-0.6	45
	High	Not Found	XP_048494912.1 [451-466]	[K].WSPELAAACEVWKEIK.[F]		FALSE	High	WSPELAAACEVWKEIK	1xCarbamidomethyl [C9]	1	6	3	XP_048494912.1	1	1916.96	High	3	639.657	-0.86	44
	High	High	XP_048494912.1 [340-356]; KMS93637.1 [106-122]	[R].DITLGFVDLLRDDYTEK.[DT]		FALSE	High	DITLGFVDLLRDDYTEK		2	9	3	XP_048494912.1; KMS93637.1	1	2013.02	High	3	671.678	1.66	43
	High	Not Found	XP_048494912.1 [218-236]; KMS93828.1 [56-74]	[R].FLFCAEALYKAQAETGEIK.[G]		FALSE	High	FLFCAEALYKAQAETGEIK	1xCarbamidomethyl [C4]	2	8	1	XP_048494912.1; KMS93828.1	1	2189.09	High	3	730.369	-0.68	41
	High	High	XP_048494912.1 [42-81]; CDR50030.1 [24-63]	[R].VSPQPGVPPEEAGAAVAAESSTGTWTTVWTDGLTSLDRYK.[G]		FALSE	High	VSPQPGVPPEEAGAAVAAESSTGTWTTVWTDGLTSLDRYK		2	14	3	XP_048494912.1; CDR50030.1	1	4132.01	High	4	1033.76	0.77	40
	High	High	XP_048494912.1 [467-475]	[K].FEFPAMDTV.[-]		FALSE	High	FEFPAMDTV		1	4	3	XP_048494912.1	0	1056.47	High	2	528.739	-0.84	39
	High	Not Found	XP_048494912.1 [340-358]	[R].DITLGFVDLLRDDYTEKDR.[S]		FALSE	High	DITLGFVDLLRDDYTEKDR		1	8	1	XP_048494912.1	2	2284.15	High	4	571.791	-2.21	38
	High	High	XP_048494912.1 [320-339]	[R].LSGGDHIHSGTVVGKLEGER.[D]		FALSE	High	LSGGDHIHSGTVVGKLEGER		1	7	2	XP_048494912.1	1	2048.05	High	4	512.768	-1.69	38
	High	High	XP_048494912.1 [188-194]	[R].AVYECLR.[G]		FALSE	High	AVYECLR	1xCarbamidomethyl [C5]	1	10	25	XP_048494912.1	0	910.445	High	2	455.726	0.2	38
	High	High	XP_048494912.1 [313-319]	[R].VLAKALR.[L]		FALSE	High	VLAKALR		1	8	4	XP_048494912.1	1	770.525	High	2	385.765	-2.43	35
	High	High	XP_048494912.1 [140-146]; CDR50030.1 [122-128]	[R].IPVAYVK.[T]		FALSE	High	IPVAYVK		2	15	19	XP_048494912.1; CDR50030.1	0	789.487	High	2	395.247	-0.28	33
KMT19682.1	hypothetical protein BVRB_1g007390 [Beta vulgaris subsp. vulgaris]	3	1	2	1	438	47.7	6.87	72	X	X
	Found in Sample: [S1] F1: Sample, 1	Found in Sample: [S2] F2: Sample, 2	Positions in Master Proteins	Annotated Sequence	Modifications in Master Proteins	Checked	Confidence	Sequence	Modifications	# Protein Groups	# Proteins	# PSMs	Master Protein Accessions	# Missed Cleavages	Theo. MH+ [Da]	Confidence (by Search Engine): Mascot	Charge (by Search Engine): Mascot	m/z [Da] (by Search Engine): Mascot	DeltaM [ppm] (by Search Engine): Mascot	Ions Score (by Search Engine): Mascot
	High	High	KMT19682.1 [178-189]	[R].DVGVNNIVLFPK.[V]		FALSE	High	DVGVNNIVLFPK		1	2	2	KMT19682.1	0	1314.74	High	2	657.875	0.1	57
XP_010671991.2	transketolase, chloroplastic [Beta vulgaris subsp. vulgaris]	19	13	51	13	739	79.8	6.43	1644	X	X
	Found in Sample: [S1] F1: Sample, 1	Found in Sample: [S2] F2: Sample, 2	Positions in Master Proteins	Annotated Sequence	Modifications in Master Proteins	Checked	Confidence	Sequence	Modifications	# Protein Groups	# Proteins	# PSMs	Master Protein Accessions	# Missed Cleavages	Theo. MH+ [Da]	Confidence (by Search Engine): Mascot	Charge (by Search Engine): Mascot	m/z [Da] (by Search Engine): Mascot	DeltaM [ppm] (by Search Engine): Mascot	Ions Score (by Search Engine): Mascot
	High	High	XP_010671991.2 [685-697]	[R].VSIEAGSTFGWQK.[I]		FALSE	High	VSIEAGSTFGWQK		1	1	9	XP_010671991.2	0	1409.71	High	2	705.356	-1.19	74
	High	High	XP_010671991.2 [433-444]	[R].NLSQQCLNALAK.[V]		FALSE	High	NLSQQCLNALAK	1xCarbamidomethyl [C6]	1	4	6	XP_010671991.2	0	1359.7	High	2	680.356	-0.2	68
	High	High	XP_010671991.2 [405-417]	[K].SIITGELPAGWEK.[A]		FALSE	High	SIITGELPAGWEK		1	2	6	XP_010671991.2	0	1400.74	High	2	700.874	-1.41	66
	High	High	XP_010671991.2 [587-596]	[R].KTPSILALSR.[Q]		FALSE	High	KTPSILALSR		1	2	2	XP_010671991.2	1	1085.67	High	2	543.337	-1.75	61
	High	High	XP_010671991.2 [588-596]	[K].TPSILALSR.[Q]		FALSE	High	TPSILALSR		1	2	7	XP_010671991.2	0	957.573	High	2	479.289	-1.29	60
	High	High	XP_010671991.2 [418-432]	[K].ALPTYTPETPGDATR.[N]		FALSE	High	ALPTYTPETPGDATR		1	2	6	XP_010671991.2	0	1589.78	High	2	795.394	-0.31	58
	High	High	XP_010671991.2 [597-612]	[R].QKLPNLPGTSIEGVEK.[G]		FALSE	High	QKLPNLPGTSIEGVEK		1	2	3	XP_010671991.2	1	1709.94	High	3	570.653	-0.01	54
	High	High	XP_010671991.2 [320-331]	[K].VTTTIGFGSPNK.[S]		FALSE	High	VTTTIGFGSPNK		1	2	4	XP_010671991.2	0	1221.65	High	2	611.327	-0.49	47
	High	High	XP_010671991.2 [395-404]	[K].KYPAEAAELK.[S]		FALSE	High	KYPAEAAELK		1	2	2	XP_010671991.2	1	1119.6	High	2	560.305	-1.66	45
	High	Not Found	XP_010671991.2 [396-404]	[K].YPAEAAELK.[S]		FALSE	High	YPAEAAELK		1	2	2	XP_010671991.2	0	991.509	High	2	496.26	2.79	44
	Not Found	High	XP_010671991.2 [674-684]	[K].ESVLPAAVTAR.[V]		FALSE	High	ESVLPAAVTAR		1	2	1	XP_010671991.2	0	1113.63	High	2	557.317	0.02	43
	High	High	XP_010671991.2 [705-719]	[K].AIGIDKFGQSAPAGK.[I]		FALSE	High	AIGIDKFGQSAPAGK		1	2	2	XP_010671991.2	1	1459.79	High	3	487.268	-0.23	41
	Not Found	High	XP_010671991.2 [307-319]	[K].EAQSVTDKPTLIK.[V]		FALSE	High	EAQSVTDKPTLIK		1	2	1	XP_010671991.2	0	1429.79	High	3	477.267	-1.44	37
KMS94181.1	hypothetical protein BVRB_023990, partial [Beta vulgaris subsp. vulgaris]	7	1	2	1	102	11.5	4.77	58	X	X
	Found in Sample: [S1] F1: Sample, 1	Found in Sample: [S2] F2: Sample, 2	Positions in Master Proteins	Annotated Sequence	Modifications in Master Proteins	Checked	Confidence	Sequence	Modifications	# Protein Groups	# Proteins	# PSMs	Master Protein Accessions	# Missed Cleavages	Theo. MH+ [Da]	Confidence (by Search Engine): Mascot	Charge (by Search Engine): Mascot	m/z [Da] (by Search Engine): Mascot	DeltaM [ppm] (by Search Engine): Mascot	Ions Score (by Search Engine): Mascot
	High	High	KMS94181.1 [39-45]	[K].LDNEGLR.[G]		FALSE	High	LDNEGLR		1	1	2	KMS94181.1	0	816.421	High	2	408.714	-0.9	47
KMT05326.1	hypothetical protein BVRB_7g174610 [Beta vulgaris subsp. vulgaris]	4	2	4	2	356	38.7	5.8	71	X	X
	Found in Sample: [S1] F1: Sample, 1	Found in Sample: [S2] F2: Sample, 2	Positions in Master Proteins	Annotated Sequence	Modifications in Master Proteins	Checked	Confidence	Sequence	Modifications	# Protein Groups	# Proteins	# PSMs	Master Protein Accessions	# Missed Cleavages	Theo. MH+ [Da]	Confidence (by Search Engine): Mascot	Charge (by Search Engine): Mascot	m/z [Da] (by Search Engine): Mascot	DeltaM [ppm] (by Search Engine): Mascot	Ions Score (by Search Engine): Mascot
	High	High	KMT05326.1 [275-283]	[K].AGNLFIVPR.[F]		FALSE	High	AGNLFIVPR		1	3	2	KMT05326.1	0	986.578	High	2	493.792	-0.5	38
	High	High	KMT05326.1 [207-213]	[KR].VVVLNTK.[N]		FALSE	High	VVVLNTK		1	4	2	KMT05326.1	0	772.493	High	2	386.75	0.56	36
XP_010683056.2	probable beta-D-xylosidase 6 [Beta vulgaris subsp. vulgaris]	2	1	2	1	796	88	6.49	57	X	X
	Found in Sample: [S1] F1: Sample, 1	Found in Sample: [S2] F2: Sample, 2	Positions in Master Proteins	Annotated Sequence	Modifications in Master Proteins	Checked	Confidence	Sequence	Modifications	# Protein Groups	# Proteins	# PSMs	Master Protein Accessions	# Missed Cleavages	Theo. MH+ [Da]	Confidence (by Search Engine): Mascot	Charge (by Search Engine): Mascot	m/z [Da] (by Search Engine): Mascot	DeltaM [ppm] (by Search Engine): Mascot	Ions Score (by Search Engine): Mascot
	High	High	XP_010683056.2 [576-591]	[R].IASILWLGYPGEAGGK.[A]		FALSE	High	IASILWLGYPGEAGGK		1	2	2	XP_010683056.2	0	1631.88	High	2	816.445	2.19	39
XP_019105686.2	uncharacterized protein LOC104893637 isoform X1 [Beta vulgaris subsp. vulgaris]	18	7	12	7	467	51.7	7.65	405	X	X
	Found in Sample: [S1] F1: Sample, 1	Found in Sample: [S2] F2: Sample, 2	Positions in Master Proteins	Annotated Sequence	Modifications in Master Proteins	Checked	Confidence	Sequence	Modifications	# Protein Groups	# Proteins	# PSMs	Master Protein Accessions	# Missed Cleavages	Theo. MH+ [Da]	Confidence (by Search Engine): Mascot	Charge (by Search Engine): Mascot	m/z [Da] (by Search Engine): Mascot	DeltaM [ppm] (by Search Engine): Mascot	Ions Score (by Search Engine): Mascot
	High	High	XP_019105686.2 [245-257]	[R].AILLNTPHNPTGK.[M]		FALSE	High	AILLNTPHNPTGK		1	3	2	XP_019105686.2	0	1375.77	High	3	459.26	-1.79	65
	Not Found	High	XP_019105686.2 [422-441]	[K].EVGVVAIPTSVFYLNPEEGK.[N]		FALSE	High	EVGVVAIPTSVFYLNPEEGK		1	3	1	XP_019105686.2	0	2148.12	High	2	1074.57	1.96	64
	High	High	XP_019105686.2 [129-139]	[K].TAAIEAISDSK.[N]		FALSE	High	TAAIEAISDSK		1	3	3	XP_019105686.2	0	1105.57	High	2	553.289	-1.89	63
	High	High	XP_019105686.2 [446-456]	[R].FTFCKDEDTLR.[A]		FALSE	High	FTFCKDEDTLR	1xCarbamidomethyl [C4]	1	3	2	XP_019105686.2	1	1431.66	High	3	477.89	-0.23	54
	High	High	XP_019105686.2 [145-158]	[R].GYGVPDLNSAVAER.[F]		FALSE	High	GYGVPDLNSAVAER		1	3	2	XP_019105686.2	0	1447.72	High	2	724.361	-2.62	51
	Not Found	High	XP_019105686.2 [129-144]	[K].TAAIEAISDSKNQYAR.[G]		FALSE	High	TAAIEAISDSKNQYAR		1	3	1	XP_019105686.2	1	1737.88	High	3	579.963	-1.32	35
	Not Found	High	XP_019105686.2 [306-314]	[R].TVTMNSLGK.[T]		FALSE	High	TVTMNSLGK		1	3	1	XP_019105686.2	0	950.498	High	2	475.752	-1.8	35
KMT15923.1	hypothetical protein BVRB_3g056080 [Beta vulgaris subsp. vulgaris]	25	14	62	14	645	71.5	5.15	2223	X	X
	Found in Sample: [S1] F1: Sample, 1	Found in Sample: [S2] F2: Sample, 2	Positions in Master Proteins	Annotated Sequence	Modifications in Master Proteins	Checked	Confidence	Sequence	Modifications	# Protein Groups	# Proteins	# PSMs	Master Protein Accessions	# Missed Cleavages	Theo. MH+ [Da]	Confidence (by Search Engine): Mascot	Charge (by Search Engine): Mascot	m/z [Da] (by Search Engine): Mascot	DeltaM [ppm] (by Search Engine): Mascot	Ions Score (by Search Engine): Mascot
	High	High	KMT15923.1 [435-445]	[K].TGTNILQWPVK.[E]		FALSE	High	TGTNILQWPVK		1	3	15	KMT15923.1	0	1256.7	High	2	628.854	0.88	89
	High	High	KMT15923.1 [400-417]	[R].ILWGWVGETDTEADDLLK.[G]		FALSE	High	ILWGWVGETDTEADDLLK		1	4	4	KMT15923.1	0	2061.02	High	2	1031.01	1.71	85
	High	High	KMT15923.1 [280-290]	[K].TGTTGISLVYK.[T]		FALSE	High	TGTTGISLVYK		1	5	10	KMT15923.1	0	1139.63	High	2	570.318	-1.82	83
	High	High	KMT15923.1 [241-256]	[K].YPGNPVLTPPEGIGAK.[D]		FALSE	High	YPGNPVLTPPEGIGAK		1	5	6	KMT15923.1	0	1609.86	High	2	805.433	-0.3	72
	High	High	KMT15923.1 [260-273]	[R].DPTTAWVGPDGIWR.[L]		FALSE	High	DPTTAWVGPDGIWR		1	5	3	KMT15923.1	0	1570.76	High	2	785.887	1.6	59
	High	High	KMT15923.1 [581-596]	[R].LLVDHSIIEAFGQGGR.[T]		FALSE	High	LLVDHSIIEAFGQGGR		1	3	8	KMT15923.1	0	1711.91	High	3	571.309	-0.69	57
	High	High	KMT15923.1 [418-427]	[K].GWASLQTIPR.[V]		FALSE	High	GWASLQTIPR		1	3	8	KMT15923.1	0	1128.62	High	2	564.811	-1.19	56
	High	Not Found	KMT15923.1 [435-451]	[K].TGTNILQWPVKEVESLR.[T]		FALSE	High	TGTNILQWPVKEVESLR		1	3	1	KMT15923.1	1	1970.07	High	3	657.362	-0.2	56
	High	High	KMT15923.1 [380-389]	[R].LDYGKYYASK.[T]		FALSE	High	LDYGKYYASK		1	5	2	KMT15923.1	1	1207.6	High	2	604.303	0.14	50
	High	Not Found	KMT15923.1 [632-645]	[K].IWELDSINLSPYIF.[-]		FALSE	High	IWELDSINLSPYIF		1	3	1	KMT15923.1	0	1709.88	High	2	855.443	0.62	43
	High	Not Found	KMT15923.1 [563-576]	[K].QIYGGPVPVLEGEK.[Y]		FALSE	High	QIYGGPVPVLEGEK		1	3	1	KMT15923.1	0	1485.79	High	2	743.401	0.54	42
	High	Not Found	KMT15923.1 [123-131]	[R].SGFHFQPEK.[N]		FALSE	High	SGFHFQPEK		1	3	1	KMT15923.1	0	1076.52	High	2	538.761	-0.28	35
	High	Not Found	KMT15923.1 [257-273]	[K].DFRDPTTAWVGPDGIWR.[L]		FALSE	High	DFRDPTTAWVGPDGIWR		1	5	1	KMT15923.1	1	1988.96	High	3	663.659	0.65	32
	High	Not Found	KMT15923.1 [390-396]	[K].TFFDQNK.[Q]		FALSE	High	TFFDQNK		1	5	1	KMT15923.1	0	899.426	High	2	450.216	-0.94	29
XP_010694918.1	formate dehydrogenase 1, mitochondrial [Beta vulgaris subsp. vulgaris]	14	5	8	5	388	42.7	7.17	201	X	X
	Found in Sample: [S1] F1: Sample, 1	Found in Sample: [S2] F2: Sample, 2	Positions in Master Proteins	Annotated Sequence	Modifications in Master Proteins	Checked	Confidence	Sequence	Modifications	# Protein Groups	# Proteins	# PSMs	Master Protein Accessions	# Missed Cleavages	Theo. MH+ [Da]	Confidence (by Search Engine): Mascot	Charge (by Search Engine): Mascot	m/z [Da] (by Search Engine): Mascot	DeltaM [ppm] (by Search Engine): Mascot	Ions Score (by Search Engine): Mascot
	High	High	XP_010694918.1 [380-388]	[K].EGELAPQYR.[-]		FALSE	High	EGELAPQYR		1	1	2	XP_010694918.1	0	1062.52	High	2	531.764	-0.73	48
	High	Not Found	XP_010694918.1 [123-140]	[K].NLELLLTAGIGSDHIDLK.[A]		FALSE	High	NLELLLTAGIGSDHIDLK		1	1	1	XP_010694918.1	0	1922.06	High	3	641.359	2.31	48
	High	High	XP_010694918.1 [286-294]	[K].GVLIVNNAR.[G]		FALSE	High	GVLIVNNAR		1	1	2	XP_010694918.1	0	955.568	High	2	478.288	0.39	47
	Not Found	High	XP_010694918.1 [258-270]	[K].CDVVVINTPLTEK.[T]		FALSE	High	CDVVVINTPLTEK	1xCarbamidomethyl [C1]	1	1	1	XP_010694918.1	0	1487.78	High	2	744.391	-1.65	44
	High	High	XP_010694918.1 [42-48]	[K].IVGVFYK.[A]		FALSE	High	IVGVFYK		1	1	2	XP_010694918.1	0	825.487	High	2	413.247	0.47	35
XP_010672499.2	uncharacterized protein LOC104889058 [Beta vulgaris subsp. vulgaris]	6	4	8	4	701	78	6.67	239	X	X
	Found in Sample: [S1] F1: Sample, 1	Found in Sample: [S2] F2: Sample, 2	Positions in Master Proteins	Annotated Sequence	Modifications in Master Proteins	Checked	Confidence	Sequence	Modifications	# Protein Groups	# Proteins	# PSMs	Master Protein Accessions	# Missed Cleavages	Theo. MH+ [Da]	Confidence (by Search Engine): Mascot	Charge (by Search Engine): Mascot	m/z [Da] (by Search Engine): Mascot	DeltaM [ppm] (by Search Engine): Mascot	Ions Score (by Search Engine): Mascot
	High	High	XP_010672499.2 [417-430]	[R].IDGSFPSFSPAGNR.[I]		FALSE	High	IDGSFPSFSPAGNR		1	2	3	XP_010672499.2	0	1451.69	High	2	726.351	2.83	75
	High	High	XP_010672499.2 [300-309]	[R].VDTESVVVER.[V]		FALSE	High	VDTESVVVER		1	2	2	XP_010672499.2	0	1132.58	High	2	566.796	0.39	41
	High	High	XP_010672499.2 [399-406]	[R].ILLLENLK.[I]		FALSE	High	ILLLENLK		1	2	2	XP_010672499.2	0	955.619	High	2	478.313	0.63	36
	Not Found	High	XP_010672499.2 [600-608]	[K].VIQSGIGGR.[A]		FALSE	High	VIQSGIGGR		1	2	1	XP_010672499.2	0	886.51	High	2	443.759	-0.42	34
XP_010690111.1	sedoheptulose-1,7-bisphosphatase, chloroplastic [Beta vulgaris subsp. vulgaris]	20	7	16	7	387	42.1	5.82	460	X	X
	Found in Sample: [S1] F1: Sample, 1	Found in Sample: [S2] F2: Sample, 2	Positions in Master Proteins	Annotated Sequence	Modifications in Master Proteins	Checked	Confidence	Sequence	Modifications	# Protein Groups	# Proteins	# PSMs	Master Protein Accessions	# Missed Cleavages	Theo. MH+ [Da]	Confidence (by Search Engine): Mascot	Charge (by Search Engine): Mascot	m/z [Da] (by Search Engine): Mascot	DeltaM [ppm] (by Search Engine): Mascot	Ions Score (by Search Engine): Mascot
	High	High	XP_010690111.1 [203-215]	[R].DQVAAAMGIYGPR.[T]		FALSE	High	DQVAAAMGIYGPR		1	1	5	XP_010690111.1	0	1348.67	High	2	674.837	-0.29	67
	High	High	XP_010690111.1 [216-223]	[R].TTYVLALK.[D]		FALSE	High	TTYVLALK		1	1	2	XP_010690111.1	0	908.545	High	2	454.776	-1.27	58
	High	High	XP_010690111.1 [301-312]	[K].GIFTNVASPSAK.[A]		FALSE	High	GIFTNVASPSAK		1	1	2	XP_010690111.1	0	1191.64	High	2	596.322	-0.24	57
	High	Not Found	XP_010690111.1 [317-330]	[R].LLFEVAPLGLLIEK.[A]		FALSE	High	LLFEVAPLGLLIEK		1	1	2	XP_010690111.1	0	1554.95	High	2	777.979	0.44	49
	High	High	XP_010690111.1 [271-277]	[K].LIQYYVR.[E]		FALSE	High	LIQYYVR		1	1	2	XP_010690111.1	0	954.541	High	2	477.774	-0.16	45
	High	High	XP_010690111.1 [331-345]	[K].AGGYSSDGTQSILDK.[V]		FALSE	High	AGGYSSDGTQSILDK		1	1	2	XP_010690111.1	0	1498.7	High	2	749.856	1.93	39
	Not Found	High	XP_010690111.1 [244-252]	[K].ETTEINEGK.[L]		FALSE	High	ETTEINEGK		1	1	1	XP_010690111.1	0	1020.48	High	2	510.745	-2.31	39
XP_010691161.1	thylakoid lumenal 15 kDa protein 1, chloroplastic [Beta vulgaris subsp. vulgaris]	9	1	2	1	232	24.4	7.88	108	X	X
	Found in Sample: [S1] F1: Sample, 1	Found in Sample: [S2] F2: Sample, 2	Positions in Master Proteins	Annotated Sequence	Modifications in Master Proteins	Checked	Confidence	Sequence	Modifications	# Protein Groups	# Proteins	# PSMs	Master Protein Accessions	# Missed Cleavages	Theo. MH+ [Da]	Confidence (by Search Engine): Mascot	Charge (by Search Engine): Mascot	m/z [Da] (by Search Engine): Mascot	DeltaM [ppm] (by Search Engine): Mascot	Ions Score (by Search Engine): Mascot
	High	High	XP_010691161.1 [169-188]	[K].VNLTNANLEGATATGNTSFR.[G]		FALSE	High	VNLTNANLEGATATGNTSFR		1	1	2	XP_010691161.1	0	2051.02	High	2	1026.01	0.1	77
XP_010696309.2	alpha carbonic anhydrase 8 isoform X1 [Beta vulgaris subsp. vulgaris]	4	1	2	1	183	20.7	5.72	51	X	X
	Found in Sample: [S1] F1: Sample, 1	Found in Sample: [S2] F2: Sample, 2	Positions in Master Proteins	Annotated Sequence	Modifications in Master Proteins	Checked	Confidence	Sequence	Modifications	# Protein Groups	# Proteins	# PSMs	Master Protein Accessions	# Missed Cleavages	Theo. MH+ [Da]	Confidence (by Search Engine): Mascot	Charge (by Search Engine): Mascot	m/z [Da] (by Search Engine): Mascot	DeltaM [ppm] (by Search Engine): Mascot	Ions Score (by Search Engine): Mascot
	High	High	XP_010696309.2 [160-167]	[R].WVQLYDTR.[L]		FALSE	High	WVQLYDTR		1	2	2	XP_010696309.2	0	1080.55	High	2	540.777	-1.34	39
KMT14376.1	hypothetical protein BVRB_4g071560 [Beta vulgaris subsp. vulgaris]	14	3	5	3	330	35.7	6.52	174	X	X
	Found in Sample: [S1] F1: Sample, 1	Found in Sample: [S2] F2: Sample, 2	Positions in Master Proteins	Annotated Sequence	Modifications in Master Proteins	Checked	Confidence	Sequence	Modifications	# Protein Groups	# Proteins	# PSMs	Master Protein Accessions	# Missed Cleavages	Theo. MH+ [Da]	Confidence (by Search Engine): Mascot	Charge (by Search Engine): Mascot	m/z [Da] (by Search Engine): Mascot	DeltaM [ppm] (by Search Engine): Mascot	Ions Score (by Search Engine): Mascot
	High	High	KMT14376.1 [308-322]	[K].MGNVNPITGSSGQIR.[XT]		FALSE	High	MGNVNPITGSSGQIR		1	3	2	KMT14376.1	0	1530.77	High	2	765.888	0.18	72
	High	High	KMT14376.1 [90-99]	[K].LAFPNQNSLR.[G]		FALSE	High	LAFPNQNSLR		1	3	2	KMT14376.1	0	1159.62	High	2	580.314	-0.49	35
	High	Not Found	KMT14376.1 [109-130]	[K].TAVESSCSGVVSCADILAIAAR.[D]		FALSE	High	TAVESSCSGVVSCADILAIAAR	2xCarbamidomethyl [C7; C13]	1	3	1	KMT14376.1	0	2237.09	High	3	746.362	-8.48	31
KMT15585.1	hypothetical protein BVRB_3g059350 [Beta vulgaris subsp. vulgaris]	19	4	8	4	224	24.7	6.54	279	X	X
	Found in Sample: [S1] F1: Sample, 1	Found in Sample: [S2] F2: Sample, 2	Positions in Master Proteins	Annotated Sequence	Modifications in Master Proteins	Checked	Confidence	Sequence	Modifications	# Protein Groups	# Proteins	# PSMs	Master Protein Accessions	# Missed Cleavages	Theo. MH+ [Da]	Confidence (by Search Engine): Mascot	Charge (by Search Engine): Mascot	m/z [Da] (by Search Engine): Mascot	DeltaM [ppm] (by Search Engine): Mascot	Ions Score (by Search Engine): Mascot
	High	High	KMT15585.1 [71-90]	[K].VTCAPYYVSQENVNTNFGQK.[I]		FALSE	High	VTCAPYYVSQENVNTNFGQK	1xCarbamidomethyl [C3]	1	2	2	KMT15585.1	0	2319.07	High	3	773.695	-0.63	74
	High	Not Found	KMT15585.1 [155-168]	[R].TWFTIEDVDQGGYK.[I]		FALSE	High	TWFTIEDVDQGGYK		1	2	2	KMT15585.1	0	1658.77	High	2	829.888	-0.57	71
	Not Found	High	KMT15585.1 [69-90]	[K].TKVTCAPYYVSQENVNTNFGQK.[I]		FALSE	High	TKVTCAPYYVSQENVNTNFGQK	1xCarbamidomethyl [C5]	1	2	1	KMT15585.1	1	2548.21	High	3	850.077	0.55	52
	High	High	KMT15585.1 [139-145]	[R].LNFIELR.[G]		FALSE	High	LNFIELR		1	2	3	KMT15585.1	0	904.525	High	2	452.766	-0.07	46
KMT02079.1	hypothetical protein BVRB_9g208080 [Beta vulgaris subsp. vulgaris]	1	1	2	1	846	92.6	7.42	78	X	X
	Found in Sample: [S1] F1: Sample, 1	Found in Sample: [S2] F2: Sample, 2	Positions in Master Proteins	Annotated Sequence	Modifications in Master Proteins	Checked	Confidence	Sequence	Modifications	# Protein Groups	# Proteins	# PSMs	Master Protein Accessions	# Missed Cleavages	Theo. MH+ [Da]	Confidence (by Search Engine): Mascot	Charge (by Search Engine): Mascot	m/z [Da] (by Search Engine): Mascot	DeltaM [ppm] (by Search Engine): Mascot	Ions Score (by Search Engine): Mascot
	High	High	KMT02079.1 [43-53]	[R].VLVSGSIHYPR.[S]		FALSE	High	VLVSGSIHYPR		1	2	2	KMT02079.1	0	1227.68	High	3	409.9	0.36	50
KMT11409.1	hypothetical protein BVRB_5g107370 [Beta vulgaris subsp. vulgaris]	14	6	11	6	403	45.2	6.28	260	X	X
	Found in Sample: [S1] F1: Sample, 1	Found in Sample: [S2] F2: Sample, 2	Positions in Master Proteins	Annotated Sequence	Modifications in Master Proteins	Checked	Confidence	Sequence	Modifications	# Protein Groups	# Proteins	# PSMs	Master Protein Accessions	# Missed Cleavages	Theo. MH+ [Da]	Confidence (by Search Engine): Mascot	Charge (by Search Engine): Mascot	m/z [Da] (by Search Engine): Mascot	DeltaM [ppm] (by Search Engine): Mascot	Ions Score (by Search Engine): Mascot
	High	High	KMT11409.1 [77-89]	[R].LTSVFGGAAEPPK.[G]		FALSE	High	LTSVFGGAAEPPK		1	3	2	KMT11409.1	0	1273.68	High	2	637.344	1.31	58
	High	High	KMT11409.1 [384-393]	[R].DLFEQLVASR.[S]		FALSE	High	DLFEQLVASR		1	2	2	KMT11409.1	0	1177.62	High	2	589.315	1.33	55
	High	Not Found	KMT11409.1 [350-360]	[K].FYGEVTQQMLK.[H]		FALSE	High	FYGEVTQQMLK		1	2	2	KMT11409.1	0	1343.67	High	2	672.337	0.57	47
	High	High	KMT11409.1 [382-393]	[K].IRDLFEQLVASR.[S]		FALSE	High	IRDLFEQLVASR		1	2	2	KMT11409.1	1	1446.81	High	3	482.94	-0.17	40
	High	Not Found	KMT11409.1 [173-186]	[K].ILVIEGLHPMYDAR.[V]		FALSE	High	ILVIEGLHPMYDAR		1	3	1	KMT11409.1	0	1626.87	High	3	542.959	-3.42	35
	High	High	KMT11409.1 [217-224]	[R].GHSLESIK.[A]		FALSE	High	GHSLESIK		1	3	2	KMT11409.1	0	870.468	High	2	435.737	-0.72	35
XP_010690763.1	fructose-bisphosphate aldolase 1, chloroplastic [Beta vulgaris subsp. vulgaris]	33	11	45	4	395	42.5	6.8	1616	X	X
	Found in Sample: [S1] F1: Sample, 1	Found in Sample: [S2] F2: Sample, 2	Positions in Master Proteins	Annotated Sequence	Modifications in Master Proteins	Checked	Confidence	Sequence	Modifications	# Protein Groups	# Proteins	# PSMs	Master Protein Accessions	# Missed Cleavages	Theo. MH+ [Da]	Confidence (by Search Engine): Mascot	Charge (by Search Engine): Mascot	m/z [Da] (by Search Engine): Mascot	DeltaM [ppm] (by Search Engine): Mascot	Ions Score (by Search Engine): Mascot
	High	High	XP_010690763.1 [65-78]; XP_010679848.1 [76-89]	[R].GILAMDESNATCGK.[R]		FALSE	High	GILAMDESNATCGK	1xCarbamidomethyl [C12]	2	2	4	XP_010690763.1; XP_010679848.1	0	1466.66	High	2	733.836	2.52	112
	High	High	XP_010690763.1 [80-92]; XP_010679848.1 [91-103]	[R].LASIGLENTEANR.[Q]		FALSE	High	LASIGLENTEANR		2	2	7	XP_010690763.1; XP_010679848.1	0	1387.72	High	2	694.363	1.4	100
	High	High	XP_010690763.1 [129-143]	[K].MVDVLVEQGIIPGIK.[V]		FALSE	High	MVDVLVEQGIIPGIK		1	1	4	XP_010690763.1	0	1610.92	High	2	805.963	0.4	71
	High	High	XP_010690763.1 [355-363]	[K].AAQDALLLR.[A]		FALSE	High	AAQDALLLR		1	1	10	XP_010690763.1	0	970.568	High	2	485.788	-0.09	60
	High	Not Found	XP_010690763.1 [147-169]; XP_010679848.1 [158-180]	[K].GLVPLAGSNDESWCQGLDGLASR.[S]		FALSE	High	GLVPLAGSNDESWCQGLDGLASR	1xCarbamidomethyl [C14]	2	2	1	XP_010690763.1; XP_010679848.1	0	2402.14	High	3	801.386	1.13	56
	High	High	XP_010690763.1 [200-207]; XP_010683784.1 [206-213]; XP_010679848.1 [211-218]	[K].EAAWGLAR.[Y]		FALSE	High	EAAWGLAR		3	4	7	XP_010690763.1; XP_010683784.1; XP_010679848.1	0	873.458	High	2	437.233	0.03	54
	High	High	XP_010690763.1 [337-344]; XP_010679848.1 [348-355]	[R].ALQNTCLK.[T]		FALSE	High	ALQNTCLK	1xCarbamidomethyl [C6]	2	2	3	XP_010690763.1; XP_010679848.1	0	947.498	High	2	474.253	0.55	53
	High	High	XP_010690763.1 [170-179]; XP_010679848.1 [181-190]	[R].SAAYYQQGAR.[F]		FALSE	High	SAAYYQQGAR		2	2	4	XP_010690763.1; XP_010679848.1	0	1114.53	High	2	557.767	-0.29	43
	High	High	XP_010690763.1 [185-199]; XP_010679848.1 [196-210]	[R].TVVSIPNGPSALAVK.[E]		FALSE	High	TVVSIPNGPSALAVK		2	2	3	XP_010690763.1; XP_010679848.1	0	1452.84	High	2	726.926	1.2	40
	High	Not Found	XP_010690763.1 [129-146]	[K].MVDVLVEQGIIPGIKVDK.[G]		FALSE	High	MVDVLVEQGIIPGIKVDK		1	1	1	XP_010690763.1	1	1953.11	High	3	651.708	-0.09	36
	Not Found	High	XP_010690763.1 [278-289]	[R].ATPEQVADYTLK.[L]		FALSE	High	ATPEQVADYTLK		1	1	1	XP_010690763.1	0	1335.68	High	2	668.344	1.04	35
XP_010684973.3	peroxidase 57 [Beta vulgaris subsp. vulgaris]	11	3	5	3	343	37.5	6.52	215	X	X
	Found in Sample: [S1] F1: Sample, 1	Found in Sample: [S2] F2: Sample, 2	Positions in Master Proteins	Annotated Sequence	Modifications in Master Proteins	Checked	Confidence	Sequence	Modifications	# Protein Groups	# Proteins	# PSMs	Master Protein Accessions	# Missed Cleavages	Theo. MH+ [Da]	Confidence (by Search Engine): Mascot	Charge (by Search Engine): Mascot	m/z [Da] (by Search Engine): Mascot	DeltaM [ppm] (by Search Engine): Mascot	Ions Score (by Search Engine): Mascot
	High	Not Found	XP_010684973.3 [303-314]	[K].GLSYGPDLFLNR.[F]		FALSE	High	GLSYGPDLFLNR		1	2	1	XP_010684973.3	0	1351.7	High	2	676.353	-0.8	86
	High	High	XP_010684973.3 [70-82]	[K].ISSEPDTVSDLVR.[L]		FALSE	High	ISSEPDTVSDLVR		1	2	3	XP_010684973.3	0	1417.72	High	2	709.366	5.38	56
	High	Not Found	XP_010684973.3 [325-336]	[R].IGVLTGSQGEIR.[K]		FALSE	High	IGVLTGSQGEIR		1	2	1	XP_010684973.3	0	1229.68	High	2	615.347	2.01	55
KMT06844.1	hypothetical protein BVRB_6g151860 [Beta vulgaris subsp. vulgaris]	3	2	6	2	1012	113.6	6.01	160	X	X
	Found in Sample: [S1] F1: Sample, 1	Found in Sample: [S2] F2: Sample, 2	Positions in Master Proteins	Annotated Sequence	Modifications in Master Proteins	Checked	Confidence	Sequence	Modifications	# Protein Groups	# Proteins	# PSMs	Master Protein Accessions	# Missed Cleavages	Theo. MH+ [Da]	Confidence (by Search Engine): Mascot	Charge (by Search Engine): Mascot	m/z [Da] (by Search Engine): Mascot	DeltaM [ppm] (by Search Engine): Mascot	Ions Score (by Search Engine): Mascot
	High	High	KMT06844.1 [319-333]	[R].VNALYSTPSIYTNAK.[Y]		FALSE	High	VNALYSTPSIYTNAK		1	4	4	KMT06844.1	0	1641.85	High	2	821.427	-0.71	59
	High	High	KMT06844.1 [988-998]	[K].LVVELAPMEIR.[T]		FALSE	High	LVVELAPMEIR		1	1	2	KMT06844.1	0	1269.72	High	2	635.365	-0.16	33
XP_010675347.1	glucose-6-phosphate isomerase 1, chloroplastic [Beta vulgaris subsp. vulgaris]	9	5	8	5	619	67.9	5.54	323	X	X
	Found in Sample: [S1] F1: Sample, 1	Found in Sample: [S2] F2: Sample, 2	Positions in Master Proteins	Annotated Sequence	Modifications in Master Proteins	Checked	Confidence	Sequence	Modifications	# Protein Groups	# Proteins	# PSMs	Master Protein Accessions	# Missed Cleavages	Theo. MH+ [Da]	Confidence (by Search Engine): Mascot	Charge (by Search Engine): Mascot	m/z [Da] (by Search Engine): Mascot	DeltaM [ppm] (by Search Engine): Mascot	Ions Score (by Search Engine): Mascot
	High	High	XP_010675347.1 [281-297]	[K].QGVAITQENSLLDNTAR.[I]		FALSE	High	QGVAITQENSLLDNTAR		1	1	3	XP_010675347.1	0	1829.94	High	2	915.472	1.23	94
	High	High	XP_010675347.1 [534-543]	[K].AAAEVLALQK.[R]		FALSE	High	AAAEVLALQK		1	1	2	XP_010675347.1	0	1013.6	High	2	507.302	-1.55	58
	High	Not Found	XP_010675347.1 [486-498]	[R].ESISVTVQEVTPR.[S]		FALSE	High	ESISVTVQEVTPR		1	1	1	XP_010675347.1	0	1444.76	High	2	722.887	1.27	50
	Not Found	High	XP_010675347.1 [262-269]	[R].NGLLEVQK.[A]		FALSE	High	NGLLEVQK		1	1	1	XP_010675347.1	0	900.515	High	2	450.76	-1.59	45
	Not Found	High	XP_010675347.1 [298-304]	[R].IEGWLAR.[F]		FALSE	High	IEGWLAR		1	1	1	XP_010675347.1	0	844.468	High	2	422.738	0.45	39
XP_057251288.1	glutathione reductase, chloroplastic [Beta vulgaris subsp. vulgaris]	7	3	6	3	565	60.7	7.96	183	X	X
	Found in Sample: [S1] F1: Sample, 1	Found in Sample: [S2] F2: Sample, 2	Positions in Master Proteins	Annotated Sequence	Modifications in Master Proteins	Checked	Confidence	Sequence	Modifications	# Protein Groups	# Proteins	# PSMs	Master Protein Accessions	# Missed Cleavages	Theo. MH+ [Da]	Confidence (by Search Engine): Mascot	Charge (by Search Engine): Mascot	m/z [Da] (by Search Engine): Mascot	DeltaM [ppm] (by Search Engine): Mascot	Ions Score (by Search Engine): Mascot
	High	High	XP_057251288.1 [401-416]	[R].VNLTPVALMEGGALAK.[T]		FALSE	High	VNLTPVALMEGGALAK		1	1	2	XP_057251288.1	0	1583.88	High	2	792.446	1.9	75
	High	High	XP_057251288.1 [198-207]	[K].NANVTLIEGR.[G]		FALSE	High	NANVTLIEGR		1	1	3	XP_057251288.1	0	1086.59	High	2	543.798	-0.62	53
	High	Not Found	XP_057251288.1 [315-329]	[R].GIEFHTEESPLAITK.[S]		FALSE	High	GIEFHTEESPLAITK		1	1	1	XP_057251288.1	0	1671.86	High	3	557.957	-1.04	36
XP_010673385.1	adenosylhomocysteinase [Beta vulgaris subsp. vulgaris]	7	3	11	3	487	53.4	6.19	378	X	X
	Found in Sample: [S1] F1: Sample, 1	Found in Sample: [S2] F2: Sample, 2	Positions in Master Proteins	Annotated Sequence	Modifications in Master Proteins	Checked	Confidence	Sequence	Modifications	# Protein Groups	# Proteins	# PSMs	Master Protein Accessions	# Missed Cleavages	Theo. MH+ [Da]	Confidence (by Search Engine): Mascot	Charge (by Search Engine): Mascot	m/z [Da] (by Search Engine): Mascot	DeltaM [ppm] (by Search Engine): Mascot	Ions Score (by Search Engine): Mascot
	High	High	XP_010673385.1 [201-213]	[R].LVGVSEETTTGVK.[R]		FALSE	High	LVGVSEETTTGVK		1	1	6	XP_010673385.1	0	1319.71	High	2	660.356	-0.4	69
	High	High	XP_010673385.1 [85-103]	[R].WCSCNIFSTQDHAAAAIAR.[D]		FALSE	High	WCSCNIFSTQDHAAAAIAR	2xCarbamidomethyl [C2; C4]	1	1	3	XP_010673385.1	0	2178.98	High	3	726.999	0.38	51
	High	Not Found	XP_010673385.1 [201-214]	[R].LVGVSEETTTGVKR.[L]		FALSE	High	LVGVSEETTTGVKR		1	1	2	XP_010673385.1	1	1475.81	High	3	492.607	0.27	41
XP_010690291.1	alpha-amylase [Beta vulgaris subsp. vulgaris]	18	5	9	5	428	47.7	5.88	282	X	X
	Found in Sample: [S1] F1: Sample, 1	Found in Sample: [S2] F2: Sample, 2	Positions in Master Proteins	Annotated Sequence	Modifications in Master Proteins	Checked	Confidence	Sequence	Modifications	# Protein Groups	# Proteins	# PSMs	Master Protein Accessions	# Missed Cleavages	Theo. MH+ [Da]	Confidence (by Search Engine): Mascot	Charge (by Search Engine): Mascot	m/z [Da] (by Search Engine): Mascot	DeltaM [ppm] (by Search Engine): Mascot	Ions Score (by Search Engine): Mascot
	High	High	XP_010690291.1 [151-180]	[R].DDTQYSDGSGNLDTGASYGVAPDIDHLNPR.[V]		FALSE	High	DDTQYSDGSGNLDTGASYGVAPDIDHLNPR		1	1	2	XP_010690291.1	0	3150.39	High	3	1050.8	-0.85	80
	High	High	XP_010690291.1 [109-118]	[K].CVADIVINHR.[C]		FALSE	High	CVADIVINHR	1xCarbamidomethyl [C1]	1	4	2	XP_010690291.1	0	1196.62	High	3	399.545	-0.43	49
	Not Found	High	XP_010690291.1 [81-88]	[R].LYDLDASR.[Y]		FALSE	High	LYDLDASR		1	1	1	XP_010690291.1	0	952.473	High	2	476.74	-0.38	45
	High	High	XP_010690291.1 [304-319]	[K].NAVTFIDNHDTGSTQR.[L]		FALSE	High	NAVTFIDNHDTGSTQR		1	2	2	XP_010690291.1	0	1775.83	High	3	592.615	-0.27	42
	High	High	XP_010690291.1 [127-140]	[R].GIYCIFEGGTPDDR.[L]		FALSE	High	GIYCIFEGGTPDDR	1xCarbamidomethyl [C4]	1	2	2	XP_010690291.1	0	1599.71	High	2	800.361	1.96	34
KMS64584.1	hypothetical protein BVRB_018790, partial [Beta vulgaris subsp. vulgaris]	8	3	4	3	406	44.3	5.38	119	X	X
	Found in Sample: [S1] F1: Sample, 1	Found in Sample: [S2] F2: Sample, 2	Positions in Master Proteins	Annotated Sequence	Modifications in Master Proteins	Checked	Confidence	Sequence	Modifications	# Protein Groups	# Proteins	# PSMs	Master Protein Accessions	# Missed Cleavages	Theo. MH+ [Da]	Confidence (by Search Engine): Mascot	Charge (by Search Engine): Mascot	m/z [Da] (by Search Engine): Mascot	DeltaM [ppm] (by Search Engine): Mascot	Ions Score (by Search Engine): Mascot
	High	High	KMS64584.1 [254-264]	[K].VGEEVEIVGIK.[D]		FALSE	High	VGEEVEIVGIK		1	1	2	KMS64584.1	0	1171.66	High	2	586.332	0.44	62
	High	Not Found	KMS64584.1 [207-220]	[K].LVETLDSYIPEPER.[A]		FALSE	High	LVETLDSYIPEPER		1	1	1	KMS64584.1	0	1660.84	High	2	830.927	1.75	37
	High	Not Found	KMS64584.1 [130-136]	[R].EHILLSR.[Q]		FALSE	High	EHILLSR		1	1	1	KMS64584.1	0	867.505	High	2	434.256	0.15	35
XP_048503408.1	jacalin-related lectin Calsepa-like [Beta vulgaris subsp. vulgaris]	60	6	20	6	171	18.4	5.1	705	X	X
	Found in Sample: [S1] F1: Sample, 1	Found in Sample: [S2] F2: Sample, 2	Positions in Master Proteins	Annotated Sequence	Modifications in Master Proteins	Checked	Confidence	Sequence	Modifications	# Protein Groups	# Proteins	# PSMs	Master Protein Accessions	# Missed Cleavages	Theo. MH+ [Da]	Confidence (by Search Engine): Mascot	Charge (by Search Engine): Mascot	m/z [Da] (by Search Engine): Mascot	DeltaM [ppm] (by Search Engine): Mascot	Ions Score (by Search Engine): Mascot
	High	High	XP_048503408.1 [35-50]	[R].FTTLTVDSGYIVDGIR.[F]		FALSE	High	FTTLTVDSGYIVDGIR		1	4	6	XP_048503408.1	0	1756.91	High	2	878.96	0.6	85
	High	Not Found	XP_048503408.1 [128-151]	[K].DVDNLTAFSSPNITDGPVVGVFGR.[S]		FALSE	High	DVDNLTAFSSPNITDGPVVGVFGR		1	5	2	XP_048503408.1	0	2477.23	High	3	826.416	0.91	75
	High	Not Found	XP_048503408.1 [152-164]	[R].SDGYIESIGLLVR.[K]		FALSE	High	SDGYIESIGLLVR		1	5	6	XP_048503408.1	0	1421.76	High	2	711.386	0.6	66
	High	High	XP_048503408.1 [111-127]	[K].IQTNFNPQGYGPYGQGK.[D]		FALSE	High	IQTNFNPQGYGPYGQGK		1	5	4	XP_048503408.1	0	1868.89	High	2	934.95	0.54	57
	High	Not Found	XP_048503408.1 [62-83]	[R].TVQIGGTSPPTSTHFVNQIVLK.[D]		FALSE	High	TVQIGGTSPPTSTHFVNQIVLK		1	5	1	XP_048503408.1	0	2324.26	High	3	775.425	0.27	44
	High	Not Found	XP_048503408.1 [51-61]	[RK].FVIAKPDGSTR.[T]		FALSE	High	FVIAKPDGSTR		1	6	1	XP_048503408.1	0	1190.65	High	3	397.556	0.08	39
XP_010687254.1	glutamate decarboxylase [Beta vulgaris subsp. vulgaris]	11	4	6	3	502	56.6	5.74	193	X	X
	Found in Sample: [S1] F1: Sample, 1	Found in Sample: [S2] F2: Sample, 2	Positions in Master Proteins	Annotated Sequence	Modifications in Master Proteins	Checked	Confidence	Sequence	Modifications	# Protein Groups	# Proteins	# PSMs	Master Protein Accessions	# Missed Cleavages	Theo. MH+ [Da]	Confidence (by Search Engine): Mascot	Charge (by Search Engine): Mascot	m/z [Da] (by Search Engine): Mascot	DeltaM [ppm] (by Search Engine): Mascot	Ions Score (by Search Engine): Mascot
	High	Not Found	XP_010687254.1 [383-398]	[K].DSSSNYTVFDIAENLR.[R]		FALSE	High	DSSSNYTVFDIAENLR		1	1	1	XP_010687254.1	0	1830.85	High	2	915.93	1.44	60
	High	High	XP_010687254.1 [224-231]	[K].LLNELLTK.[K]		FALSE	High	LLNELLTK		1	3	2	XP_010687254.1	0	943.582	High	2	472.295	0.97	56
	High	Not Found	XP_010687254.1 [84-100]; XP_010690484.2 [83-99]	[K].NYVDMDEYPVTTELQNR.[C]		FALSE	High	NYVDMDEYPVTTELQNR		2	11	1	XP_010687254.1; XP_010690484.2	0	2086.94	High	2	1043.98	2.18	50
	High	High	XP_010687254.1 [371-382]	[K].DVGVPVVAFSLK.[D]		FALSE	High	DVGVPVVAFSLK		1	1	2	XP_010687254.1	0	1230.71	High	2	615.858	0.02	36
XP_010692033.1	nucleoside diphosphate kinase 1 [Beta vulgaris subsp. vulgaris]	23	3	18	2	148	16.3	6.54	796	X	X
	Found in Sample: [S1] F1: Sample, 1	Found in Sample: [S2] F2: Sample, 2	Positions in Master Proteins	Annotated Sequence	Modifications in Master Proteins	Checked	Confidence	Sequence	Modifications	# Protein Groups	# Proteins	# PSMs	Master Protein Accessions	# Missed Cleavages	Theo. MH+ [Da]	Confidence (by Search Engine): Mascot	Charge (by Search Engine): Mascot	m/z [Da] (by Search Engine): Mascot	DeltaM [ppm] (by Search Engine): Mascot	Ions Score (by Search Engine): Mascot
	High	High	XP_010692033.1 [87-102]	[K].IIGATNPLASEPGTIR.[G]		FALSE	High	IIGATNPLASEPGTIR		1	2	8	XP_010692033.1	0	1609.89	High	2	805.449	-0.23	96
	High	High	XP_010692033.1 [103-111]	[R].GDFAIDIGR.[N]		FALSE	High	GDFAIDIGR		1	1	8	XP_010692033.1	0	963.489	High	2	482.248	-1.32	59
	High	Not Found	KMS97168.1 [100-108]; XP_010692033.1 [16-24]	[R].GLVGEIISR.[F]		FALSE	High	GLVGEIISR		2	3	2	KMS97168.1; XP_010692033.1	0	943.557	High	2	472.282	-0.38	43
KMT15368.1	hypothetical protein BVRB_3g060730 [Beta vulgaris subsp. vulgaris]	7	2	3	2	336	37.3	8.38	117	X	X
	Found in Sample: [S1] F1: Sample, 1	Found in Sample: [S2] F2: Sample, 2	Positions in Master Proteins	Annotated Sequence	Modifications in Master Proteins	Checked	Confidence	Sequence	Modifications	# Protein Groups	# Proteins	# PSMs	Master Protein Accessions	# Missed Cleavages	Theo. MH+ [Da]	Confidence (by Search Engine): Mascot	Charge (by Search Engine): Mascot	m/z [Da] (by Search Engine): Mascot	DeltaM [ppm] (by Search Engine): Mascot	Ions Score (by Search Engine): Mascot
	High	Not Found	KMT15368.1 [188-200]	[K].LTGSIPVSFGSFK.[R]		FALSE	High	LTGSIPVSFGSFK		1	2	1	KMT15368.1	0	1339.73	High	2	670.367	0.73	86
	High	High	KMT15368.1 [67-75]	[R].FVSCNNDLR.[L]		FALSE	High	FVSCNNDLR	1xCarbamidomethyl [C4]	1	2	2	KMT15368.1	0	1124.52	High	2	562.761	-0.99	35
XP_010673651.1	sulfite reductase 1 [ferredoxin], chloroplastic [Beta vulgaris subsp. vulgaris]	1	1	10	1	689	77.6	8.82	272	X	X
	Found in Sample: [S1] F1: Sample, 1	Found in Sample: [S2] F2: Sample, 2	Positions in Master Proteins	Annotated Sequence	Modifications in Master Proteins	Checked	Confidence	Sequence	Modifications	# Protein Groups	# Proteins	# PSMs	Master Protein Accessions	# Missed Cleavages	Theo. MH+ [Da]	Confidence (by Search Engine): Mascot	Charge (by Search Engine): Mascot	m/z [Da] (by Search Engine): Mascot	DeltaM [ppm] (by Search Engine): Mascot	Ions Score (by Search Engine): Mascot
	High	High	XP_010673651.1 [346-353]	[K].EDILYAIK.[A]		FALSE	High	EDILYAIK		1	1	10	XP_010673651.1	0	964.535	High	2	482.771	0.17	58
KMS98070.1	hypothetical protein BVRB_4g095830 [Beta vulgaris subsp. vulgaris]	3	1	2	1	215	25.5	6.7	39	X	X
	Found in Sample: [S1] F1: Sample, 1	Found in Sample: [S2] F2: Sample, 2	Positions in Master Proteins	Annotated Sequence	Modifications in Master Proteins	Checked	Confidence	Sequence	Modifications	# Protein Groups	# Proteins	# PSMs	Master Protein Accessions	# Missed Cleavages	Theo. MH+ [Da]	Confidence (by Search Engine): Mascot	Charge (by Search Engine): Mascot	m/z [Da] (by Search Engine): Mascot	DeltaM [ppm] (by Search Engine): Mascot	Ions Score (by Search Engine): Mascot
	High	High	KMS98070.1 [205-210]	[K].VYLEIK.[K]		FALSE	High	VYLEIK		1	2	2	KMS98070.1	0	764.455	High	2	382.731	-1.3	31
KMT05278.1	hypothetical protein BVRB_7g174160 isoform B [Beta vulgaris subsp. vulgaris]	2	1	3	1	648	71.3	5.29	122	X	X
	Found in Sample: [S1] F1: Sample, 1	Found in Sample: [S2] F2: Sample, 2	Positions in Master Proteins	Annotated Sequence	Modifications in Master Proteins	Checked	Confidence	Sequence	Modifications	# Protein Groups	# Proteins	# PSMs	Master Protein Accessions	# Missed Cleavages	Theo. MH+ [Da]	Confidence (by Search Engine): Mascot	Charge (by Search Engine): Mascot	m/z [Da] (by Search Engine): Mascot	DeltaM [ppm] (by Search Engine): Mascot	Ions Score (by Search Engine): Mascot
	High	High	KMT05278.1 [40-52]	[R].TTPSYVAFTDTER.[L]		FALSE	High	TTPSYVAFTDTER		1	4	3	KMT05278.1	0	1487.7	High	2	744.354	0.22	52
XP_010667224.1	uncharacterized oxidoreductase At4g09670 [Beta vulgaris subsp. vulgaris]	9	3	5	3	366	40.7	6.47	130	X	X
	Found in Sample: [S1] F1: Sample, 1	Found in Sample: [S2] F2: Sample, 2	Positions in Master Proteins	Annotated Sequence	Modifications in Master Proteins	Checked	Confidence	Sequence	Modifications	# Protein Groups	# Proteins	# PSMs	Master Protein Accessions	# Missed Cleavages	Theo. MH+ [Da]	Confidence (by Search Engine): Mascot	Charge (by Search Engine): Mascot	m/z [Da] (by Search Engine): Mascot	DeltaM [ppm] (by Search Engine): Mascot	Ions Score (by Search Engine): Mascot
	High	Not Found	XP_010667224.1 [17-27]	[R].FGILGCAEIAR.[K]		FALSE	High	FGILGCAEIAR	1xCarbamidomethyl [C6]	1	1	1	XP_010667224.1	0	1206.63	High	2	603.819	0.08	51
	High	High	XP_010667224.1 [147-156]	[R].IMADFLADSR.[R]		FALSE	High	IMADFLADSR		1	1	3	XP_010667224.1	0	1138.56	High	2	569.782	-0.04	39
	High	Not Found	XP_010667224.1 [320-330]	[K].EFSALVDGIKR.[H]		FALSE	High	EFSALVDGIKR		1	1	1	XP_010667224.1	1	1234.68	High	3	412.231	-0.04	37
KMT19172.1	hypothetical protein BVRB_1g015660 [Beta vulgaris subsp. vulgaris]	10	3	10	3	463	51.3	5.07	579	X	X
	Found in Sample: [S1] F1: Sample, 1	Found in Sample: [S2] F2: Sample, 2	Positions in Master Proteins	Annotated Sequence	Modifications in Master Proteins	Checked	Confidence	Sequence	Modifications	# Protein Groups	# Proteins	# PSMs	Master Protein Accessions	# Missed Cleavages	Theo. MH+ [Da]	Confidence (by Search Engine): Mascot	Charge (by Search Engine): Mascot	m/z [Da] (by Search Engine): Mascot	DeltaM [ppm] (by Search Engine): Mascot	Ions Score (by Search Engine): Mascot
	High	High	KMT19172.1 [262-277]	[K].AVANQPVSVAIEGGGR.[D]		FALSE	High	AVANQPVSVAIEGGGR		1	2	5	KMT19172.1	0	1524.81	High	2	762.91	-0.3	95
	High	High	KMT19172.1 [242-257]	[K].VVTIDDYEDVPLNDEK.[S]		FALSE	High	VVTIDDYEDVPLNDEK		1	2	3	KMT19172.1	0	1863.89	High	2	932.446	-0.61	85
	High	High	KMT19172.1 [215-227]	[K].NGGIDTEEDYPYK.[A]		FALSE	High	NGGIDTEEDYPYK		1	2	2	KMT19172.1	0	1500.65	High	2	750.828	0.3	67
XP_010670973.1	cyanate hydratase isoform X1 [Beta vulgaris subsp. vulgaris]	27	3	9	3	162	18.4	6.55	348	X	X
	Found in Sample: [S1] F1: Sample, 1	Found in Sample: [S2] F2: Sample, 2	Positions in Master Proteins	Annotated Sequence	Modifications in Master Proteins	Checked	Confidence	Sequence	Modifications	# Protein Groups	# Proteins	# PSMs	Master Protein Accessions	# Missed Cleavages	Theo. MH+ [Da]	Confidence (by Search Engine): Mascot	Charge (by Search Engine): Mascot	m/z [Da] (by Search Engine): Mascot	DeltaM [ppm] (by Search Engine): Mascot	Ions Score (by Search Engine): Mascot
	High	Not Found	XP_010670973.1 [78-91]	[R].SFDPDLLQEPSIYR.[L]		FALSE	High	SFDPDLLQEPSIYR		1	1	4	XP_010670973.1	0	1679.83	High	2	840.419	1.47	62
	High	Not Found	XP_010670973.1 [23-43]	[K].SYSQIAAETGLTNVYVAQLLR.[R]		FALSE	High	SYSQIAAETGLTNVYVAQLLR		1	2	3	XP_010670973.1	0	2297.21	High	3	766.409	-1.06	61
	High	High	XP_010670973.1 [137-144]	[R].VVVTFDGK.[Y]		FALSE	High	VVVTFDGK		1	2	2	XP_010670973.1	0	864.483	High	2	432.744	-1.99	43
KMT12963.1	hypothetical protein BVRB_4g090450 [Beta vulgaris subsp. vulgaris]	8	2	11	2	414	44.5	6.54	646	X	X
	Found in Sample: [S1] F1: Sample, 1	Found in Sample: [S2] F2: Sample, 2	Positions in Master Proteins	Annotated Sequence	Modifications in Master Proteins	Checked	Confidence	Sequence	Modifications	# Protein Groups	# Proteins	# PSMs	Master Protein Accessions	# Missed Cleavages	Theo. MH+ [Da]	Confidence (by Search Engine): Mascot	Charge (by Search Engine): Mascot	m/z [Da] (by Search Engine): Mascot	DeltaM [ppm] (by Search Engine): Mascot	Ions Score (by Search Engine): Mascot
	High	High	KMT12963.1 [309-326]	[K].VTGTLLDEQPVAIYTIDK.[V]		FALSE	High	VTGTLLDEQPVAIYTIDK		1	2	8	KMT12963.1	0	1976.06	High	2	988.534	0.68	99
	High	High	KMT12963.1 [141-157]	[K].DADSDDGTLTLDSTFVK.[S]		FALSE	High	DADSDDGTLTLDSTFVK		1	2	3	KMT12963.1	0	1799.82	High	2	900.412	-0.53	98
AFK13847.1	LINE retrotransposon reverse transcriptase [Beta vulgaris subsp. vulgaris]	4	1	2	1	177	20.4	9.67	50	X	X
	Found in Sample: [S1] F1: Sample, 1	Found in Sample: [S2] F2: Sample, 2	Positions in Master Proteins	Annotated Sequence	Modifications in Master Proteins	Checked	Confidence	Sequence	Modifications	# Protein Groups	# Proteins	# PSMs	Master Protein Accessions	# Missed Cleavages	Theo. MH+ [Da]	Confidence (by Search Engine): Mascot	Charge (by Search Engine): Mascot	m/z [Da] (by Search Engine): Mascot	DeltaM [ppm] (by Search Engine): Mascot	Ions Score (by Search Engine): Mascot
	High	High	AFK13847.1 [164-170]	[K].LINIVGR.[C]		FALSE	High	LINIVGR		1	1	2	AFK13847.1	0	784.504	High	2	392.756	0.24	40
XP_010693073.1	ribulose bisphosphate carboxylase small subunit, chloroplastic 1 [Beta vulgaris subsp. vulgaris]	37	11	71	2	180	20.1	8.4	1770	X	X
	Found in Sample: [S1] F1: Sample, 1	Found in Sample: [S2] F2: Sample, 2	Positions in Master Proteins	Annotated Sequence	Modifications in Master Proteins	Checked	Confidence	Sequence	Modifications	# Protein Groups	# Proteins	# PSMs	Master Protein Accessions	# Missed Cleavages	Theo. MH+ [Da]	Confidence (by Search Engine): Mascot	Charge (by Search Engine): Mascot	m/z [Da] (by Search Engine): Mascot	DeltaM [ppm] (by Search Engine): Mascot	Ions Score (by Search Engine): Mascot
	High	High	XP_010693073.1 [166-180]	[R].QVQCISFIAYKPSGY.[-]		FALSE	High	QVQCISFIAYKPSGY	1xCarbamidomethyl [C4]	1	1	14	XP_010693073.1	0	1760.87	High	2	880.938	0.68	94
	High	High	XP_010693073.1 [158-165]; XP_010693059.1 [158-165]; XP_010693099.1 [159-166]; KMT18547.1 [157-164]	[R].IIGFDNKR.[Q]		FALSE	High	IIGFDNKR		4	5	9	XP_010693073.1; XP_010693059.1; XP_010693099.1; KMT18547.1	1	962.542	High	2	481.774	-0.44	54
	High	High	XP_010693073.1 [150-157]; XP_010693059.1 [150-157]; XP_010693099.1 [151-158]; KMT18547.1 [149-156]	[K].AYPDAFVR.[I]		FALSE	High	AYPDAFVR		4	5	6	XP_010693073.1; XP_010693059.1; XP_010693099.1; KMT18547.1	0	938.473	High	2	469.739	-1.73	52
	High	High	XP_010693073.1 [115-122]; XP_010693059.1 [115-122]; XP_010693099.1 [116-123]	[K].SPGYYDGR.[Y]		FALSE	High	SPGYYDGR		3	3	4	XP_010693073.1; XP_010693059.1; XP_010693099.1	0	914.4	High	2	457.704	0.05	47
	High	High	XP_010669829.1 [97-107]; XP_010693073.1 [94-104]; XP_010693059.1 [94-104]; KMT18547.1 [93-103]	[K].GWIPCLEFEVK.[D]		FALSE	High	GWIPCLEFEVK	1xCarbamidomethyl [C5]	4	5	5	XP_010669829.1; XP_010693073.1; XP_010693059.1; KMT18547.1	0	1377.69	High	2	689.347	-0.85	46
	High	High	XP_010693073.1 [149-157]; XP_010693059.1 [149-157]; XP_010693099.1 [150-158]; KMT18547.1 [148-156]	[K].KAYPDAFVR.[I]		FALSE	High	KAYPDAFVR		4	5	3	XP_010693073.1; XP_010693059.1; XP_010693099.1; KMT18547.1	1	1066.57	High	2	533.787	-0.77	45
	High	Not Found	XP_010693073.1 [165-180]	[K].RQVQCISFIAYKPSGY.[-]		FALSE	High	RQVQCISFIAYKPSGY	1xCarbamidomethyl [C5]	1	1	1	XP_010693073.1	1	1916.97	High	3	639.66	-2.14	41
	High	High	XP_010693073.1 [158-164]; XP_010693059.1 [158-164]; XP_010693099.1 [159-165]; KMT18547.1 [157-163]	[R].IIGFDNK.[R]		FALSE	High	IIGFDNK		4	5	3	XP_010693073.1; XP_010693059.1; XP_010693099.1; KMT18547.1	0	806.441	High	2	403.723	-2.07	35
	Not Found	High	XP_010693073.1 [111-122]; XP_010693059.1 [111-122]; XP_010693099.1 [112-123]	[R].EHNKSPGYYDGR.[Y]		FALSE	High	EHNKSPGYYDGR		3	3	1	XP_010693073.1; XP_010693059.1; XP_010693099.1	1	1422.64	High	3	474.884	-1.81	35
	High	High	XP_010669829.1 [108-113]; XP_010693073.1 [105-110]; XP_010693059.1 [105-110]; XP_010693099.1 [106-111]; KMT18547.1 [104-109]	[K].DGFVYR.[E]		FALSE	High	DGFVYR		5	6	22	XP_010669829.1; XP_010693073.1; XP_010693059.1; XP_010693099.1; KMT18547.1	0	756.368	High	2	378.687	-1.34	35
	High	High	XP_010669829.1 [126-131]; XP_010693073.1 [123-128]; XP_010693059.1 [123-128]; XP_010693099.1 [124-129]; KMT18547.1 [122-127]	[R].YWTMWK.[L]		FALSE	High	YWTMWK		5	6	3	XP_010669829.1; XP_010693073.1; XP_010693059.1; XP_010693099.1; KMT18547.1	0	914.423	High	2	457.715	-0.42	34
XP_010690485.2	uncharacterized protein LOC104904014 [Beta vulgaris subsp. vulgaris]	6	1	2	1	233	25.5	7.56	76	X	X
	Found in Sample: [S1] F1: Sample, 1	Found in Sample: [S2] F2: Sample, 2	Positions in Master Proteins	Annotated Sequence	Modifications in Master Proteins	Checked	Confidence	Sequence	Modifications	# Protein Groups	# Proteins	# PSMs	Master Protein Accessions	# Missed Cleavages	Theo. MH+ [Da]	Confidence (by Search Engine): Mascot	Charge (by Search Engine): Mascot	m/z [Da] (by Search Engine): Mascot	DeltaM [ppm] (by Search Engine): Mascot	Ions Score (by Search Engine): Mascot
	High	High	XP_010690485.2 [107-120]	[R].VIEYNPGVSAVAIK.[N]		FALSE	High	VIEYNPGVSAVAIK		1	2	2	XP_010690485.2	0	1459.82	High	2	730.412	0.15	46
KMT07073.1	hypothetical protein BVRB_6g154000 [Beta vulgaris subsp. vulgaris]	5	1	2	1	208	22.7	8.85	61	X	X
	Found in Sample: [S1] F1: Sample, 1	Found in Sample: [S2] F2: Sample, 2	Positions in Master Proteins	Annotated Sequence	Modifications in Master Proteins	Checked	Confidence	Sequence	Modifications	# Protein Groups	# Proteins	# PSMs	Master Protein Accessions	# Missed Cleavages	Theo. MH+ [Da]	Confidence (by Search Engine): Mascot	Charge (by Search Engine): Mascot	m/z [Da] (by Search Engine): Mascot	DeltaM [ppm] (by Search Engine): Mascot	Ions Score (by Search Engine): Mascot
	High	High	KMT07073.1 [42-51]	[R].SNYYILPVIR.[G]		FALSE	High	SNYYILPVIR		1	2	2	KMT07073.1	0	1237.69	High	2	619.35	-0.33	40
XP_010689572.2	peroxidase 27 [Beta vulgaris subsp. vulgaris]	5	1	2	1	333	36.6	7.88	81	X	X
	Found in Sample: [S1] F1: Sample, 1	Found in Sample: [S2] F2: Sample, 2	Positions in Master Proteins	Annotated Sequence	Modifications in Master Proteins	Checked	Confidence	Sequence	Modifications	# Protein Groups	# Proteins	# PSMs	Master Protein Accessions	# Missed Cleavages	Theo. MH+ [Da]	Confidence (by Search Engine): Mascot	Charge (by Search Engine): Mascot	m/z [Da] (by Search Engine): Mascot	DeltaM [ppm] (by Search Engine): Mascot	Ions Score (by Search Engine): Mascot
	High	High	XP_010689572.2 [136-152]	[R].DAVTTISGPWWEVPTGR.[R]		FALSE	High	DAVTTISGPWWEVPTGR		1	2	2	XP_010689572.2	0	1871.93	High	2	936.472	4.43	49
XP_057251178.1	malate dehydrogenase, chloroplastic [Beta vulgaris subsp. vulgaris]	13	4	18	1	412	44	7.71	554	X
	Found in Sample: [S1] F1: Sample, 1	Found in Sample: [S2] F2: Sample, 2	Positions in Master Proteins	Annotated Sequence	Modifications in Master Proteins	Checked	Confidence	Sequence	Modifications	# Protein Groups	# Proteins	# PSMs	Master Protein Accessions	# Missed Cleavages	Theo. MH+ [Da]	Confidence (by Search Engine): Mascot	Charge (by Search Engine): Mascot	m/z [Da] (by Search Engine): Mascot	DeltaM [ppm] (by Search Engine): Mascot	Ions Score (by Search Engine): Mascot
	High	High	XP_057251178.1 [161-173]; XP_048490204.1 [164-176]	[RK].GVDVVVIPAGVPR.[K]		FALSE	High	GVDVVVIPAGVPR		2	3	8	XP_057251178.1; XP_048490204.1	0	1277.76	High	2	639.382	-0.18	80
	High	Not Found	XP_057251178.1 [311-326]	[K].AGEGSATLSMAYAAAR.[F]		FALSE	High	AGEGSATLSMAYAAAR		1	1	1	XP_057251178.1	0	1526.73	High	2	763.867	-0.42	60
	High	High	XP_057251178.1 [235-245]; XP_010675402.3 [180-190]; XP_048490204.1 [238-248]	[KR].LFGVTTLDVVR.[A]		FALSE	High	LFGVTTLDVVR		3	5	8	XP_057251178.1; XP_010675402.3; XP_048490204.1	0	1219.7	High	2	610.356	-0.59	58
	High	Not Found	XP_057251178.1 [299-310]; XP_048490204.1 [302-313]	[R].IQNAGTEVVEAK.[A]		FALSE	High	IQNAGTEVVEAK		2	3	1	XP_057251178.1; XP_048490204.1	0	1258.66	High	2	629.835	-0.79	48
XP_010672072.2	glucan endo-1,3-beta-glucosidase 8 [Beta vulgaris subsp. vulgaris]	11	3	6	3	480	52.7	4.83	198	X	X
	Found in Sample: [S1] F1: Sample, 1	Found in Sample: [S2] F2: Sample, 2	Positions in Master Proteins	Annotated Sequence	Modifications in Master Proteins	Checked	Confidence	Sequence	Modifications	# Protein Groups	# Proteins	# PSMs	Master Protein Accessions	# Missed Cleavages	Theo. MH+ [Da]	Confidence (by Search Engine): Mascot	Charge (by Search Engine): Mascot	m/z [Da] (by Search Engine): Mascot	DeltaM [ppm] (by Search Engine): Mascot	Ions Score (by Search Engine): Mascot
	High	High	XP_010672072.2 [156-178]	[K].ATVPLNADVYGSPPSNPVPSAGR.[F]		FALSE	High	ATVPLNADVYGSPPSNPVPSAGR		1	2	4	XP_010672072.2	0	2266.15	High	3	756.055	1.28	55
	High	Not Found	XP_010672072.2 [342-359]	[K].FPMDLSGQNQDIYLVGAK.[N]		FALSE	High	FPMDLSGQNQDIYLVGAK		1	2	1	XP_010672072.2	0	1995.98	High	2	998.495	-0.74	37
	Not Found	High	XP_010672072.2 [114-124]	[K].YVAVGNEPFLR.[S]		FALSE	High	YVAVGNEPFLR		1	2	1	XP_010672072.2	0	1264.67	High	2	632.837	-0.82	35
XP_010676024.1	14-3-3-like protein [Beta vulgaris subsp. vulgaris]	7	2	4	2	261	29.4	4.74	100	X	X
	Found in Sample: [S1] F1: Sample, 1	Found in Sample: [S2] F2: Sample, 2	Positions in Master Proteins	Annotated Sequence	Modifications in Master Proteins	Checked	Confidence	Sequence	Modifications	# Protein Groups	# Proteins	# PSMs	Master Protein Accessions	# Missed Cleavages	Theo. MH+ [Da]	Confidence (by Search Engine): Mascot	Charge (by Search Engine): Mascot	m/z [Da] (by Search Engine): Mascot	DeltaM [ppm] (by Search Engine): Mascot	Ions Score (by Search Engine): Mascot
	High	High	XP_010676024.1 [48-55]	[R].NLLSVAYK.[N]		FALSE	High	NLLSVAYK		1	7	3	XP_010676024.1	0	907.525	High	2	454.266	-0.24	51
	High	Not Found	XP_010676024.1 [113-123]	[K].LIPAASAGDSK.[V]		FALSE	High	LIPAASAGDSK		1	1	1	XP_010676024.1	0	1029.56	High	2	515.282	-0.31	35
XP_010675791.1	chloroplast stem-loop binding protein of 41 kDa a, chloroplastic [Beta vulgaris subsp. vulgaris]	7	2	4	2	415	44.9	6.95	133	X	X
	Found in Sample: [S1] F1: Sample, 1	Found in Sample: [S2] F2: Sample, 2	Positions in Master Proteins	Annotated Sequence	Modifications in Master Proteins	Checked	Confidence	Sequence	Modifications	# Protein Groups	# Proteins	# PSMs	Master Protein Accessions	# Missed Cleavages	Theo. MH+ [Da]	Confidence (by Search Engine): Mascot	Charge (by Search Engine): Mascot	m/z [Da] (by Search Engine): Mascot	DeltaM [ppm] (by Search Engine): Mascot	Ions Score (by Search Engine): Mascot
	High	Not Found	XP_010675791.1 [191-207]	[K].SSGVEQFLFISSAGIYK.[S]		FALSE	High	SSGVEQFLFISSAGIYK		1	1	1	XP_010675791.1	0	1832.94	High	2	916.976	1.21	56
	High	High	XP_010675791.1 [141-150]	[R].FSEITSAGGK.[T]		FALSE	High	FSEITSAGGK		1	1	3	XP_010675791.1	0	996.5	High	2	498.752	-2.11	54
XP_010692534.1	proteasome subunit alpha type-5 [Beta vulgaris subsp. vulgaris]	36	6	26	1	237	26	4.82	916	X
	Found in Sample: [S1] F1: Sample, 1	Found in Sample: [S2] F2: Sample, 2	Positions in Master Proteins	Annotated Sequence	Modifications in Master Proteins	Checked	Confidence	Sequence	Modifications	# Protein Groups	# Proteins	# PSMs	Master Protein Accessions	# Missed Cleavages	Theo. MH+ [Da]	Confidence (by Search Engine): Mascot	Charge (by Search Engine): Mascot	m/z [Da] (by Search Engine): Mascot	DeltaM [ppm] (by Search Engine): Mascot	Ions Score (by Search Engine): Mascot
	High	High	XP_010692534.1 [167-184]; XP_010693691.1 [167-184]	[K].AIGSGSEGADSSLQEQFR.[K]		FALSE	High	AIGSGSEGADSSLQEQFR		2	3	4	XP_010692534.1; XP_010693691.1	0	1838.85	High	2	919.931	1.38	106
	High	High	XP_010692534.1 [21-32]; XP_010693691.1 [21-32]	[R].LFQVEYAIEAIK.[L]		FALSE	High	LFQVEYAIEAIK		2	3	7	XP_010692534.1; XP_010693691.1	0	1423.78	High	2	712.395	-0.27	67
	High	High	XP_010692534.1 [54-66]; XP_010693691.1 [54-66]	[R].ITSPLLEPSSVEK.[I]		FALSE	High	ITSPLLEPSSVEK		2	3	8	XP_010692534.1; XP_010693691.1	0	1399.77	High	2	700.387	-1.49	53
	High	High	XP_010692534.1 [11-20]; XP_010693691.1 [11-20]	[R].GVNTFSPEGR.[L]		FALSE	High	GVNTFSPEGR		2	3	2	XP_010692534.1; XP_010693691.1	0	1063.52	High	2	532.262	-0.85	39
	High	High	XP_010692534.1 [208-217]; XP_010693691.1 [208-217]	[K].VTPNNVDIAK.[V]		FALSE	High	VTPNNVDIAK		2	3	4	XP_010692534.1; XP_010693691.1	0	1070.58	High	2	535.795	-0.81	36
	High	Not Found	XP_010692534.1 [101-122]	[R].FSYGEPMNVESTTQALCDLALR.[F]		FALSE	High	FSYGEPMNVESTTQALCDLALR	1xCarbamidomethyl [C17]	1	1	1	XP_010692534.1	0	2502.16	High	3	834.726	0.26	30
XP_010691387.1	fructose-1,6-bisphosphatase, chloroplastic [Beta vulgaris subsp. vulgaris]	9	2	5	2	395	43.2	6.19	166	X	X
	Found in Sample: [S1] F1: Sample, 1	Found in Sample: [S2] F2: Sample, 2	Positions in Master Proteins	Annotated Sequence	Modifications in Master Proteins	Checked	Confidence	Sequence	Modifications	# Protein Groups	# Proteins	# PSMs	Master Protein Accessions	# Missed Cleavages	Theo. MH+ [Da]	Confidence (by Search Engine): Mascot	Charge (by Search Engine): Mascot	m/z [Da] (by Search Engine): Mascot	DeltaM [ppm] (by Search Engine): Mascot	Ions Score (by Search Engine): Mascot
	High	Not Found	XP_010691387.1 [176-192]	[R].NIDASIPTGTIFGIYNR.[L]		FALSE	High	NIDASIPTGTIFGIYNR		1	2	2	XP_010691387.1	0	1851.96	High	2	926.483	-0.36	59
	High	High	XP_010691387.1 [329-346]	[R].LVYEANPLSFVAEQAGGK.[G]		FALSE	High	LVYEANPLSFVAEQAGGK		1	2	3	XP_010691387.1	0	1892.98	High	2	946.992	1.1	46
KMT16611.1	hypothetical protein BVRB_3g048970 [Beta vulgaris subsp. vulgaris]	15	5	10	5	420	47.2	7.2	360	X	X
	Found in Sample: [S1] F1: Sample, 1	Found in Sample: [S2] F2: Sample, 2	Positions in Master Proteins	Annotated Sequence	Modifications in Master Proteins	Checked	Confidence	Sequence	Modifications	# Protein Groups	# Proteins	# PSMs	Master Protein Accessions	# Missed Cleavages	Theo. MH+ [Da]	Confidence (by Search Engine): Mascot	Charge (by Search Engine): Mascot	m/z [Da] (by Search Engine): Mascot	DeltaM [ppm] (by Search Engine): Mascot	Ions Score (by Search Engine): Mascot
	High	High	KMT16611.1 [265-277]	[K].IVSIQNCYNLLTR.[C]		FALSE	High	IVSIQNCYNLLTR	1xCarbamidomethyl [C7]	1	2	4	KMT16611.1	0	1593.84	High	2	797.425	0.76	79
	High	High	KMT16611.1 [128-137]	[K].TDLYIASWLK.[S]		FALSE	High	TDLYIASWLK		1	2	3	KMT16611.1	0	1209.65	High	2	605.33	0.82	66
	High	Not Found	KMT16611.1 [227-238]	[K].ALQEVIDEGKVR.[Y]		FALSE	High	ALQEVIDEGKVR		1	2	1	KMT16611.1	1	1356.75	High	3	452.921	-0.75	39
	High	Not Found	KMT16611.1 [239-258]	[R].YIGVSNETSYGVMEFVHAAK.[V]		FALSE	High	YIGVSNETSYGVMEFVHAAK		1	2	1	KMT16611.1	0	2202.05	High	3	734.692	3.01	39
	High	Not Found	KMT16611.1 [312-321]	[K].YLDPGSEAAK.[K]		FALSE	High	YLDPGSEAAK		1	2	1	KMT16611.1	0	1050.51	High	2	525.759	-0.38	35
XP_010678098.1	uncharacterized protein At5g02240 [Beta vulgaris subsp. vulgaris]	9	2	6	2	330	35.2	8.34	171	X	X
	Found in Sample: [S1] F1: Sample, 1	Found in Sample: [S2] F2: Sample, 2	Positions in Master Proteins	Annotated Sequence	Modifications in Master Proteins	Checked	Confidence	Sequence	Modifications	# Protein Groups	# Proteins	# PSMs	Master Protein Accessions	# Missed Cleavages	Theo. MH+ [Da]	Confidence (by Search Engine): Mascot	Charge (by Search Engine): Mascot	m/z [Da] (by Search Engine): Mascot	DeltaM [ppm] (by Search Engine): Mascot	Ions Score (by Search Engine): Mascot
	High	High	XP_010678098.1 [302-320]	[K].AFDLASKPEGSGAPTADFR.[A]		FALSE	High	AFDLASKPEGSGAPTADFR		1	1	2	XP_010678098.1	0	1936.94	High	3	646.317	-1.77	53
	High	Not Found	XP_010678098.1 [321-330]	[R].ALFSQVTTRF.[-]		FALSE	High	ALFSQVTTRF		1	1	4	XP_010678098.1	1	1169.63	High	2	585.32	1.62	50
KMT19593.1	hypothetical protein BVRB_1g012090 [Beta vulgaris subsp. vulgaris]	11	3	7	2	349	38.2	6.96	370	X	X
	Found in Sample: [S1] F1: Sample, 1	Found in Sample: [S2] F2: Sample, 2	Positions in Master Proteins	Annotated Sequence	Modifications in Master Proteins	Checked	Confidence	Sequence	Modifications	# Protein Groups	# Proteins	# PSMs	Master Protein Accessions	# Missed Cleavages	Theo. MH+ [Da]	Confidence (by Search Engine): Mascot	Charge (by Search Engine): Mascot	m/z [Da] (by Search Engine): Mascot	DeltaM [ppm] (by Search Engine): Mascot	Ions Score (by Search Engine): Mascot
	High	High	KMT19593.1 [266-280]; XP_010681212.1 [267-281]; KMT19595.1 [268-282]	[R].QGLFTSDQDLYTDSR.[T]		FALSE	High	QGLFTSDQDLYTDSR		3	3	2	KMT19593.1; XP_010681212.1; KMT19595.1	0	1745.8	High	2	873.404	1.59	98
	High	High	KMT19593.1 [139-155]	[R].DAVVLSGGPNYNIPLGR.[K]		FALSE	High	DAVVLSGGPNYNIPLGR		1	1	3	KMT19593.1	0	1741.92	High	2	871.466	1.39	81
	High	High	KMT19593.1 [258-265]	[K].YYVDLMNR.[Q]		FALSE	High	YYVDLMNR		1	2	2	KMT19593.1	0	1073.51	High	2	537.258	-0.43	34
XP_010681763.1	stromal 70 kDa heat shock-related protein, chloroplastic [Beta vulgaris subsp. vulgaris]	27	19	51	19	713	75.7	5.3	1889	X	X
	Found in Sample: [S1] F1: Sample, 1	Found in Sample: [S2] F2: Sample, 2	Positions in Master Proteins	Annotated Sequence	Modifications in Master Proteins	Checked	Confidence	Sequence	Modifications	# Protein Groups	# Proteins	# PSMs	Master Protein Accessions	# Missed Cleavages	Theo. MH+ [Da]	Confidence (by Search Engine): Mascot	Charge (by Search Engine): Mascot	m/z [Da] (by Search Engine): Mascot	DeltaM [ppm] (by Search Engine): Mascot	Ions Score (by Search Engine): Mascot
	High	High	XP_010681763.1 [130-143]	[R].QAVVNPENTFFSVK.[R]		FALSE	High	QAVVNPENTFFSVK		1	3	3	XP_010681763.1	0	1579.81	High	2	790.408	-1.72	109
	High	High	XP_010681763.1 [241-256]	[R].IINEPTAASLAYGFER.[K]		FALSE	High	IINEPTAASLAYGFER		1	1	7	XP_010681763.1	0	1751.9	High	2	876.454	2.72	101
	High	High	XP_010681763.1 [397-413]	[K].LSFSDLDEVILVGGSTR.[I]		FALSE	High	LSFSDLDEVILVGGSTR		1	1	4	XP_010681763.1	0	1807.94	High	2	904.476	0.56	98
	High	High	XP_010681763.1 [182-194]	[K].QFAAEEISAQVLR.[K]		FALSE	High	QFAAEEISAQVLR		1	1	5	XP_010681763.1	0	1461.77	High	2	731.388	-0.78	76
	High	High	XP_010681763.1 [304-313]	[R].IVDWLAASFK.[R]		FALSE	High	IVDWLAASFK		1	1	9	XP_010681763.1	0	1149.63	High	2	575.318	-1.15	70
	High	High	XP_010681763.1 [373-383]	[K].FEELCSDLLDR.[L]		FALSE	High	FEELCSDLLDR	1xCarbamidomethyl [C5]	1	2	2	XP_010681763.1	0	1396.64	High	2	698.826	2.43	59
	High	High	XP_010681763.1 [203-210]	[K].FLNDQVTK.[A]		FALSE	High	FLNDQVTK		1	1	2	XP_010681763.1	0	964.51	High	2	482.758	-1.15	56
	High	High	XP_010681763.1 [233-240]	[R].IAGLEVLR.[I]		FALSE	High	IAGLEVLR		1	1	5	XP_010681763.1	0	870.541	High	2	435.774	-0.67	53
	Not Found	High	XP_010681763.1 [108-117]	[R].TTPSVVAYTK.[ST]		FALSE	High	TTPSVVAYTK		1	3	1	XP_010681763.1	0	1066.58	High	2	533.792	-1	51
	High	High	XP_010681763.1 [414-422]	[R].IPAVQELVK.[K]		FALSE	High	IPAVQELVK		1	1	2	XP_010681763.1	0	996.609	High	2	498.807	-1.89	50
	High	Not Found	XP_010681763.1 [384-393]	[R].LKTPVENSLR.[D]		FALSE	High	LKTPVENSLR		1	1	1	XP_010681763.1	1	1156.67	High	3	386.227	-1.28	47
	High	High	XP_010681763.1 [211-224]	[K].AVVTVPAYFNDSQR.[T]		FALSE	High	AVVTVPAYFNDSQR		1	1	2	XP_010681763.1	0	1566.79	High	2	783.9	0.69	47
	High	Not Found	XP_010681763.1 [130-144]	[R].QAVVNPENTFFSVKR.[F]		FALSE	High	QAVVNPENTFFSVKR		1	3	1	XP_010681763.1	1	1735.91	High	3	579.309	0.06	44
	Not Found	High	XP_010681763.1 [314-322]	[K].RDEGIDLLK.[D]		FALSE	High	RDEGIDLLK		1	1	1	XP_010681763.1	1	1058.58	High	2	529.795	-0.71	40
	High	Not Found	XP_010681763.1 [314-324]	[K].RDEGIDLLKDK.[Q]		FALSE	High	RDEGIDLLKDK		1	1	1	XP_010681763.1	2	1301.71	High	3	434.573	-0.11	39
	High	High	XP_010681763.1 [315-324]	[R].DEGIDLLKDK.[Q]		FALSE	High	DEGIDLLKDK		1	1	2	XP_010681763.1	1	1145.6	High	2	573.306	0.37	37
	Not Found	High	XP_010681763.1 [174-181]	[K].LDCPAIGK.[Q]		FALSE	High	LDCPAIGK	1xCarbamidomethyl [C3]	1	1	1	XP_010681763.1	0	873.45	High	2	437.228	-2.08	35
	High	Not Found	XP_010681763.1 [339-362]	[K].MELSSLTQANISLPFITATADGPK.[H]		FALSE	High	MELSSLTQANISLPFITATADGPK		1	1	1	XP_010681763.1	0	2505.29	High	3	835.77	2.06	33
	High	Not Found	XP_010681763.1 [363-370]	[K].HIETTLTR.[A]		FALSE	High	HIETTLTR		1	1	1	XP_010681763.1	0	970.532	High	2	485.769	-0.27	31
[truncated: 27 more rows]
