# Supplementary material for: Isolation of Red Beet Plant-Derived Nanovesicles, and Characterization of Their Molecular Content and Biological Activities in Human Cells
Source: Int J Mol Sci. 2025 Nov 21;26(23):11261. doi: 10.3390/ijms262311261 (PMC12691939; doi:10.3390/ijms262311261)
Supplement: Supplementary file 1 [file ijms-26-11261-s001.zip › Table S2_list of B. vulgaris PDNVs identified lipids.xlsx]

## Sheet: Compounds
Supplementary table S2: analytical performances of lipidomic analysis. Table summarizes the compound classes, the chemical name, and molecular formula along with the annotated delta mass, reference ion, retention time, MS2 purity. In bold the response of pure reference standards, used for each class. In the case of fatty esters, TG(15:0_18:1_15:0) was used as reference standard.
Compound class	Name	Formula	Annot. DeltaMass [ppm]	Calc. MW	m/z	Reference Ion	RT [min]	MS2 Purity [%]	Neutral Losses	C [ng/mL]		C [ng/10^10 particles]
Triacylglycerols
	TG (49:2) TG(15:0_14:0_20:2)	C52 H96 O6	-0.18	816.721	834.754	[M+NH4]+1	17.449	100		283.403	290.07	141.702	145.035
	TG(26:7) TG(22:7_2:0_2:0)	C29 H40 O6	-0.62	484.282	485.29	[M+H]+1	5.854	100		1439.61	1578.78	719.805	789.392
	TG(26:7) TG(22:7_2:0_2:0)	C29 H40 O6	-0.55	484.282	485.29	[M+H]+1	5.432	100		93.7824	81.455	46.8912	40.7275
	TG(26:7) TG(22:7_2:0_2:0)	C29 H40 O6	-0.42	484.282	485.289	[M+H]+1	5.195	69.7396		27.8544	30.0605	13.9272	15.0303
	TG(26:7) TG(22:7_2:0_2:0)	C29 H40 O6	-0.35	484.282	507.272	[M+Na]+1	5.302	95.221		50.8812	55.1552	25.4406	27.5776
	TG(26:7) TG(22:7_2:0_2:0)	C29 H40 O6	-0.32	484.282	485.29	[M+H]+1	4.938	97.7255		274.125	279.969	137.062	139.984
	TG(26:7) TG(22:7_2:0_2:0)	C29 H40 O6	-0.07	484.282	507.272	[M+Na]+1	6.178	98.3156		366.401	497.713	183.201	248.857
	TG(26:7) TG(22:7_2:0_2:0)	C29 H40 O6	0.04	484.283	507.272	[M+Na]+1	6.021	98.7254		344.223	229.359	172.111	114.679
	TG(29:7) TG(25:7_4:0)	C32 H46 O6	0.37	526.33	527.337	[M+H]+1	7.275	92.543		70.9703	62.173	35.4852	31.0865
	TG(35:6_9:1CHO)	C47 H74 O7	0.02	750.543	768.577	[M+NH4]+1	12.893	100		19.6999	18.3211	9.84994	9.16053
	TG(14:1_16:1_16:1)	C49 H88 O6	-0.66	772.658	790.691	[M+NH4]+1	16.449	100	Fatty_Acid_16:1;Fatty_Acid_18:2	33.7667	32.6167	16.8834	16.3083
	TG(15:1_16:1_16:1)	C50 H90 O6	0.41	786.674	804.708	[M+NH4]+1	16.687	100	Fatty_Acid_16:1;Fatty_Acid_18:2	39.0361	39.1445	19.5181	19.5722
	TG(18:1_18:1_18:1CHO)	C57 H102 O7	0.11	898.763	916.798	[M+NH4]+1	16.494	100	Fatty_Acid_18:1	2.81309	2.38999	1.40654	1.19499
	TG(16:0_21:0COOH_17:2)	C57 H104 O8	-4.11	916.769	917.777	[M+H]+1	14.799	100		1.37001	1.46208	0.685007	0.731041
	TG(65:5)	C68 H122 O6	-2.08	1034.92	1035.93	[M+H]+1	19.67	100		2.20355	2.21168	1.10177	1.10584
	TG(15:0_18:1_15:0)	C51 H96 O6	-0.87	805.304	822.755	[M+NH4]+1	17.61	100
Diacylglycerols
	DG(18:0)	C21 H40 O5	0.04	372.288	395.277	[M+Na]+1	6.514	78.8001		9.53963	22.9044	4.76981	11.4522
	DG(23:1)	C26 H48 O5	-0.85	440.35	441.357	[M+H]+1	8.537	11.2953		57.0608	70.66	28.5304	35.33
	DG(O-24:1)	C27 H52 O4	-0.1	440.387	463.376	[M+Na]+1	11.797	29.8266		16.1122	15.939	8.0561	7.96949
	DG(15:0_18:1)	C36 H68 O5	-1.05	580.922	598.54	[M+NH4]+1	13.3	100
Monoacylglycerols
	MG(23:1)	C26 H50 O4	2	426.372	427.379	[M+H]+1	10.719	48.6273		43.8836	45.1317	21.9418	22.5659
	MG(O-13:0)	C16 H34 O3	-0.5	274.251	275.258	[M+H]+1	4.562	92.8944		32.6863	29.481	16.3431	14.7405
	MG(18:1)	C21 H40 O4	0.8	356.54	379.282	[M+Na]+1	6.51	100
Sphingolipids
Ceramides
	Ceramide (d18:1/26:0)	C44 H87 N O3	-0.16	677.668	700.658	[M+Na]+1	16.078	58.4319		16.2488	13.8959	8.12438	6.94796
	Cer(d14:1_16:0)	C30 H59 N O3	-0.52	481.449	482.456	[M+H]+1	11.087	27.579	Fatty_Acid_16:0	5.09021	5.61135	2.54511	2.80567
	Cer(d20:1_16:0)	C36 H71 N O3	-3.84	565.541	566.548	[M+H]+1	13.988	40.0546	Fatty_Acid_16:0;Fatty_Acid_18:0	7.82018	6.46181	3.91009	3.23091
	Cer(d20:0_18:0)	C38 H77 N O3	-0.13	595.59	596.598	[M+H]+1	12.014	80.0241	Fatty_Acid_16:0;Fatty_Acid_18:0	5.04285	4.3973	2.52142	2.19865
	Cer(t40:1)	C40 H79 N O4	-0.28	637.601	638.608	[M+H]+1	11.359	76.2517		126.075	129.331	63.0374	64.6653
	Cer(d18:0_24:0)	C42 H85 N O3	-0.54	651.653	674.642	[M+Na]+1	15.614	84.078	Fatty_Acid_16:0;Fatty_Acid_18:0;H2O	17.3885	20.5634	8.69427	10.2817
	Cer(t42:1)	C42 H83 N O4	-0.62	665.632	666.639	[M+H]+1	12.803	85.651		23.6468	26.4845	11.8234	13.2422
	Cer(d20:0_24:0)	C44 H89 N O3	-0.13	679.684	702.674	[M+Na]+1	16.216	51.338	Fatty_Acid_18:0;H2O	21.2236	25.5876	10.6118	12.7938
	Cer(t20:0_24:0)	C44 H89 N O4	-0.39	695.679	696.686	[M+H]+1	15.653	73.5021	H2O	20.075	22.3997	10.0375	11.1998
	Cer(d17:0_29:1)	C46 H89 N O4	-0.29	719.679	720.686	[M+H]+1	15.268	100		9.49838	7.07887	4.74919	3.53944
	Hex1Cer(t31:2)	C37 H69 N O9	-1.15	671.496	672.504	[M+H]+1	8.447	93.0604		23.1839	24.7258	11.592	12.3629
	Hex2Cer(t36:2)	C48 H89 N O14	0.48	903.629	904.636	[M+H]+1	11.44	100		5.62621	5.18985	2.81311	2.59492
	Cer(d18:1_15:0)	C33 H65 N O3	0.22	523.87	524.504	[M+H]+1	11.29	100
Sphinganine
	SPH(t16:1)	C16 H33 N O3	-0.19	287.246	288.253	[M+H]+1	3.743	89.2429	H2O	51.979	52.0427	25.9895	26.0214
Glycerophospholipids
Glycerophosphocholines
	LPC(16:0)	C24 H50 N O7 P	0.24	495.333	496.34	[M+H]+1	5.205	53.0454	H2O	131.436	126.139	65.7182	63.0693
	LPC(18:2)	C26 H50 N O7 P	-0.32	519.332	520.34	[M+H]+1	4.808	100	H2O	174.67	171.695	87.3348	85.8474
	PC(34:2)	C42 H80 N O8 P	-0.72	757.562	758.569	[M+H]+1	11.047	100		38.5553	38.2677	19.2777	19.1339
	PC(36:4)	C44 H80 N O8 P	1.13	781.563	782.57	[M+H]+1	10.429	100		25.4019	27.3075	12.701	13.6537
	PC(18:1)	C26 H52 N O8 P	-0.25	521.67	522.355	[M+H]+1	5.29	100
Fatty esters
	AcCa(16:0)	C23 H45 N O4	-0.43	399.335	400.342	[M+H]+1	4.962	88.9342		4.74991	4.52827	2.37495	2.26414
	WE(O-33:4)	C33 H58 O2	0.15	486.444	509.433	[M+Na]+1	12.971	92.3643		4.3814	5.51388	2.1907	2.75694
	WE(O-27:5_18:1)	C45 H78 O2	-0.7	650.6	1324.19	[2M+Na]+1	18.675	81.651		3.17104	3.89888	1.58552	1.94944
Fatty Acids and derivatives
	methyl 4-[2-(2-formyl-vinyl)-3-hydroxy-5-oxo-cyclopentyl]-butanoate	C13 H18 O5	-0.62	254.115	255.123	[M+H]+1	2.047	74.2185	CH3COOH	4.89004	4.71756	2.44502	2.35878
	methyl 4-(3-hydroxy-5-oxo-2-(3-oxopropyl)cyclopentyl)butanoate	C13 H20 O5	-0.65	256.131	257.138	[M+H]+1	2.092	90.3316	CH3COOH;Hexose	5.30844	5.42892	2.65422	2.71446
	(E)-8,9,10-trihydroxyoctadec-6-enoic acid	C18 H34 O5	-0.17	330.241	329.233	[M-H]-1	1.765	100	H2O	10.5154	10.423	5.25768	5.21149
	Stearic acid	C18 H36 O2	-0.31	284.271	283.264	[M-H]-1	8.497	100		3.00816	2.50877	1.50408	1.25439
	2-Aminopalmitic acid	C16 H33 N O2	0.07	271.251	272.258	[M+H]+1	2.744	86.6601		17.9428	18.6461	8.9714	9.32304
	PFAA(18:2)	C18 H33 N O	-0.45	279.256	280.263	[M+H]+1	5.833	51.5465	NH3	3.07156	3.16706	1.53578	1.58353
	PFAA(18:1)	C18 H35 N O	0.18	281.272	282.279	[M+H]+1	6.47	93.6944	NH3	6.00557	6.83289	3.00278	3.41645
	AEA(16:0)	C18 H37 N O2	-0.36	299.282	300.29	[M+H]+1	6.026	94.425	H2O;NH3	10.3509	10.349	5.17546	5.17452
	Stearoyl ethanolamide	C20 H41 N O2	0.43	327.314	328.321	[M+H]+1	7.036	96.4339	H2O;NH3	12.4389	12.527	6.21943	6.26349
	AEA(24:0)	C26 H53 N O2	0.63	411.408	412.415	[M+H]+1	10.762	50.5267	NH3	1.05259	0.973899	0.526295	0.48695
	AEA(20:4)	C22 H37 N O2	-0.95	347.535	370.272	[M+H]+1	9.121	100	H2O;NH3
Steroids
	7α-Hydroxytestololactone	C19 H26 O4	-0.3	318.183	319.19	[M+H]+1	7.25	100		39.3128	39.6565	19.6564	19.8283
	7α-Hydroxytestololactone isomer	C19 H26 O4	-0.11	318.183	319.19	[M+H]+1	7.475	100		30.6906	33.0065	15.3453	16.5032
	Stigmasterol	C29 H48 O	-0.67	412.37	413.378	[M+H]+1	11.534	30.5956		5.92238	5.71794	2.96119	2.85897
	NP025315	C30 H48 O6	0.23	504.345	503.338	[M-H]-1	2.385	100		16.0246	16.0722	8.01232	8.03611
Triterpenoids
	Asiatic acid	C30 H48 O5	0.3	488.35	487.343	[M-H]-1	3.305	100		36.0029	37.7438	18.0014	18.8719
