# Supplementary material for: Isolation of Red Beet Plant-Derived Nanovesicles, and Characterization of Their Molecular Content and Biological Activities in Human Cells
Source: Int J Mol Sci. 2025 Nov 21;26(23):11261. doi: 10.3390/ijms262311261 (PMC12691939; doi:10.3390/ijms262311261)
Supplement: Supplementary file 1 [file ijms-26-11261-s001.zip › Table S3_list of B. vulgaris microRNA human gene targets.xlsx]

## Sheet: ath-miR157a-5p
miRNA_Acc.	Target_Acc.	Expectation	UPE$	miRNA_start	miRNA_end	Target_start	Target_end	miRNA_aligned_fragment	alignment	Target_aligned_fragment	Inhibition	Target_Desc.	Multiplicity
ath-miR157a-5p	NM_001031848|SERPINB8	1.5	-1.0	1	21	220	240	UUGACAGAAGAUAGAGAGCAC	::::::.:.::::.::::::	AUGCUCUUUGUCUUUUGUCAA	Cleavage		1
ath-miR157a-5p	NM_007021|C10orf10	2.0	-1.0	1	21	1049	1069	UUGACAGAAGAUAGAGAGCAC	::.:.:::.::::::::.::	AUGUUUUCUGUCUUCUGUUAA	Cleavage		1
ath-miR157a-5p	NM_016390|C9orf114	3.0	-1.0	1	21	517	537	UUGACAGAAGAUAGAGAGCAC	::. ::::: ::::::::::	CUGUCCUCUAACUUCUGUCAA	Translation		1
ath-miR157a-5p	NM_001114123|ELK1	3.0	-1.0	1	21	193	213	UUGACAGAAGAUAGAGAGCAC	.:::::.:.::::::::.	AACUUCUCUGUUUUCUGUCAG	Cleavage		1
ath-miR157a-5p	NM_001257168|ELK1	3.0	-1.0	1	21	314	334	UUGACAGAAGAUAGAGAGCAC	.:::::.:.::::::::.	AACUUCUCUGUUUUCUGUCAG	Cleavage		1
ath-miR157a-5p	NM_014219|KIR2DL2	3.0	-1.0	1	21	415	435	UUGACAGAAGAUAGAGAGCAC	:::.:: .::::::::::.	UAGCUUUCAGUCUUCUGUCAG	Cleavage		1
ath-miR157a-5p	NM_014218|KIR2DL1	3.0	-1.0	1	21	415	435	UUGACAGAAGAUAGAGAGCAC	:::.:: .::::::::::.	UAGCUUUCAGUCUUCUGUCAG	Cleavage		1
ath-miR157a-5p	NM_018223|CHFR	3.0	-1.0	1	21	1012	1032	UUGACAGAAGAUAGAGAGCAC	:.:.:.::::::.:::..:	AAGUUUUUUAUCUUUUGUUGA	Cleavage		1
ath-miR157a-5p	NM_080652|TMEM41A	3.0	-1.0	1	21	771	791	UUGACAGAAGAUAGAGAGCAC	:::::. :::::::::.:.	CCGCUCUUCAUCUUCUGUUAG	Cleavage		1
ath-miR157a-5p	NM_014970|KIFAP3	3.0	-1.0	1	21	152	172	UUGACAGAAGAUAGAGAGCAC	: ::::.::::::::.::	AGCCCCUCUGUCUUCUGUUAA	Cleavage		1
ath-miR157a-5p	NM_014399|TSPAN13	3.0	-1.0	1	21	947	967	UUGACAGAAGAUAGAGAGCAC	::::: ::: ::::::.::	UGGCUCUGUAUAUUCUGUUAA	Translation		1
ath-miR157a-5p	NM_001112741|KCNC1	3.0	-1.0	1	21	360	380	UUGACAGAAGAUAGAGAGCAC	:: ::::::.:::: ::::	AAGCCCUCUAUUUUCUUUCAA	Cleavage		1
ath-miR157a-5p	NM_017850|C1orf109	3.0	-1.0	1	21	401	421	UUGACAGAAGAUAGAGAGCAC	:.:.: :.::::.::::::	UGGUUUUGUGUCUUUUGUCAA	Cleavage		1
ath-miR157a-5p	NM_015221|DNMBP	3.0	-1.0	1	21	672	692	UUGACAGAAGAUAGAGAGCAC	: :::.:::.::::::..:	AGGGUCUUUAUUUUCUGUUGA	Cleavage		1
ath-miR157a-5p	NM_001981|EPS15	3.0	-1.0	1	21	1924	1944	UUGACAGAAGAUAGAGAGCAC	: :.:.::::::.:::.::	UAGAUUUUUAUCUUUUGUUAA	Cleavage		1
ath-miR157a-5p	NM_001267706|CD274	3.5	-1.0	1	21	2008	2028	UUGACAGAAGAUAGAGAGCAC	::.:.:::. .:::::::::	UUGUUUUCUGCUUUCUGUCAA	Translation		1
ath-miR157a-5p	NM_000599|IGFBP5	3.5	-1.0	1	21	4588	4608	UUGACAGAAGAUAGAGAGCAC	:: :::.:.::::.:::::	UUGAUCUUUGUCUUUUGUCAU	Cleavage		2
ath-miR157a-5p	NM_183065|TMEM107	3.5	-1.0	1	21	968	988	UUGACAGAAGAUAGAGAGCAC	: :::::.:.:.::.::::.	GGGCUCUUUGUUUUUUGUCGU	Cleavage		1
ath-miR157a-5p	NM_006425|SLU7	3.5	-1.0	1	21	1594	1614	UUGACAGAAGAUAGAGAGCAC	::. .:.::::::.:::.::	UUGUAUUUUAUCUUUUGUUAA	Cleavage		1
ath-miR157a-5p	NM_021809|TGIF2	3.5	-1.0	1	21	2467	2487	UUGACAGAAGAUAGAGAGCAC	.:.:.:.::::.::::::	AACUUUUUUGUCUUUUGUCAA	Cleavage		1
ath-miR157a-5p	NM_000268|NF2	3.5	-1.0	1	21	3470	3490	UUGACAGAAGAUAGAGAGCAC	:::::: :.::.::::::	UCCCUCUCUUUUUUUUGUCAA	Cleavage		1
ath-miR157a-5p	NM_181828|NF2	3.5	-1.0	1	21	3530	3550	UUGACAGAAGAUAGAGAGCAC	:::::: :.::.::::::	UCCCUCUCUUUUUUUUGUCAA	Cleavage		1
ath-miR157a-5p	NM_181832|NF2	3.5	-1.0	1	21	3545	3565	UUGACAGAAGAUAGAGAGCAC	:::::: :.::.::::::	UCCCUCUCUUUUUUUUGUCAA	Cleavage		1
ath-miR157a-5p	NM_032012|TMEM245	3.5	-1.0	1	21	4024	4044	UUGACAGAAGAUAGAGAGCAC	: :.:::.: :.::::::::.	GAGUUCUUUUUUUUCUGUCAG	Cleavage		1
ath-miR157a-5p	NM_015571|SENP6	3.5	-1.0	1	21	236	256	UUGACAGAAGAUAGAGAGCAC	::.: : :::.::::::.::	UUGUUAUGUAUUUUCUGUUAA	Cleavage		1
ath-miR157a-5p	NM_014048|MKL2	3.5	-1.0	1	21	1106	1126	UUGACAGAAGAUAGAGAGCAC	:: :::: ::::::::::	UGGCCCUCUUUCUUCUGUCAC	Cleavage		1
ath-miR157a-5p	NM_015046|SETX	3.5	-1.0	1	21	2380	2400	UUGACAGAAGAUAGAGAGCAC	:.:: ::.:::::: ::::	AAGUUCCCUGUCUUCUUUCAA	Cleavage		2
ath-miR157a-5p	NM_001199880|EGR3	3.5	-1.0	1	21	1028	1048	UUGACAGAAGAUAGAGAGCAC	:::.: :.:::::: ::::	CAGCUUUGUGUCUUCUCUCAA	Cleavage		1
ath-miR157a-5p	NM_001201477|NETO2	4.0	-1.0	1	21	1545	1565	UUGACAGAAGAUAGAGAGCAC	::.:.::::: ::.:::.:.	UUGUUUUCUAUAUUUUGUUAG	Translation		1
ath-miR157a-5p	NM_025164|SIK3	4.0	-1.0	1	21	232	252	UUGACAGAAGAUAGAGAGCAC	::.:::: :::::.::: ::	AUGUUCUCCAUCUUUUGUGAA	Cleavage		1
ath-miR157a-5p	NM_005737|ARL4C	4.0	-1.0	1	21	2044	2064	UUGACAGAAGAUAGAGAGCAC	::::.:.: ::::.::::..	CUGCUUUUUCUCUUUUGUCGG	Cleavage		1
ath-miR157a-5p	NM_001025247|TAF5L	4.0	-1.0	1	21	1242	1262	UUGACAGAAGAUAGAGAGCAC	::::.:: ::.:::::: ::	UUGCUUUCGAUUUUCUGUAAA	Cleavage		1
ath-miR157a-5p	NM_001193388|UNKL	4.0	-1.0	1	21	429	449	UUGACAGAAGAUAGAGAGCAC	::::.:::.:.::.: :.::	CUGCUUUCUGUUUUUUUUUAA	Cleavage		1
ath-miR157a-5p	NM_000261|MYOC	4.0	-1.0	1	21	204	224	UUGACAGAAGAUAGAGAGCAC	::.::::::::::::.	AUAUCCUUUAUCUUCUGUCAG	Cleavage		1
ath-miR157a-5p	NM_001145006|MUC7	4.0	-1.0	1	21	1029	1049	UUGACAGAAGAUAGAGAGCAC	:.:.::::::::::::	GGCAUUUUUAUCUUCUGUCAC	Cleavage		1
ath-miR157a-5p	NM_004671|PIAS2	4.0	-1.0	1	21	2238	2258	UUGACAGAAGAUAGAGAGCAC	: .:.:::::.:::::: ::	UUUUUUUCUAUUUUCUGUGAA	Cleavage		1
ath-miR157a-5p	NM_015691|WWC3	4.0	-1.0	1	21	2875	2895	UUGACAGAAGAUAGAGAGCAC	::::.:.:.::.:::::	CAUCUCUUUGUUUUUUGUCAC	Cleavage		1
ath-miR157a-5p	NM_001168280|WWTR1	4.0	-1.0	1	21	2277	2297	UUGACAGAAGAUAGAGAGCAC	: ::.:.:.::::.:::.:.	UUUCUUUUUGUCUUUUGUUAG	Cleavage		1
ath-miR157a-5p	NM_033637|BTRC	4.0	-1.0	1	21	231	251	UUGACAGAAGAUAGAGAGCAC	::. .::::::::.::: ::	AUGUCUUCUAUCUUUUGUGAA	Cleavage		1
ath-miR157a-5p	NM_018718|CEP41	4.0	-1.0	1	21	4222	4242	UUGACAGAAGAUAGAGAGCAC	:::: .:::::::::::	AAGCUCGUUAUCUUCUGUCCC	Cleavage		1
ath-miR157a-5p	NM_002387|MCC	4.0	-1.0	1	21	1644	1664	UUGACAGAAGAUAGAGAGCAC	::.:: ::. .:::::::::	AUGUUCACUGGUUUCUGUCAA	Translation		1
ath-miR157a-5p	NM_001145819|SOX6	4.0	-1.0	1	21	972	992	UUGACAGAAGAUAGAGAGCAC	:::: :.:::.::.: ::::	UUGCUAUUUAUUUUUUUUCAA	Cleavage		1
ath-miR157a-5p	NM_006933|SLC5A3	4.0	-1.0	1	21	4740	4760	UUGACAGAAGAUAGAGAGCAC	:::.: :::::::::::	CAAAUCUUUUUCUUCUGUCAA	Cleavage		1
ath-miR157a-5p	NM_001204267|GABRA4	4.0	-1.0	1	21	5422	5442	UUGACAGAAGAUAGAGAGCAC	: .:::.:: :::.::::::	AUUUUCUUUAACUUUUGUCAA	Translation		1
ath-miR157a-5p	NM_000851|GSTM5	4.0	-1.0	1	21	476	496	UUGACAGAAGAUAGAGAGCAC	:.:.:.:.::::::::..	UGGUUUUUUGUCUUCUGUUGU	Cleavage		1
ath-miR157a-5p	NM_031461|CRISPLD1	4.0	-1.0	1	21	710	730	UUGACAGAAGAUAGAGAGCAC	: :::.::::: : ::::.::	GAGCUUUCUAUGUACUGUUAA	Translation		1
ath-miR157a-5p	NM_004236|COPS2	4.0	-1.0	1	21	2222	2242	UUGACAGAAGAUAGAGAGCAC	: :.:::.: :.::::::.:.	GCGUUCUUUUUUUUCUGUUAG	Cleavage		1
ath-miR157a-5p	NM_005570|LMAN1	4.0	-1.0	1	21	3140	3160	UUGACAGAAGAUAGAGAGCAC	: :.:.:::::: :::::::	GGGUUUUCUAUCCACUGUCAA	Cleavage		1
ath-miR157a-5p	NM_152756|RICTOR	4.0	-1.0	1	21	286	306	UUGACAGAAGAUAGAGAGCAC	:.:.:::::.:::: :::	AGGUUUUCUAUUUUCUUUCAU	Cleavage		1
ath-miR157a-5p	NM_001029870|SOWAHB	4.0	-1.0	1	21	411	431	UUGACAGAAGAUAGAGAGCAC	:::::::. :::::::. :	UAGCUCUCUGGCUUCUGUUCA	Translation		1
ath-miR157a-5p	NM_001012761|RGMB	4.0	-1.0	1	21	17	37	UUGACAGAAGAUAGAGAGCAC	:.:.:.:::.::.:::: :	UGGUUUUUUAUUUUUUGUCUA	Cleavage		1
ath-miR157a-5p	NM_020772|NUFIP2	4.0	-1.0	1	21	261	281	UUGACAGAAGAUAGAGAGCAC	:.:.:.: ::::::::.:.	AGGUUUUUUUUCUUCUGUUAG	Cleavage		1
ath-miR157a-5p	NM_178824|WDR49	4.0	-1.0	1	21	136	156	UUGACAGAAGAUAGAGAGCAC	: .: :::::: ::::::::	CUUUUAUCUAUCAUCUGUCAA	Cleavage		1
ath-miR157a-5p	NM_004230|S1PR2	4.0	-1.0	1	21	1501	1521	UUGACAGAAGAUAGAGAGCAC	: :::: :.:::::: ::::	CUUCUCUGUGUCUUCUUUCAA	Cleavage		1
ath-miR157a-5p	NM_001017930|DCAF8L1	4.5	-1.0	1	21	95	115	UUGACAGAAGAUAGAGAGCAC	::::.:.:.::::::::.	UUGCUUUUUGUCUUCUGUUUU	Cleavage		1
ath-miR157a-5p	NM_033087|ALG2	4.5	-1.0	1	21	432	452	UUGACAGAAGAUAGAGAGCAC	:::.:: ::.:: :::::.:.	GUGUUCACUGUCAUCUGUUAG	Cleavage		1
ath-miR157a-5p	NM_153346|BEND2	4.5	-1.0	1	21	1877	1897	UUGACAGAAGAUAGAGAGCAC	:::.:.: :::.:: :::.::	GUGUUUUGUAUUUUAUGUUAA	Cleavage		1
ath-miR157a-5p	NM_007325|GRIA3	4.5	-1.0	1	21	573	593	UUGACAGAAGAUAGAGAGCAC	:::: ::::::.: :: ::::	GUGCACUCUAUUUCCUUUCAA	Cleavage		1
ath-miR157a-5p	NM_001040000|MLLT4	4.5	-1.0	1	21	2291	2311	UUGACAGAAGAUAGAGAGCAC	::::::: : :::.::::::	GUGCUCUAAAACUUUUGUCAA	Translation		1
ath-miR157a-5p	NM_016396|CTDSPL2	4.5	-1.0	1	21	1954	1974	UUGACAGAAGAUAGAGAGCAC	:::: :.:.:::::::::	AUGCUGUUUGUCUUCUGUCUU	Cleavage		1
ath-miR157a-5p	NM_001143757|LRRC27	4.5	-1.0	1	21	1020	1040	UUGACAGAAGAUAGAGAGCAC	:::: :.:.:::::::::	UUGCUGUUUGUCUUCUGUCUC	Cleavage		1
ath-miR157a-5p	NM_000611|CD59	4.5	-1.0	1	21	1461	1481	UUGACAGAAGAUAGAGAGCAC	::::::: :.:. :::::.:.	GUGCUCUGUGUUCUCUGUUAG	Cleavage		1
ath-miR157a-5p	NM_001174068|SYTL4	4.5	-1.0	1	21	327	347	UUGACAGAAGAUAGAGAGCAC	::.:.:::::::::::	CAACUUUUUAUCUUCUGUCUU	Cleavage		1
ath-miR157a-5p	NM_001040151|SCN3B	4.5	-1.0	1	21	2981	3001	UUGACAGAAGAUAGAGAGCAC	::.:::: ::::::: :::	AUGUUCUCCAUCUUCUCUCAC	Cleavage		1
ath-miR157a-5p	NM_001128933|SYNPO2	4.5	-1.0	1	21	1602	1622	UUGACAGAAGAUAGAGAGCAC	::::::.: ::: ::::::	CUGCUCUUUUUCUGCUGUCAC	Cleavage		1
ath-miR157a-5p	NM_001168338|PLG	4.5	-1.0	1	21	448	468	UUGACAGAAGAUAGAGAGCAC	::::.:::::.::.: :...	UUGCUUUCUAUUUUUUCUUGG	Cleavage		1
ath-miR157a-5p	NM_014940|MON1B	4.5	-1.0	1	21	44	64	UUGACAGAAGAUAGAGAGCAC	::.:.:.:: :::::::: :	UUGUUUUUUACCUUCUGUCUA	Translation		1
ath-miR157a-5p	NM_001164616|FZD6	4.5	-1.0	1	21	1159	1179	UUGACAGAAGAUAGAGAGCAC	::::.:. ::.:::: ::::	AUGCUUUUGAUUUUCUCUCAA	Cleavage		1
ath-miR157a-5p	NM_001277093|ZNF550	4.5	-1.0	1	21	1101	1121	UUGACAGAAGAUAGAGAGCAC	::.:.:. :::::::::::	UUGUUUUUCCUCUUCUGUCAA	Cleavage		1
ath-miR157a-5p	NM_001277092|ZNF550	4.5	-1.0	1	21	1663	1683	UUGACAGAAGAUAGAGAGCAC	::.:.:. :::::::::::	UUGUUUUUCCUCUUCUGUCAA	Cleavage		1
ath-miR157a-5p	NM_001277091|ZNF550	4.5	-1.0	1	21	2010	2030	UUGACAGAAGAUAGAGAGCAC	::.:.:. :::::::::::	UUGUUUUUCCUCUUCUGUCAA	Cleavage		1
ath-miR157a-5p	NM_002665|PLGLB2	4.5	-1.0	1	21	567	587	UUGACAGAAGAUAGAGAGCAC	::::.:::::.::.: :...	UUGCUUUCUAUUUUUUCUUGG	Cleavage		1
ath-miR157a-5p	NM_001277090|ZNF550	4.5	-1.0	1	21	2596	2616	UUGACAGAAGAUAGAGAGCAC	::.:.:. :::::::::::	UUGUUUUUCCUCUUCUGUCAA	Cleavage		1
ath-miR157a-5p	NM_012081|ELL2	4.5	-1.0	1	21	883	903	UUGACAGAAGAUAGAGAGCAC	::.:.:.: :::::: ::::	UUGUUUUUUUUCUUCUAUCAA	Cleavage		1
ath-miR157a-5p	NM_181787|DPY19L4	4.5	-1.0	1	21	1385	1405	UUGACAGAAGAUAGAGAGCAC	:: :::.:::.::::::.:	GUUGUCUUUAUUUUCUGUUAU	Cleavage		2
ath-miR157a-5p	NM_181787|DPY19L4	4.5	-1.0	1	21	1321	1341	UUGACAGAAGAUAGAGAGCAC	:::.:::.::::::.:	AUUGUCUUUAUUUUCUGUUAU	Cleavage		2
ath-miR157a-5p	NM_000294|PHKG2	4.5	-1.0	1	21	1273	1293	UUGACAGAAGAUAGAGAGCAC	::.:::.:.:.::.: :.::	CUGUUCUUUGUUUUUUUUUAA	Cleavage		1
ath-miR157a-5p	NM_001684|ATP2B4	4.5	-1.0	1	21	555	575	UUGACAGAAGAUAGAGAGCAC	:.:::.:.::::.::::	AAGUUCUUUGUCUUUUGUCUU	Cleavage		1
ath-miR157a-5p	NM_001098512|PRKG1	4.5	-1.0	1	21	3632	3652	UUGACAGAAGAUAGAGAGCAC	::.::::: .::::::.::	UUGUUCUCUUAUUUCUGUUAA	Translation		1
ath-miR157a-5p	NM_001001396|ATP2B4	4.5	-1.0	1	21	838	858	UUGACAGAAGAUAGAGAGCAC	:.:::.:.::::.::::	AAGUUCUUUGUCUUUUGUCUU	Cleavage		1
ath-miR157a-5p	NM_001142386|PDK3	4.5	-1.0	1	21	4083	4103	UUGACAGAAGAUAGAGAGCAC	:::::::.:: ::::::	UGGCUCUCUGUCAUCUGUCCU	Cleavage		1
ath-miR157a-5p	NM_001126103|RACGAP1	4.5	-1.0	1	21	958	978	UUGACAGAAGAUAGAGAGCAC	::: ::.: ::::::::.::	GUGAGCUUUUUCUUCUGUUAA	Cleavage		1
ath-miR157a-5p	NM_198935|SS18L1	4.5	-1.0	1	21	2547	2567	UUGACAGAAGAUAGAGAGCAC	.::::::::::::::	CAUUAUUCUAUCUUCUGUCAU	Cleavage		1
ath-miR157a-5p	NM_207318|FAM199X	4.5	-1.0	1	21	3310	3330	UUGACAGAAGAUAGAGAGCAC	::: ::::: .::.::::::	GUGAACUCUAGUUUUUGUCAA	Translation		1
ath-miR157a-5p	NM_004032|DDO	4.5	-1.0	1	21	338	358	UUGACAGAAGAUAGAGAGCAC	::::::.::.:::.::	UAAAGCUCUAUUUUUUGUUAA	Cleavage		1
ath-miR157a-5p	NM_025264|THUMPD2	4.5	-1.0	1	21	225	245	UUGACAGAAGAUAGAGAGCAC	.:.::::::::::::.	UUAAGUUUUAUCUUCUGUCAG	Cleavage		1
ath-miR157a-5p	NM_001005283|OR9Q2	4.5	-1.0	1	21	39	59	UUGACAGAAGAUAGAGAGCAC	: .:.:::.::::.: ::::	AUCUUUUCUGUCUUUUCUCAA	Cleavage		1
ath-miR157a-5p	NM_001163079|CECR6	4.5	-1.0	1	21	50	70	UUGACAGAAGAUAGAGAGCAC	::. .:::: :::::::::	UUGUCUUCUACCUUCUGUCAC	Translation		1
ath-miR157a-5p	NM_022465|IKZF4	4.5	-1.0	1	21	212	232	UUGACAGAAGAUAGAGAGCAC	: ::.:.:::::::: :::	UUCCUUUUUAUCUUCUCUCAU	Cleavage		1
ath-miR157a-5p	NM_005337|NCKAP1L	4.5	-1.0	1	21	283	303	UUGACAGAAGAUAGAGAGCAC	: .:.::::::::::: ..:	AUAUUUUCUAUCUUCUGGUGA	Cleavage		1
ath-miR157a-5p	NM_004036|ADCY3	4.5	-1.0	1	21	615	635	UUGACAGAAGAUAGAGAGCAC	: .:.:. :::::::::.::	AUAUUUUUAAUCUUCUGUUAA	Cleavage		1
ath-miR157a-5p	NM_001080521|RASSF10	4.5	-1.0	1	21	590	610	UUGACAGAAGAUAGAGAGCAC	::. .:.:::.:::: ::::	UUGUCUUUUAUUUUCUUUCAA	Cleavage		1
ath-miR157a-5p	NM_024784|ZBTB3	4.5	-1.0	1	21	352	372	UUGACAGAAGAUAGAGAGCAC	:: :::: :::::::: ::.	AUGGUCUCGAUCUUCUGACAG	Cleavage		1
ath-miR157a-5p	NM_001080414|CCDC88C	4.5	-1.0	1	21	1048	1068	UUGACAGAAGAUAGAGAGCAC	::::.: :.::::. ::::.	CUGCUUUGUGUCUUUGGUCAG	Cleavage		1
ath-miR157a-5p	NM_014358|CLEC4E	4.5	-1.0	1	21	378	398	UUGACAGAAGAUAGAGAGCAC	: ::.:::: :::::: :::	CUUCUUUCUAGCUUCUGACAA	Translation		1
ath-miR157a-5p	NM_003825|SNAP23	4.5	-1.0	1	21	147	167	UUGACAGAAGAUAGAGAGCAC	: .:.:.:.:.::::::..:	UUCUUUUUUGUUUUCUGUUGA	Cleavage		1
ath-miR157a-5p	NM_018325|C9orf72	4.5	-1.0	1	21	373	393	UUGACAGAAGAUAGAGAGCAC	::.::::::::.:: ::	UGACUUUCUAUCUUUUGGCAU	Cleavage		1
ath-miR157a-5p	NM_000599|IGFBP5	5.0	-1.0	1	21	3877	3897	UUGACAGAAGAUAGAGAGCAC	::.:.:::.:::: :.:.	CCACUUUUUAUUUUCUCUUAG	Cleavage		2
ath-miR157a-5p	NM_031432|UCK1	5.0	-1.0	1	21	487	507	UUGACAGAAGAUAGAGAGCAC	::.:.:::.:.::::::.	AUGUUUUCUGUUUUCUGUUUC	Cleavage		1
ath-miR157a-5p	NM_001135954|UCK1	5.0	-1.0	1	21	620	640	UUGACAGAAGAUAGAGAGCAC	::.:.:::.:.::::::.	AUGUUUUCUGUUUUCUGUUUC	Cleavage		1
ath-miR157a-5p	NM_002185|IL7R	5.0	-1.0	1	21	2104	2124	UUGACAGAAGAUAGAGAGCAC	:::.:::.:: :::.::: .:	GUGUUCUUUACCUUUUGUAGA	Translation		1
ath-miR157a-5p	NM_018235|CNDP2	5.0	-1.0	1	21	807	827	UUGACAGAAGAUAGAGAGCAC	::::.:::. ::::::::	AUGCUUUCUGCCUUCUGUCUC	Translation		1
ath-miR157a-5p	NM_014873|LPGAT1	5.0	-1.0	1	21	2603	2623	UUGACAGAAGAUAGAGAGCAC	::.::::: ::::::::.	AUGUUCUCUCUCUUCUGUUUG	Cleavage		1
ath-miR157a-5p	NM_032352|BRMS1L	5.0	-1.0	1	21	1126	1146	UUGACAGAAGAUAGAGAGCAC	:::: ::.:: .::::::.:	GUGCACUUUAAUUUCUGUUAC	Translation		1
ath-miR157a-5p	NM_014372|RNF11	5.0	-1.0	1	21	42	62	UUGACAGAAGAUAGAGAGCAC	::: :.:. :::::.:::::	GUGGUUUUGAUCUUUUGUCAC	Cleavage		1
ath-miR157a-5p	NM_006217|SERPINI2	5.0	-1.0	1	21	79	99	UUGACAGAAGAUAGAGAGCAC	:::::: :::::: ::::	UUGCUCUAUAUCUUAUGUCUU	Cleavage		1
ath-miR157a-5p	NM_144625|WDR64	5.0	-1.0	1	21	212	232	UUGACAGAAGAUAGAGAGCAC	:::.:. .:::.: ::::::.	GUGUUUCUUAUUUACUGUCAG	Cleavage		1
ath-miR157a-5p	NM_032861|SERAC1	5.0	-1.0	1	21	50	70	UUGACAGAAGAUAGAGAGCAC	:::.::: : :::::: :.::	GUGUUCUGUUUCUUCUUUUAA	Cleavage		1
ath-miR157a-5p	NM_001008801|ZNF468	5.0	-1.0	1	21	1669	1689	UUGACAGAAGAUAGAGAGCAC	:: ::::::::::::: :	AUGGUCUCUAUCUUCUGACUU	Cleavage		1
ath-miR157a-5p	NM_178313|SPTBN1	5.0	-1.0	1	21	1351	1371	UUGACAGAAGAUAGAGAGCAC	:: .:.:.: ::::.:::::.	GUCUUUUUUUUCUUUUGUCAG	Cleavage		2
ath-miR157a-5p	NM_178313|SPTBN1	5.0	-1.0	1	20	1	20	UUGACAGAAGAUAGAGAGCA	:.:: ::: : :.::::::	AGUUCACUACCAUUUGUCAA	Translation		2
ath-miR157a-5p	NM_001206557|KIAA1432	5.0	-1.0	1	21	399	419	UUGACAGAAGAUAGAGAGCAC	:::::. :::: :::::::.	GUGCUUGCUAUAGUCUGUCAG	Translation		1
ath-miR157a-5p	NM_005746|NAMPT	5.0	-1.0	1	21	2065	2085	UUGACAGAAGAUAGAGAGCAC	:: .:::::.: :::::: ::	GUAUUCUCUGUGUUCUGUGAA	Translation		1
ath-miR157a-5p	NM_016157|TRO	5.0	-1.0	1	21	35	55	UUGACAGAAGAUAGAGAGCAC	::::.:::.: : ::::::	UUGCUUUCUGUGUGCUGUCAU	Translation		1
ath-miR157a-5p	NM_001105193|AMER3	5.0	-1.0	1	21	66	86	UUGACAGAAGAUAGAGAGCAC	::::::::::.::::	CAAAUCUCUAUCUUUUGUCCC	Cleavage		1
ath-miR157a-5p	NM_001277120|ZNF468	5.0	-1.0	1	21	2972	2992	UUGACAGAAGAUAGAGAGCAC	:: ::::::::::::: :	AUGGUCUCUAUCUUCUGACUU	Cleavage		1
ath-miR157a-5p	NM_207333|ZNF320	5.0	-1.0	1	21	444	464	UUGACAGAAGAUAGAGAGCAC	:: :::: ::::::::::	AUGGUCUCGAUCUUCUGUCCU	Cleavage		1
ath-miR157a-5p	NM_007249|KLF12	5.0	-1.0	1	21	2031	2051	UUGACAGAAGAUAGAGAGCAC	::::::: :::. :::: ::.	GUGCUCUAUAUUGUCUGCCAG	Cleavage		1
ath-miR157a-5p	NM_001039705|TRO	5.0	-1.0	1	21	181	201	UUGACAGAAGAUAGAGAGCAC	::::.:::.: : ::::::	UUGCUUUCUGUGUGCUGUCAU	Translation		1
ath-miR157a-5p	NM_001007793|BUB3	5.0	-1.0	1	21	93	113	UUGACAGAAGAUAGAGAGCAC	.:::::.:.:::::::	GAUUUCUCUGUUUUCUGUCUU	Cleavage		1
ath-miR157a-5p	NM_018079|SRBD1	5.0	-1.0	1	21	258	278	UUGACAGAAGAUAGAGAGCAC	::.:.:.:::.::.::: :	UUGUUUUUUAUUUUUUGUAAU	Cleavage		1
ath-miR157a-5p	NM_001838|CCR7	5.0	-1.0	1	21	812	832	UUGACAGAAGAUAGAGAGCAC	::.:::.:.:. :.:::::	UUGUUCUUUGUUCUUUGUCAC	Cleavage		1
ath-miR157a-5p	NM_001193536|DOCK8	5.0	-1.0	1	21	753	773	UUGACAGAAGAUAGAGAGCAC	::::.:.: :::: :::::	UUGCUUUUUUUCUUAUGUCAC	Cleavage		1
ath-miR157a-5p	NM_004725|BUB3	5.0	-1.0	1	21	1314	1334	UUGACAGAAGAUAGAGAGCAC	.:::::.:.:::::::	GAUUUCUCUGUUUUCUGUCUU	Cleavage		1
ath-miR157a-5p	NM_015233|MTUS2	5.0	-1.0	1	21	2255	2275	UUGACAGAAGAUAGAGAGCAC	::.:.:.: ::::.:::.:	UUGUUUUUUUUCUUUUGUUAC	Cleavage		1
ath-miR157a-5p	NM_015046|SETX	5.0	-1.0	1	21	154	174	UUGACAGAAGAUAGAGAGCAC	: .:: :::.::::::::	AUCUUCAGUAUUUUCUGUCAU	Cleavage		2
ath-miR157a-5p	NM_001145306|CDK6	5.0	-1.0	1	21	4627	4647	UUGACAGAAGAUAGAGAGCAC	:::::::::::::: :	GGUCUCUCUAUCUUCUGACCU	Cleavage		1
ath-miR157a-5p	NM_173588|IGSF22	5.0	-1.0	1	21	89	109	UUGACAGAAGAUAGAGAGCAC	::::::::. . :.:::.::	UUGCUCUCUGGUGUUUGUUAA	Translation		1
ath-miR157a-5p	NM_001185108|CD1E	5.0	-1.0	1	21	334	354	UUGACAGAAGAUAGAGAGCAC	::::::.: :.::.: :.::	UUGCUCUUUUUUUUUUUUUAA	Cleavage		1
ath-miR157a-5p	NM_001142432|MORF4L2	5.0	-1.0	1	21	472	492	UUGACAGAAGAUAGAGAGCAC	:: .::::::::. ::::	AGGCAUUCUAUCUUUGCUCAA	Cleavage		1
ath-miR157a-5p	NM_001018008|TPM1	5.0	-1.0	1	21	304	324	UUGACAGAAGAUAGAGAGCAC	::.:.:::::.: ::: ::.	AUGUUUUCUAUUUCCUGACAG	Cleavage		1
ath-miR157a-5p	NM_001042587|CD1E	5.0	-1.0	1	21	524	544	UUGACAGAAGAUAGAGAGCAC	::::::.: :.::.: :.::	UUGCUCUUUUUUUUUUUUUAA	Cleavage		1
ath-miR157a-5p	NM_005839|SRRM1	5.0	-1.0	1	21	689	709	UUGACAGAAGAUAGAGAGCAC	::.:.:.: ::::.::: ::	UUGUUUUUUUUCUUUUGUAAA	Cleavage		1
ath-miR157a-5p	NM_130782|RGS18	5.0	-1.0	1	21	435	455	UUGACAGAAGAUAGAGAGCAC	::.::::: :.::.:: .::	AUGUUCUCUUUUUUUUGGUAA	Cleavage		1
ath-miR157a-5p	NM_001163474|ZNF746	5.0	-1.0	1	21	253	273	UUGACAGAAGAUAGAGAGCAC	::.:.:.:.:.::.: :.::	UUGUUUUUUGUUUUUUUUUAA	Cleavage		1
ath-miR157a-5p	NM_017772|TBC1D22B	5.0	-1.0	1	21	348	368	UUGACAGAAGAUAGAGAGCAC	::::.:.: :.::.::: ::	UUGCUUUUUUUUUUUUGUGAA	Cleavage		1
ath-miR157a-5p	NM_013238|DNAJC15	5.0	-1.0	1	21	161	181	UUGACAGAAGAUAGAGAGCAC	::::.:.:::. ::: :.::	UUGCUUUUUAUUAUCUUUUAA	Cleavage		1
ath-miR157a-5p	NM_017684|VPS13C	5.0	-1.0	1	21	841	861	UUGACAGAAGAUAGAGAGCAC	::.:.:::::.:::: :. :	AUGUUUUCUAUUUUCUUUUCA	Cleavage		1
ath-miR157a-5p	NM_001199876|SERF2	5.0	-1.0	1	21	476	496	UUGACAGAAGAUAGAGAGCAC	:: : ::.: ::::::::::	GUUCACUUUCUCUUCUGUCAU	Cleavage		1
ath-miR157a-5p	NM_015635|GAPVD1	5.0	-1.0	1	21	1419	1439	UUGACAGAAGAUAGAGAGCAC	:::::::.:. ::::::	AGGCUCUCUGUUGUCUGUCUC	Cleavage		1
ath-miR157a-5p	NM_001199878|SERF2	5.0	-1.0	1	21	675	695	UUGACAGAAGAUAGAGAGCAC	:: : ::.: ::::::::::	GUUCACUUUCUCUUCUGUCAU	Cleavage		1
ath-miR157a-5p	NM_012420|IFIT5	5.0	-1.0	1	21	706	726	UUGACAGAAGAUAGAGAGCAC	::.::::: :.::.: :.::	UUGUUCUCUUUUUUUUUUUAA	Cleavage		1
ath-miR157a-5p	NM_003326|TNFSF4	5.0	-1.0	1	21	1498	1518	UUGACAGAAGAUAGAGAGCAC	::.:.:::::.: :: :.::	CUGUUUUCUAUUUCCUCUUAA	Cleavage		1

## Sheet: ath-miR157b-5p
miRNA_Acc.	Target_Acc.	Expectation	UPE$	miRNA_start	miRNA_end	Target_start	Target_end	miRNA_aligned_fragment	alignment	Target_aligned_fragment	Inhibition	Target_Desc.	Multiplicity
ath-miR157b-5p	NM_001031848|SERPINB8	1.5	-1.0	1	21	220	240	UUGACAGAAGAUAGAGAGCAC	::::::.:.::::.::::::	AUGCUCUUUGUCUUUUGUCAA	Cleavage		1
ath-miR157b-5p	NM_007021|C10orf10	2.0	-1.0	1	21	1049	1069	UUGACAGAAGAUAGAGAGCAC	::.:.:::.::::::::.::	AUGUUUUCUGUCUUCUGUUAA	Cleavage		1
ath-miR157b-5p	NM_016390|C9orf114	3.0	-1.0	1	21	517	537	UUGACAGAAGAUAGAGAGCAC	::. ::::: ::::::::::	CUGUCCUCUAACUUCUGUCAA	Translation		1
ath-miR157b-5p	NM_001114123|ELK1	3.0	-1.0	1	21	193	213	UUGACAGAAGAUAGAGAGCAC	.:::::.:.::::::::.	AACUUCUCUGUUUUCUGUCAG	Cleavage		1
ath-miR157b-5p	NM_001257168|ELK1	3.0	-1.0	1	21	314	334	UUGACAGAAGAUAGAGAGCAC	.:::::.:.::::::::.	AACUUCUCUGUUUUCUGUCAG	Cleavage		1
ath-miR157b-5p	NM_014219|KIR2DL2	3.0	-1.0	1	21	415	435	UUGACAGAAGAUAGAGAGCAC	:::.:: .::::::::::.	UAGCUUUCAGUCUUCUGUCAG	Cleavage		1
ath-miR157b-5p	NM_014218|KIR2DL1	3.0	-1.0	1	21	415	435	UUGACAGAAGAUAGAGAGCAC	:::.:: .::::::::::.	UAGCUUUCAGUCUUCUGUCAG	Cleavage		1
ath-miR157b-5p	NM_018223|CHFR	3.0	-1.0	1	21	1012	1032	UUGACAGAAGAUAGAGAGCAC	:.:.:.::::::.:::..:	AAGUUUUUUAUCUUUUGUUGA	Cleavage		1
ath-miR157b-5p	NM_080652|TMEM41A	3.0	-1.0	1	21	771	791	UUGACAGAAGAUAGAGAGCAC	:::::. :::::::::.:.	CCGCUCUUCAUCUUCUGUUAG	Cleavage		1
ath-miR157b-5p	NM_014970|KIFAP3	3.0	-1.0	1	21	152	172	UUGACAGAAGAUAGAGAGCAC	: ::::.::::::::.::	AGCCCCUCUGUCUUCUGUUAA	Cleavage		1
ath-miR157b-5p	NM_014399|TSPAN13	3.0	-1.0	1	21	947	967	UUGACAGAAGAUAGAGAGCAC	::::: ::: ::::::.::	UGGCUCUGUAUAUUCUGUUAA	Translation		1
ath-miR157b-5p	NM_001112741|KCNC1	3.0	-1.0	1	21	360	380	UUGACAGAAGAUAGAGAGCAC	:: ::::::.:::: ::::	AAGCCCUCUAUUUUCUUUCAA	Cleavage		1
ath-miR157b-5p	NM_017850|C1orf109	3.0	-1.0	1	21	401	421	UUGACAGAAGAUAGAGAGCAC	:.:.: :.::::.::::::	UGGUUUUGUGUCUUUUGUCAA	Cleavage		1
ath-miR157b-5p	NM_015221|DNMBP	3.0	-1.0	1	21	672	692	UUGACAGAAGAUAGAGAGCAC	: :::.:::.::::::..:	AGGGUCUUUAUUUUCUGUUGA	Cleavage		1
ath-miR157b-5p	NM_001981|EPS15	3.0	-1.0	1	21	1924	1944	UUGACAGAAGAUAGAGAGCAC	: :.:.::::::.:::.::	UAGAUUUUUAUCUUUUGUUAA	Cleavage		1
ath-miR157b-5p	NM_001267706|CD274	3.5	-1.0	1	21	2008	2028	UUGACAGAAGAUAGAGAGCAC	::.:.:::. .:::::::::	UUGUUUUCUGCUUUCUGUCAA	Translation		1
ath-miR157b-5p	NM_000599|IGFBP5	3.5	-1.0	1	21	4588	4608	UUGACAGAAGAUAGAGAGCAC	:: :::.:.::::.:::::	UUGAUCUUUGUCUUUUGUCAU	Cleavage		2
ath-miR157b-5p	NM_183065|TMEM107	3.5	-1.0	1	21	968	988	UUGACAGAAGAUAGAGAGCAC	: :::::.:.:.::.::::.	GGGCUCUUUGUUUUUUGUCGU	Cleavage		1
ath-miR157b-5p	NM_006425|SLU7	3.5	-1.0	1	21	1594	1614	UUGACAGAAGAUAGAGAGCAC	::. .:.::::::.:::.::	UUGUAUUUUAUCUUUUGUUAA	Cleavage		1
ath-miR157b-5p	NM_021809|TGIF2	3.5	-1.0	1	21	2467	2487	UUGACAGAAGAUAGAGAGCAC	.:.:.:.::::.::::::	AACUUUUUUGUCUUUUGUCAA	Cleavage		1
ath-miR157b-5p	NM_000268|NF2	3.5	-1.0	1	21	3470	3490	UUGACAGAAGAUAGAGAGCAC	:::::: :.::.::::::	UCCCUCUCUUUUUUUUGUCAA	Cleavage		1
ath-miR157b-5p	NM_181828|NF2	3.5	-1.0	1	21	3530	3550	UUGACAGAAGAUAGAGAGCAC	:::::: :.::.::::::	UCCCUCUCUUUUUUUUGUCAA	Cleavage		1
ath-miR157b-5p	NM_181832|NF2	3.5	-1.0	1	21	3545	3565	UUGACAGAAGAUAGAGAGCAC	:::::: :.::.::::::	UCCCUCUCUUUUUUUUGUCAA	Cleavage		1
ath-miR157b-5p	NM_032012|TMEM245	3.5	-1.0	1	21	4024	4044	UUGACAGAAGAUAGAGAGCAC	: :.:::.: :.::::::::.	GAGUUCUUUUUUUUCUGUCAG	Cleavage		1
ath-miR157b-5p	NM_015571|SENP6	3.5	-1.0	1	21	236	256	UUGACAGAAGAUAGAGAGCAC	::.: : :::.::::::.::	UUGUUAUGUAUUUUCUGUUAA	Cleavage		1
ath-miR157b-5p	NM_014048|MKL2	3.5	-1.0	1	21	1106	1126	UUGACAGAAGAUAGAGAGCAC	:: :::: ::::::::::	UGGCCCUCUUUCUUCUGUCAC	Cleavage		1
ath-miR157b-5p	NM_015046|SETX	3.5	-1.0	1	21	2380	2400	UUGACAGAAGAUAGAGAGCAC	:.:: ::.:::::: ::::	AAGUUCCCUGUCUUCUUUCAA	Cleavage		2
ath-miR157b-5p	NM_001199880|EGR3	3.5	-1.0	1	21	1028	1048	UUGACAGAAGAUAGAGAGCAC	:::.: :.:::::: ::::	CAGCUUUGUGUCUUCUCUCAA	Cleavage		1
ath-miR157b-5p	NM_001201477|NETO2	4.0	-1.0	1	21	1545	1565	UUGACAGAAGAUAGAGAGCAC	::.:.::::: ::.:::.:.	UUGUUUUCUAUAUUUUGUUAG	Translation		1
ath-miR157b-5p	NM_025164|SIK3	4.0	-1.0	1	21	232	252	UUGACAGAAGAUAGAGAGCAC	::.:::: :::::.::: ::	AUGUUCUCCAUCUUUUGUGAA	Cleavage		1
ath-miR157b-5p	NM_005737|ARL4C	4.0	-1.0	1	21	2044	2064	UUGACAGAAGAUAGAGAGCAC	::::.:.: ::::.::::..	CUGCUUUUUCUCUUUUGUCGG	Cleavage		1
ath-miR157b-5p	NM_001025247|TAF5L	4.0	-1.0	1	21	1242	1262	UUGACAGAAGAUAGAGAGCAC	::::.:: ::.:::::: ::	UUGCUUUCGAUUUUCUGUAAA	Cleavage		1
ath-miR157b-5p	NM_001193388|UNKL	4.0	-1.0	1	21	429	449	UUGACAGAAGAUAGAGAGCAC	::::.:::.:.::.: :.::	CUGCUUUCUGUUUUUUUUUAA	Cleavage		1
ath-miR157b-5p	NM_000261|MYOC	4.0	-1.0	1	21	204	224	UUGACAGAAGAUAGAGAGCAC	::.::::::::::::.	AUAUCCUUUAUCUUCUGUCAG	Cleavage		1
ath-miR157b-5p	NM_001145006|MUC7	4.0	-1.0	1	21	1029	1049	UUGACAGAAGAUAGAGAGCAC	:.:.::::::::::::	GGCAUUUUUAUCUUCUGUCAC	Cleavage		1
ath-miR157b-5p	NM_004671|PIAS2	4.0	-1.0	1	21	2238	2258	UUGACAGAAGAUAGAGAGCAC	: .:.:::::.:::::: ::	UUUUUUUCUAUUUUCUGUGAA	Cleavage		1
ath-miR157b-5p	NM_015691|WWC3	4.0	-1.0	1	21	2875	2895	UUGACAGAAGAUAGAGAGCAC	::::.:.:.::.:::::	CAUCUCUUUGUUUUUUGUCAC	Cleavage		1
ath-miR157b-5p	NM_001168280|WWTR1	4.0	-1.0	1	21	2277	2297	UUGACAGAAGAUAGAGAGCAC	: ::.:.:.::::.:::.:.	UUUCUUUUUGUCUUUUGUUAG	Cleavage		1
ath-miR157b-5p	NM_033637|BTRC	4.0	-1.0	1	21	231	251	UUGACAGAAGAUAGAGAGCAC	::. .::::::::.::: ::	AUGUCUUCUAUCUUUUGUGAA	Cleavage		1
ath-miR157b-5p	NM_018718|CEP41	4.0	-1.0	1	21	4222	4242	UUGACAGAAGAUAGAGAGCAC	:::: .:::::::::::	AAGCUCGUUAUCUUCUGUCCC	Cleavage		1
ath-miR157b-5p	NM_002387|MCC	4.0	-1.0	1	21	1644	1664	UUGACAGAAGAUAGAGAGCAC	::.:: ::. .:::::::::	AUGUUCACUGGUUUCUGUCAA	Translation		1
ath-miR157b-5p	NM_001145819|SOX6	4.0	-1.0	1	21	972	992	UUGACAGAAGAUAGAGAGCAC	:::: :.:::.::.: ::::	UUGCUAUUUAUUUUUUUUCAA	Cleavage		1
ath-miR157b-5p	NM_006933|SLC5A3	4.0	-1.0	1	21	4740	4760	UUGACAGAAGAUAGAGAGCAC	:::.: :::::::::::	CAAAUCUUUUUCUUCUGUCAA	Cleavage		1
ath-miR157b-5p	NM_001204267|GABRA4	4.0	-1.0	1	21	5422	5442	UUGACAGAAGAUAGAGAGCAC	: .:::.:: :::.::::::	AUUUUCUUUAACUUUUGUCAA	Translation		1
ath-miR157b-5p	NM_000851|GSTM5	4.0	-1.0	1	21	476	496	UUGACAGAAGAUAGAGAGCAC	:.:.:.:.::::::::..	UGGUUUUUUGUCUUCUGUUGU	Cleavage		1
ath-miR157b-5p	NM_031461|CRISPLD1	4.0	-1.0	1	21	710	730	UUGACAGAAGAUAGAGAGCAC	: :::.::::: : ::::.::	GAGCUUUCUAUGUACUGUUAA	Translation		1
ath-miR157b-5p	NM_004236|COPS2	4.0	-1.0	1	21	2222	2242	UUGACAGAAGAUAGAGAGCAC	: :.:::.: :.::::::.:.	GCGUUCUUUUUUUUCUGUUAG	Cleavage		1
ath-miR157b-5p	NM_005570|LMAN1	4.0	-1.0	1	21	3140	3160	UUGACAGAAGAUAGAGAGCAC	: :.:.:::::: :::::::	GGGUUUUCUAUCCACUGUCAA	Cleavage		1
ath-miR157b-5p	NM_152756|RICTOR	4.0	-1.0	1	21	286	306	UUGACAGAAGAUAGAGAGCAC	:.:.:::::.:::: :::	AGGUUUUCUAUUUUCUUUCAU	Cleavage		1
ath-miR157b-5p	NM_001029870|SOWAHB	4.0	-1.0	1	21	411	431	UUGACAGAAGAUAGAGAGCAC	:::::::. :::::::. :	UAGCUCUCUGGCUUCUGUUCA	Translation		1
ath-miR157b-5p	NM_001012761|RGMB	4.0	-1.0	1	21	17	37	UUGACAGAAGAUAGAGAGCAC	:.:.:.:::.::.:::: :	UGGUUUUUUAUUUUUUGUCUA	Cleavage		1
ath-miR157b-5p	NM_020772|NUFIP2	4.0	-1.0	1	21	261	281	UUGACAGAAGAUAGAGAGCAC	:.:.:.: ::::::::.:.	AGGUUUUUUUUCUUCUGUUAG	Cleavage		1
ath-miR157b-5p	NM_178824|WDR49	4.0	-1.0	1	21	136	156	UUGACAGAAGAUAGAGAGCAC	: .: :::::: ::::::::	CUUUUAUCUAUCAUCUGUCAA	Cleavage		1
ath-miR157b-5p	NM_004230|S1PR2	4.0	-1.0	1	21	1501	1521	UUGACAGAAGAUAGAGAGCAC	: :::: :.:::::: ::::	CUUCUCUGUGUCUUCUUUCAA	Cleavage		1
ath-miR157b-5p	NM_001017930|DCAF8L1	4.5	-1.0	1	21	95	115	UUGACAGAAGAUAGAGAGCAC	::::.:.:.::::::::.	UUGCUUUUUGUCUUCUGUUUU	Cleavage		1
ath-miR157b-5p	NM_033087|ALG2	4.5	-1.0	1	21	432	452	UUGACAGAAGAUAGAGAGCAC	:::.:: ::.:: :::::.:.	GUGUUCACUGUCAUCUGUUAG	Cleavage		1
ath-miR157b-5p	NM_153346|BEND2	4.5	-1.0	1	21	1877	1897	UUGACAGAAGAUAGAGAGCAC	:::.:.: :::.:: :::.::	GUGUUUUGUAUUUUAUGUUAA	Cleavage		1
ath-miR157b-5p	NM_007325|GRIA3	4.5	-1.0	1	21	573	593	UUGACAGAAGAUAGAGAGCAC	:::: ::::::.: :: ::::	GUGCACUCUAUUUCCUUUCAA	Cleavage		1
ath-miR157b-5p	NM_001040000|MLLT4	4.5	-1.0	1	21	2291	2311	UUGACAGAAGAUAGAGAGCAC	::::::: : :::.::::::	GUGCUCUAAAACUUUUGUCAA	Translation		1
ath-miR157b-5p	NM_016396|CTDSPL2	4.5	-1.0	1	21	1954	1974	UUGACAGAAGAUAGAGAGCAC	:::: :.:.:::::::::	AUGCUGUUUGUCUUCUGUCUU	Cleavage		1
ath-miR157b-5p	NM_001143757|LRRC27	4.5	-1.0	1	21	1020	1040	UUGACAGAAGAUAGAGAGCAC	:::: :.:.:::::::::	UUGCUGUUUGUCUUCUGUCUC	Cleavage		1
ath-miR157b-5p	NM_000611|CD59	4.5	-1.0	1	21	1461	1481	UUGACAGAAGAUAGAGAGCAC	::::::: :.:. :::::.:.	GUGCUCUGUGUUCUCUGUUAG	Cleavage		1
ath-miR157b-5p	NM_001174068|SYTL4	4.5	-1.0	1	21	327	347	UUGACAGAAGAUAGAGAGCAC	::.:.:::::::::::	CAACUUUUUAUCUUCUGUCUU	Cleavage		1
ath-miR157b-5p	NM_001040151|SCN3B	4.5	-1.0	1	21	2981	3001	UUGACAGAAGAUAGAGAGCAC	::.:::: ::::::: :::	AUGUUCUCCAUCUUCUCUCAC	Cleavage		1
ath-miR157b-5p	NM_001128933|SYNPO2	4.5	-1.0	1	21	1602	1622	UUGACAGAAGAUAGAGAGCAC	::::::.: ::: ::::::	CUGCUCUUUUUCUGCUGUCAC	Cleavage		1
ath-miR157b-5p	NM_001168338|PLG	4.5	-1.0	1	21	448	468	UUGACAGAAGAUAGAGAGCAC	::::.:::::.::.: :...	UUGCUUUCUAUUUUUUCUUGG	Cleavage		1
ath-miR157b-5p	NM_014940|MON1B	4.5	-1.0	1	21	44	64	UUGACAGAAGAUAGAGAGCAC	::.:.:.:: :::::::: :	UUGUUUUUUACCUUCUGUCUA	Translation		1
ath-miR157b-5p	NM_001164616|FZD6	4.5	-1.0	1	21	1159	1179	UUGACAGAAGAUAGAGAGCAC	::::.:. ::.:::: ::::	AUGCUUUUGAUUUUCUCUCAA	Cleavage		1
ath-miR157b-5p	NM_001277093|ZNF550	4.5	-1.0	1	21	1101	1121	UUGACAGAAGAUAGAGAGCAC	::.:.:. :::::::::::	UUGUUUUUCCUCUUCUGUCAA	Cleavage		1
ath-miR157b-5p	NM_001277092|ZNF550	4.5	-1.0	1	21	1663	1683	UUGACAGAAGAUAGAGAGCAC	::.:.:. :::::::::::	UUGUUUUUCCUCUUCUGUCAA	Cleavage		1
ath-miR157b-5p	NM_001277091|ZNF550	4.5	-1.0	1	21	2010	2030	UUGACAGAAGAUAGAGAGCAC	::.:.:. :::::::::::	UUGUUUUUCCUCUUCUGUCAA	Cleavage		1
ath-miR157b-5p	NM_002665|PLGLB2	4.5	-1.0	1	21	567	587	UUGACAGAAGAUAGAGAGCAC	::::.:::::.::.: :...	UUGCUUUCUAUUUUUUCUUGG	Cleavage		1
ath-miR157b-5p	NM_001277090|ZNF550	4.5	-1.0	1	21	2596	2616	UUGACAGAAGAUAGAGAGCAC	::.:.:. :::::::::::	UUGUUUUUCCUCUUCUGUCAA	Cleavage		1
ath-miR157b-5p	NM_012081|ELL2	4.5	-1.0	1	21	883	903	UUGACAGAAGAUAGAGAGCAC	::.:.:.: :::::: ::::	UUGUUUUUUUUCUUCUAUCAA	Cleavage		1
ath-miR157b-5p	NM_181787|DPY19L4	4.5	-1.0	1	21	1385	1405	UUGACAGAAGAUAGAGAGCAC	:: :::.:::.::::::.:	GUUGUCUUUAUUUUCUGUUAU	Cleavage		2
ath-miR157b-5p	NM_181787|DPY19L4	4.5	-1.0	1	21	1321	1341	UUGACAGAAGAUAGAGAGCAC	:::.:::.::::::.:	AUUGUCUUUAUUUUCUGUUAU	Cleavage		2
ath-miR157b-5p	NM_000294|PHKG2	4.5	-1.0	1	21	1273	1293	UUGACAGAAGAUAGAGAGCAC	::.:::.:.:.::.: :.::	CUGUUCUUUGUUUUUUUUUAA	Cleavage		1
ath-miR157b-5p	NM_001684|ATP2B4	4.5	-1.0	1	21	555	575	UUGACAGAAGAUAGAGAGCAC	:.:::.:.::::.::::	AAGUUCUUUGUCUUUUGUCUU	Cleavage		1
ath-miR157b-5p	NM_001098512|PRKG1	4.5	-1.0	1	21	3632	3652	UUGACAGAAGAUAGAGAGCAC	::.::::: .::::::.::	UUGUUCUCUUAUUUCUGUUAA	Translation		1
ath-miR157b-5p	NM_001001396|ATP2B4	4.5	-1.0	1	21	838	858	UUGACAGAAGAUAGAGAGCAC	:.:::.:.::::.::::	AAGUUCUUUGUCUUUUGUCUU	Cleavage		1
ath-miR157b-5p	NM_001142386|PDK3	4.5	-1.0	1	21	4083	4103	UUGACAGAAGAUAGAGAGCAC	:::::::.:: ::::::	UGGCUCUCUGUCAUCUGUCCU	Cleavage		1
ath-miR157b-5p	NM_001126103|RACGAP1	4.5	-1.0	1	21	958	978	UUGACAGAAGAUAGAGAGCAC	::: ::.: ::::::::.::	GUGAGCUUUUUCUUCUGUUAA	Cleavage		1
ath-miR157b-5p	NM_198935|SS18L1	4.5	-1.0	1	21	2547	2567	UUGACAGAAGAUAGAGAGCAC	.::::::::::::::	CAUUAUUCUAUCUUCUGUCAU	Cleavage		1
ath-miR157b-5p	NM_207318|FAM199X	4.5	-1.0	1	21	3310	3330	UUGACAGAAGAUAGAGAGCAC	::: ::::: .::.::::::	GUGAACUCUAGUUUUUGUCAA	Translation		1
ath-miR157b-5p	NM_004032|DDO	4.5	-1.0	1	21	338	358	UUGACAGAAGAUAGAGAGCAC	::::::.::.:::.::	UAAAGCUCUAUUUUUUGUUAA	Cleavage		1
ath-miR157b-5p	NM_025264|THUMPD2	4.5	-1.0	1	21	225	245	UUGACAGAAGAUAGAGAGCAC	.:.::::::::::::.	UUAAGUUUUAUCUUCUGUCAG	Cleavage		1
ath-miR157b-5p	NM_001005283|OR9Q2	4.5	-1.0	1	21	39	59	UUGACAGAAGAUAGAGAGCAC	: .:.:::.::::.: ::::	AUCUUUUCUGUCUUUUCUCAA	Cleavage		1
ath-miR157b-5p	NM_001163079|CECR6	4.5	-1.0	1	21	50	70	UUGACAGAAGAUAGAGAGCAC	::. .:::: :::::::::	UUGUCUUCUACCUUCUGUCAC	Translation		1
ath-miR157b-5p	NM_022465|IKZF4	4.5	-1.0	1	21	212	232	UUGACAGAAGAUAGAGAGCAC	: ::.:.:::::::: :::	UUCCUUUUUAUCUUCUCUCAU	Cleavage		1
ath-miR157b-5p	NM_005337|NCKAP1L	4.5	-1.0	1	21	283	303	UUGACAGAAGAUAGAGAGCAC	: .:.::::::::::: ..:	AUAUUUUCUAUCUUCUGGUGA	Cleavage		1
ath-miR157b-5p	NM_004036|ADCY3	4.5	-1.0	1	21	615	635	UUGACAGAAGAUAGAGAGCAC	: .:.:. :::::::::.::	AUAUUUUUAAUCUUCUGUUAA	Cleavage		1
ath-miR157b-5p	NM_001080521|RASSF10	4.5	-1.0	1	21	590	610	UUGACAGAAGAUAGAGAGCAC	::. .:.:::.:::: ::::	UUGUCUUUUAUUUUCUUUCAA	Cleavage		1
ath-miR157b-5p	NM_024784|ZBTB3	4.5	-1.0	1	21	352	372	UUGACAGAAGAUAGAGAGCAC	:: :::: :::::::: ::.	AUGGUCUCGAUCUUCUGACAG	Cleavage		1
ath-miR157b-5p	NM_001080414|CCDC88C	4.5	-1.0	1	21	1048	1068	UUGACAGAAGAUAGAGAGCAC	::::.: :.::::. ::::.	CUGCUUUGUGUCUUUGGUCAG	Cleavage		1
ath-miR157b-5p	NM_014358|CLEC4E	4.5	-1.0	1	21	378	398	UUGACAGAAGAUAGAGAGCAC	: ::.:::: :::::: :::	CUUCUUUCUAGCUUCUGACAA	Translation		1
ath-miR157b-5p	NM_003825|SNAP23	4.5	-1.0	1	21	147	167	UUGACAGAAGAUAGAGAGCAC	: .:.:.:.:.::::::..:	UUCUUUUUUGUUUUCUGUUGA	Cleavage		1
ath-miR157b-5p	NM_018325|C9orf72	4.5	-1.0	1	21	373	393	UUGACAGAAGAUAGAGAGCAC	::.::::::::.:: ::	UGACUUUCUAUCUUUUGGCAU	Cleavage		1
ath-miR157b-5p	NM_000599|IGFBP5	5.0	-1.0	1	21	3877	3897	UUGACAGAAGAUAGAGAGCAC	::.:.:::.:::: :.:.	CCACUUUUUAUUUUCUCUUAG	Cleavage		2
ath-miR157b-5p	NM_031432|UCK1	5.0	-1.0	1	21	487	507	UUGACAGAAGAUAGAGAGCAC	::.:.:::.:.::::::.	AUGUUUUCUGUUUUCUGUUUC	Cleavage		1
ath-miR157b-5p	NM_001135954|UCK1	5.0	-1.0	1	21	620	640	UUGACAGAAGAUAGAGAGCAC	::.:.:::.:.::::::.	AUGUUUUCUGUUUUCUGUUUC	Cleavage		1
ath-miR157b-5p	NM_002185|IL7R	5.0	-1.0	1	21	2104	2124	UUGACAGAAGAUAGAGAGCAC	:::.:::.:: :::.::: .:	GUGUUCUUUACCUUUUGUAGA	Translation		1
ath-miR157b-5p	NM_018235|CNDP2	5.0	-1.0	1	21	807	827	UUGACAGAAGAUAGAGAGCAC	::::.:::. ::::::::	AUGCUUUCUGCCUUCUGUCUC	Translation		1
ath-miR157b-5p	NM_014873|LPGAT1	5.0	-1.0	1	21	2603	2623	UUGACAGAAGAUAGAGAGCAC	::.::::: ::::::::.	AUGUUCUCUCUCUUCUGUUUG	Cleavage		1
ath-miR157b-5p	NM_032352|BRMS1L	5.0	-1.0	1	21	1126	1146	UUGACAGAAGAUAGAGAGCAC	:::: ::.:: .::::::.:	GUGCACUUUAAUUUCUGUUAC	Translation		1
ath-miR157b-5p	NM_014372|RNF11	5.0	-1.0	1	21	42	62	UUGACAGAAGAUAGAGAGCAC	::: :.:. :::::.:::::	GUGGUUUUGAUCUUUUGUCAC	Cleavage		1
ath-miR157b-5p	NM_006217|SERPINI2	5.0	-1.0	1	21	79	99	UUGACAGAAGAUAGAGAGCAC	:::::: :::::: ::::	UUGCUCUAUAUCUUAUGUCUU	Cleavage		1
ath-miR157b-5p	NM_144625|WDR64	5.0	-1.0	1	21	212	232	UUGACAGAAGAUAGAGAGCAC	:::.:. .:::.: ::::::.	GUGUUUCUUAUUUACUGUCAG	Cleavage		1
ath-miR157b-5p	NM_032861|SERAC1	5.0	-1.0	1	21	50	70	UUGACAGAAGAUAGAGAGCAC	:::.::: : :::::: :.::	GUGUUCUGUUUCUUCUUUUAA	Cleavage		1
ath-miR157b-5p	NM_001008801|ZNF468	5.0	-1.0	1	21	1669	1689	UUGACAGAAGAUAGAGAGCAC	:: ::::::::::::: :	AUGGUCUCUAUCUUCUGACUU	Cleavage		1
ath-miR157b-5p	NM_178313|SPTBN1	5.0	-1.0	1	21	1351	1371	UUGACAGAAGAUAGAGAGCAC	:: .:.:.: ::::.:::::.	GUCUUUUUUUUCUUUUGUCAG	Cleavage		2
ath-miR157b-5p	NM_178313|SPTBN1	5.0	-1.0	1	20	1	20	UUGACAGAAGAUAGAGAGCA	:.:: ::: : :.::::::	AGUUCACUACCAUUUGUCAA	Translation		2
ath-miR157b-5p	NM_001206557|KIAA1432	5.0	-1.0	1	21	399	419	UUGACAGAAGAUAGAGAGCAC	:::::. :::: :::::::.	GUGCUUGCUAUAGUCUGUCAG	Translation		1
ath-miR157b-5p	NM_005746|NAMPT	5.0	-1.0	1	21	2065	2085	UUGACAGAAGAUAGAGAGCAC	:: .:::::.: :::::: ::	GUAUUCUCUGUGUUCUGUGAA	Translation		1
ath-miR157b-5p	NM_016157|TRO	5.0	-1.0	1	21	35	55	UUGACAGAAGAUAGAGAGCAC	::::.:::.: : ::::::	UUGCUUUCUGUGUGCUGUCAU	Translation		1
ath-miR157b-5p	NM_001105193|AMER3	5.0	-1.0	1	21	66	86	UUGACAGAAGAUAGAGAGCAC	::::::::::.::::	CAAAUCUCUAUCUUUUGUCCC	Cleavage		1
ath-miR157b-5p	NM_001277120|ZNF468	5.0	-1.0	1	21	2972	2992	UUGACAGAAGAUAGAGAGCAC	:: ::::::::::::: :	AUGGUCUCUAUCUUCUGACUU	Cleavage		1
ath-miR157b-5p	NM_207333|ZNF320	5.0	-1.0	1	21	444	464	UUGACAGAAGAUAGAGAGCAC	:: :::: ::::::::::	AUGGUCUCGAUCUUCUGUCCU	Cleavage		1
ath-miR157b-5p	NM_007249|KLF12	5.0	-1.0	1	21	2031	2051	UUGACAGAAGAUAGAGAGCAC	::::::: :::. :::: ::.	GUGCUCUAUAUUGUCUGCCAG	Cleavage		1
ath-miR157b-5p	NM_001039705|TRO	5.0	-1.0	1	21	181	201	UUGACAGAAGAUAGAGAGCAC	::::.:::.: : ::::::	UUGCUUUCUGUGUGCUGUCAU	Translation		1
ath-miR157b-5p	NM_001007793|BUB3	5.0	-1.0	1	21	93	113	UUGACAGAAGAUAGAGAGCAC	.:::::.:.:::::::	GAUUUCUCUGUUUUCUGUCUU	Cleavage		1
ath-miR157b-5p	NM_018079|SRBD1	5.0	-1.0	1	21	258	278	UUGACAGAAGAUAGAGAGCAC	::.:.:.:::.::.::: :	UUGUUUUUUAUUUUUUGUAAU	Cleavage		1
ath-miR157b-5p	NM_001838|CCR7	5.0	-1.0	1	21	812	832	UUGACAGAAGAUAGAGAGCAC	::.:::.:.:. :.:::::	UUGUUCUUUGUUCUUUGUCAC	Cleavage		1
ath-miR157b-5p	NM_001193536|DOCK8	5.0	-1.0	1	21	753	773	UUGACAGAAGAUAGAGAGCAC	::::.:.: :::: :::::	UUGCUUUUUUUCUUAUGUCAC	Cleavage		1
ath-miR157b-5p	NM_004725|BUB3	5.0	-1.0	1	21	1314	1334	UUGACAGAAGAUAGAGAGCAC	.:::::.:.:::::::	GAUUUCUCUGUUUUCUGUCUU	Cleavage		1
ath-miR157b-5p	NM_015233|MTUS2	5.0	-1.0	1	21	2255	2275	UUGACAGAAGAUAGAGAGCAC	::.:.:.: ::::.:::.:	UUGUUUUUUUUCUUUUGUUAC	Cleavage		1
ath-miR157b-5p	NM_015046|SETX	5.0	-1.0	1	21	154	174	UUGACAGAAGAUAGAGAGCAC	: .:: :::.::::::::	AUCUUCAGUAUUUUCUGUCAU	Cleavage		2
ath-miR157b-5p	NM_001145306|CDK6	5.0	-1.0	1	21	4627	4647	UUGACAGAAGAUAGAGAGCAC	:::::::::::::: :	GGUCUCUCUAUCUUCUGACCU	Cleavage		1
ath-miR157b-5p	NM_173588|IGSF22	5.0	-1.0	1	21	89	109	UUGACAGAAGAUAGAGAGCAC	::::::::. . :.:::.::	UUGCUCUCUGGUGUUUGUUAA	Translation		1
ath-miR157b-5p	NM_001185108|CD1E	5.0	-1.0	1	21	334	354	UUGACAGAAGAUAGAGAGCAC	::::::.: :.::.: :.::	UUGCUCUUUUUUUUUUUUUAA	Cleavage		1
ath-miR157b-5p	NM_001142432|MORF4L2	5.0	-1.0	1	21	472	492	UUGACAGAAGAUAGAGAGCAC	:: .::::::::. ::::	AGGCAUUCUAUCUUUGCUCAA	Cleavage		1
ath-miR157b-5p	NM_001018008|TPM1	5.0	-1.0	1	21	304	324	UUGACAGAAGAUAGAGAGCAC	::.:.:::::.: ::: ::.	AUGUUUUCUAUUUCCUGACAG	Cleavage		1
ath-miR157b-5p	NM_001042587|CD1E	5.0	-1.0	1	21	524	544	UUGACAGAAGAUAGAGAGCAC	::::::.: :.::.: :.::	UUGCUCUUUUUUUUUUUUUAA	Cleavage		1
ath-miR157b-5p	NM_005839|SRRM1	5.0	-1.0	1	21	689	709	UUGACAGAAGAUAGAGAGCAC	::.:.:.: ::::.::: ::	UUGUUUUUUUUCUUUUGUAAA	Cleavage		1
ath-miR157b-5p	NM_130782|RGS18	5.0	-1.0	1	21	435	455	UUGACAGAAGAUAGAGAGCAC	::.::::: :.::.:: .::	AUGUUCUCUUUUUUUUGGUAA	Cleavage		1
ath-miR157b-5p	NM_001163474|ZNF746	5.0	-1.0	1	21	253	273	UUGACAGAAGAUAGAGAGCAC	::.:.:.:.:.::.: :.::	UUGUUUUUUGUUUUUUUUUAA	Cleavage		1
ath-miR157b-5p	NM_017772|TBC1D22B	5.0	-1.0	1	21	348	368	UUGACAGAAGAUAGAGAGCAC	::::.:.: :.::.::: ::	UUGCUUUUUUUUUUUUGUGAA	Cleavage		1
ath-miR157b-5p	NM_013238|DNAJC15	5.0	-1.0	1	21	161	181	UUGACAGAAGAUAGAGAGCAC	::::.:.:::. ::: :.::	UUGCUUUUUAUUAUCUUUUAA	Cleavage		1
ath-miR157b-5p	NM_017684|VPS13C	5.0	-1.0	1	21	841	861	UUGACAGAAGAUAGAGAGCAC	::.:.:::::.:::: :. :	AUGUUUUCUAUUUUCUUUUCA	Cleavage		1
ath-miR157b-5p	NM_001199876|SERF2	5.0	-1.0	1	21	476	496	UUGACAGAAGAUAGAGAGCAC	:: : ::.: ::::::::::	GUUCACUUUCUCUUCUGUCAU	Cleavage		1
ath-miR157b-5p	NM_015635|GAPVD1	5.0	-1.0	1	21	1419	1439	UUGACAGAAGAUAGAGAGCAC	:::::::.:. ::::::	AGGCUCUCUGUUGUCUGUCUC	Cleavage		1
ath-miR157b-5p	NM_001199878|SERF2	5.0	-1.0	1	21	675	695	UUGACAGAAGAUAGAGAGCAC	:: : ::.: ::::::::::	GUUCACUUUCUCUUCUGUCAU	Cleavage		1
ath-miR157b-5p	NM_012420|IFIT5	5.0	-1.0	1	21	706	726	UUGACAGAAGAUAGAGAGCAC	::.::::: :.::.: :.::	UUGUUCUCUUUUUUUUUUUAA	Cleavage		1
ath-miR157b-5p	NM_003326|TNFSF4	5.0	-1.0	1	21	1498	1518	UUGACAGAAGAUAGAGAGCAC	::.:.:::::.: :: :.::	CUGUUUUCUAUUUCCUCUUAA	Cleavage		1

## Sheet: ath-miR157c-5p
miRNA_Acc.	Target_Acc.	Expectation	UPE$	miRNA_start	miRNA_end	Target_start	Target_end	miRNA_aligned_fragment	alignment	Target_aligned_fragment	Inhibition	Target_Desc.	Multiplicity
ath-miR157c-5p	NM_001031848|SERPINB8	1.5	-1.0	1	21	220	240	UUGACAGAAGAUAGAGAGCAC	::::::.:.::::.::::::	AUGCUCUUUGUCUUUUGUCAA	Cleavage		1
ath-miR157c-5p	NM_007021|C10orf10	2.0	-1.0	1	21	1049	1069	UUGACAGAAGAUAGAGAGCAC	::.:.:::.::::::::.::	AUGUUUUCUGUCUUCUGUUAA	Cleavage		1
ath-miR157c-5p	NM_016390|C9orf114	3.0	-1.0	1	21	517	537	UUGACAGAAGAUAGAGAGCAC	::. ::::: ::::::::::	CUGUCCUCUAACUUCUGUCAA	Translation		1
ath-miR157c-5p	NM_001114123|ELK1	3.0	-1.0	1	21	193	213	UUGACAGAAGAUAGAGAGCAC	.:::::.:.::::::::.	AACUUCUCUGUUUUCUGUCAG	Cleavage		1
ath-miR157c-5p	NM_001257168|ELK1	3.0	-1.0	1	21	314	334	UUGACAGAAGAUAGAGAGCAC	.:::::.:.::::::::.	AACUUCUCUGUUUUCUGUCAG	Cleavage		1
ath-miR157c-5p	NM_014219|KIR2DL2	3.0	-1.0	1	21	415	435	UUGACAGAAGAUAGAGAGCAC	:::.:: .::::::::::.	UAGCUUUCAGUCUUCUGUCAG	Cleavage		1
ath-miR157c-5p	NM_014218|KIR2DL1	3.0	-1.0	1	21	415	435	UUGACAGAAGAUAGAGAGCAC	:::.:: .::::::::::.	UAGCUUUCAGUCUUCUGUCAG	Cleavage		1
ath-miR157c-5p	NM_018223|CHFR	3.0	-1.0	1	21	1012	1032	UUGACAGAAGAUAGAGAGCAC	:.:.:.::::::.:::..:	AAGUUUUUUAUCUUUUGUUGA	Cleavage		1
ath-miR157c-5p	NM_080652|TMEM41A	3.0	-1.0	1	21	771	791	UUGACAGAAGAUAGAGAGCAC	:::::. :::::::::.:.	CCGCUCUUCAUCUUCUGUUAG	Cleavage		1
ath-miR157c-5p	NM_014970|KIFAP3	3.0	-1.0	1	21	152	172	UUGACAGAAGAUAGAGAGCAC	: ::::.::::::::.::	AGCCCCUCUGUCUUCUGUUAA	Cleavage		1
ath-miR157c-5p	NM_014399|TSPAN13	3.0	-1.0	1	21	947	967	UUGACAGAAGAUAGAGAGCAC	::::: ::: ::::::.::	UGGCUCUGUAUAUUCUGUUAA	Translation		1
ath-miR157c-5p	NM_001112741|KCNC1	3.0	-1.0	1	21	360	380	UUGACAGAAGAUAGAGAGCAC	:: ::::::.:::: ::::	AAGCCCUCUAUUUUCUUUCAA	Cleavage		1
ath-miR157c-5p	NM_017850|C1orf109	3.0	-1.0	1	21	401	421	UUGACAGAAGAUAGAGAGCAC	:.:.: :.::::.::::::	UGGUUUUGUGUCUUUUGUCAA	Cleavage		1
ath-miR157c-5p	NM_015221|DNMBP	3.0	-1.0	1	21	672	692	UUGACAGAAGAUAGAGAGCAC	: :::.:::.::::::..:	AGGGUCUUUAUUUUCUGUUGA	Cleavage		1
ath-miR157c-5p	NM_001981|EPS15	3.0	-1.0	1	21	1924	1944	UUGACAGAAGAUAGAGAGCAC	: :.:.::::::.:::.::	UAGAUUUUUAUCUUUUGUUAA	Cleavage		1
ath-miR157c-5p	NM_001267706|CD274	3.5	-1.0	1	21	2008	2028	UUGACAGAAGAUAGAGAGCAC	::.:.:::. .:::::::::	UUGUUUUCUGCUUUCUGUCAA	Translation		1
ath-miR157c-5p	NM_000599|IGFBP5	3.5	-1.0	1	21	4588	4608	UUGACAGAAGAUAGAGAGCAC	:: :::.:.::::.:::::	UUGAUCUUUGUCUUUUGUCAU	Cleavage		2
ath-miR157c-5p	NM_183065|TMEM107	3.5	-1.0	1	21	968	988	UUGACAGAAGAUAGAGAGCAC	: :::::.:.:.::.::::.	GGGCUCUUUGUUUUUUGUCGU	Cleavage		1
ath-miR157c-5p	NM_006425|SLU7	3.5	-1.0	1	21	1594	1614	UUGACAGAAGAUAGAGAGCAC	::. .:.::::::.:::.::	UUGUAUUUUAUCUUUUGUUAA	Cleavage		1
ath-miR157c-5p	NM_021809|TGIF2	3.5	-1.0	1	21	2467	2487	UUGACAGAAGAUAGAGAGCAC	.:.:.:.::::.::::::	AACUUUUUUGUCUUUUGUCAA	Cleavage		1
ath-miR157c-5p	NM_000268|NF2	3.5	-1.0	1	21	3470	3490	UUGACAGAAGAUAGAGAGCAC	:::::: :.::.::::::	UCCCUCUCUUUUUUUUGUCAA	Cleavage		1
ath-miR157c-5p	NM_181828|NF2	3.5	-1.0	1	21	3530	3550	UUGACAGAAGAUAGAGAGCAC	:::::: :.::.::::::	UCCCUCUCUUUUUUUUGUCAA	Cleavage		1
ath-miR157c-5p	NM_181832|NF2	3.5	-1.0	1	21	3545	3565	UUGACAGAAGAUAGAGAGCAC	:::::: :.::.::::::	UCCCUCUCUUUUUUUUGUCAA	Cleavage		1
ath-miR157c-5p	NM_032012|TMEM245	3.5	-1.0	1	21	4024	4044	UUGACAGAAGAUAGAGAGCAC	: :.:::.: :.::::::::.	GAGUUCUUUUUUUUCUGUCAG	Cleavage		1
ath-miR157c-5p	NM_015571|SENP6	3.5	-1.0	1	21	236	256	UUGACAGAAGAUAGAGAGCAC	::.: : :::.::::::.::	UUGUUAUGUAUUUUCUGUUAA	Cleavage		1
ath-miR157c-5p	NM_014048|MKL2	3.5	-1.0	1	21	1106	1126	UUGACAGAAGAUAGAGAGCAC	:: :::: ::::::::::	UGGCCCUCUUUCUUCUGUCAC	Cleavage		1
ath-miR157c-5p	NM_015046|SETX	3.5	-1.0	1	21	2380	2400	UUGACAGAAGAUAGAGAGCAC	:.:: ::.:::::: ::::	AAGUUCCCUGUCUUCUUUCAA	Cleavage		2
ath-miR157c-5p	NM_001199880|EGR3	3.5	-1.0	1	21	1028	1048	UUGACAGAAGAUAGAGAGCAC	:::.: :.:::::: ::::	CAGCUUUGUGUCUUCUCUCAA	Cleavage		1
ath-miR157c-5p	NM_001201477|NETO2	4.0	-1.0	1	21	1545	1565	UUGACAGAAGAUAGAGAGCAC	::.:.::::: ::.:::.:.	UUGUUUUCUAUAUUUUGUUAG	Translation		1
ath-miR157c-5p	NM_025164|SIK3	4.0	-1.0	1	21	232	252	UUGACAGAAGAUAGAGAGCAC	::.:::: :::::.::: ::	AUGUUCUCCAUCUUUUGUGAA	Cleavage		1
ath-miR157c-5p	NM_005737|ARL4C	4.0	-1.0	1	21	2044	2064	UUGACAGAAGAUAGAGAGCAC	::::.:.: ::::.::::..	CUGCUUUUUCUCUUUUGUCGG	Cleavage		1
ath-miR157c-5p	NM_001025247|TAF5L	4.0	-1.0	1	21	1242	1262	UUGACAGAAGAUAGAGAGCAC	::::.:: ::.:::::: ::	UUGCUUUCGAUUUUCUGUAAA	Cleavage		1
ath-miR157c-5p	NM_001193388|UNKL	4.0	-1.0	1	21	429	449	UUGACAGAAGAUAGAGAGCAC	::::.:::.:.::.: :.::	CUGCUUUCUGUUUUUUUUUAA	Cleavage		1
ath-miR157c-5p	NM_000261|MYOC	4.0	-1.0	1	21	204	224	UUGACAGAAGAUAGAGAGCAC	::.::::::::::::.	AUAUCCUUUAUCUUCUGUCAG	Cleavage		1
ath-miR157c-5p	NM_001145006|MUC7	4.0	-1.0	1	21	1029	1049	UUGACAGAAGAUAGAGAGCAC	:.:.::::::::::::	GGCAUUUUUAUCUUCUGUCAC	Cleavage		1
ath-miR157c-5p	NM_004671|PIAS2	4.0	-1.0	1	21	2238	2258	UUGACAGAAGAUAGAGAGCAC	: .:.:::::.:::::: ::	UUUUUUUCUAUUUUCUGUGAA	Cleavage		1
ath-miR157c-5p	NM_015691|WWC3	4.0	-1.0	1	21	2875	2895	UUGACAGAAGAUAGAGAGCAC	::::.:.:.::.:::::	CAUCUCUUUGUUUUUUGUCAC	Cleavage		1
ath-miR157c-5p	NM_001168280|WWTR1	4.0	-1.0	1	21	2277	2297	UUGACAGAAGAUAGAGAGCAC	: ::.:.:.::::.:::.:.	UUUCUUUUUGUCUUUUGUUAG	Cleavage		1
ath-miR157c-5p	NM_033637|BTRC	4.0	-1.0	1	21	231	251	UUGACAGAAGAUAGAGAGCAC	::. .::::::::.::: ::	AUGUCUUCUAUCUUUUGUGAA	Cleavage		1
ath-miR157c-5p	NM_018718|CEP41	4.0	-1.0	1	21	4222	4242	UUGACAGAAGAUAGAGAGCAC	:::: .:::::::::::	AAGCUCGUUAUCUUCUGUCCC	Cleavage		1
ath-miR157c-5p	NM_002387|MCC	4.0	-1.0	1	21	1644	1664	UUGACAGAAGAUAGAGAGCAC	::.:: ::. .:::::::::	AUGUUCACUGGUUUCUGUCAA	Translation		1
ath-miR157c-5p	NM_001145819|SOX6	4.0	-1.0	1	21	972	992	UUGACAGAAGAUAGAGAGCAC	:::: :.:::.::.: ::::	UUGCUAUUUAUUUUUUUUCAA	Cleavage		1
ath-miR157c-5p	NM_006933|SLC5A3	4.0	-1.0	1	21	4740	4760	UUGACAGAAGAUAGAGAGCAC	:::.: :::::::::::	CAAAUCUUUUUCUUCUGUCAA	Cleavage		1
ath-miR157c-5p	NM_001204267|GABRA4	4.0	-1.0	1	21	5422	5442	UUGACAGAAGAUAGAGAGCAC	: .:::.:: :::.::::::	AUUUUCUUUAACUUUUGUCAA	Translation		1
ath-miR157c-5p	NM_000851|GSTM5	4.0	-1.0	1	21	476	496	UUGACAGAAGAUAGAGAGCAC	:.:.:.:.::::::::..	UGGUUUUUUGUCUUCUGUUGU	Cleavage		1
ath-miR157c-5p	NM_031461|CRISPLD1	4.0	-1.0	1	21	710	730	UUGACAGAAGAUAGAGAGCAC	: :::.::::: : ::::.::	GAGCUUUCUAUGUACUGUUAA	Translation		1
ath-miR157c-5p	NM_004236|COPS2	4.0	-1.0	1	21	2222	2242	UUGACAGAAGAUAGAGAGCAC	: :.:::.: :.::::::.:.	GCGUUCUUUUUUUUCUGUUAG	Cleavage		1
ath-miR157c-5p	NM_005570|LMAN1	4.0	-1.0	1	21	3140	3160	UUGACAGAAGAUAGAGAGCAC	: :.:.:::::: :::::::	GGGUUUUCUAUCCACUGUCAA	Cleavage		1
ath-miR157c-5p	NM_152756|RICTOR	4.0	-1.0	1	21	286	306	UUGACAGAAGAUAGAGAGCAC	:.:.:::::.:::: :::	AGGUUUUCUAUUUUCUUUCAU	Cleavage		1
ath-miR157c-5p	NM_001029870|SOWAHB	4.0	-1.0	1	21	411	431	UUGACAGAAGAUAGAGAGCAC	:::::::. :::::::. :	UAGCUCUCUGGCUUCUGUUCA	Translation		1
ath-miR157c-5p	NM_001012761|RGMB	4.0	-1.0	1	21	17	37	UUGACAGAAGAUAGAGAGCAC	:.:.:.:::.::.:::: :	UGGUUUUUUAUUUUUUGUCUA	Cleavage		1
ath-miR157c-5p	NM_020772|NUFIP2	4.0	-1.0	1	21	261	281	UUGACAGAAGAUAGAGAGCAC	:.:.:.: ::::::::.:.	AGGUUUUUUUUCUUCUGUUAG	Cleavage		1
ath-miR157c-5p	NM_178824|WDR49	4.0	-1.0	1	21	136	156	UUGACAGAAGAUAGAGAGCAC	: .: :::::: ::::::::	CUUUUAUCUAUCAUCUGUCAA	Cleavage		1
ath-miR157c-5p	NM_004230|S1PR2	4.0	-1.0	1	21	1501	1521	UUGACAGAAGAUAGAGAGCAC	: :::: :.:::::: ::::	CUUCUCUGUGUCUUCUUUCAA	Cleavage		1
ath-miR157c-5p	NM_001017930|DCAF8L1	4.5	-1.0	1	21	95	115	UUGACAGAAGAUAGAGAGCAC	::::.:.:.::::::::.	UUGCUUUUUGUCUUCUGUUUU	Cleavage		1
ath-miR157c-5p	NM_033087|ALG2	4.5	-1.0	1	21	432	452	UUGACAGAAGAUAGAGAGCAC	:::.:: ::.:: :::::.:.	GUGUUCACUGUCAUCUGUUAG	Cleavage		1
ath-miR157c-5p	NM_153346|BEND2	4.5	-1.0	1	21	1877	1897	UUGACAGAAGAUAGAGAGCAC	:::.:.: :::.:: :::.::	GUGUUUUGUAUUUUAUGUUAA	Cleavage		1
ath-miR157c-5p	NM_007325|GRIA3	4.5	-1.0	1	21	573	593	UUGACAGAAGAUAGAGAGCAC	:::: ::::::.: :: ::::	GUGCACUCUAUUUCCUUUCAA	Cleavage		1
ath-miR157c-5p	NM_001040000|MLLT4	4.5	-1.0	1	21	2291	2311	UUGACAGAAGAUAGAGAGCAC	::::::: : :::.::::::	GUGCUCUAAAACUUUUGUCAA	Translation		1
ath-miR157c-5p	NM_016396|CTDSPL2	4.5	-1.0	1	21	1954	1974	UUGACAGAAGAUAGAGAGCAC	:::: :.:.:::::::::	AUGCUGUUUGUCUUCUGUCUU	Cleavage		1
ath-miR157c-5p	NM_001143757|LRRC27	4.5	-1.0	1	21	1020	1040	UUGACAGAAGAUAGAGAGCAC	:::: :.:.:::::::::	UUGCUGUUUGUCUUCUGUCUC	Cleavage		1
ath-miR157c-5p	NM_000611|CD59	4.5	-1.0	1	21	1461	1481	UUGACAGAAGAUAGAGAGCAC	::::::: :.:. :::::.:.	GUGCUCUGUGUUCUCUGUUAG	Cleavage		1
ath-miR157c-5p	NM_001174068|SYTL4	4.5	-1.0	1	21	327	347	UUGACAGAAGAUAGAGAGCAC	::.:.:::::::::::	CAACUUUUUAUCUUCUGUCUU	Cleavage		1
ath-miR157c-5p	NM_001040151|SCN3B	4.5	-1.0	1	21	2981	3001	UUGACAGAAGAUAGAGAGCAC	::.:::: ::::::: :::	AUGUUCUCCAUCUUCUCUCAC	Cleavage		1
ath-miR157c-5p	NM_001128933|SYNPO2	4.5	-1.0	1	21	1602	1622	UUGACAGAAGAUAGAGAGCAC	::::::.: ::: ::::::	CUGCUCUUUUUCUGCUGUCAC	Cleavage		1
ath-miR157c-5p	NM_001168338|PLG	4.5	-1.0	1	21	448	468	UUGACAGAAGAUAGAGAGCAC	::::.:::::.::.: :...	UUGCUUUCUAUUUUUUCUUGG	Cleavage		1
ath-miR157c-5p	NM_014940|MON1B	4.5	-1.0	1	21	44	64	UUGACAGAAGAUAGAGAGCAC	::.:.:.:: :::::::: :	UUGUUUUUUACCUUCUGUCUA	Translation		1
ath-miR157c-5p	NM_001164616|FZD6	4.5	-1.0	1	21	1159	1179	UUGACAGAAGAUAGAGAGCAC	::::.:. ::.:::: ::::	AUGCUUUUGAUUUUCUCUCAA	Cleavage		1
ath-miR157c-5p	NM_001277093|ZNF550	4.5	-1.0	1	21	1101	1121	UUGACAGAAGAUAGAGAGCAC	::.:.:. :::::::::::	UUGUUUUUCCUCUUCUGUCAA	Cleavage		1
ath-miR157c-5p	NM_001277092|ZNF550	4.5	-1.0	1	21	1663	1683	UUGACAGAAGAUAGAGAGCAC	::.:.:. :::::::::::	UUGUUUUUCCUCUUCUGUCAA	Cleavage		1
ath-miR157c-5p	NM_001277091|ZNF550	4.5	-1.0	1	21	2010	2030	UUGACAGAAGAUAGAGAGCAC	::.:.:. :::::::::::	UUGUUUUUCCUCUUCUGUCAA	Cleavage		1
ath-miR157c-5p	NM_002665|PLGLB2	4.5	-1.0	1	21	567	587	UUGACAGAAGAUAGAGAGCAC	::::.:::::.::.: :...	UUGCUUUCUAUUUUUUCUUGG	Cleavage		1
ath-miR157c-5p	NM_001277090|ZNF550	4.5	-1.0	1	21	2596	2616	UUGACAGAAGAUAGAGAGCAC	::.:.:. :::::::::::	UUGUUUUUCCUCUUCUGUCAA	Cleavage		1
ath-miR157c-5p	NM_012081|ELL2	4.5	-1.0	1	21	883	903	UUGACAGAAGAUAGAGAGCAC	::.:.:.: :::::: ::::	UUGUUUUUUUUCUUCUAUCAA	Cleavage		1
ath-miR157c-5p	NM_181787|DPY19L4	4.5	-1.0	1	21	1385	1405	UUGACAGAAGAUAGAGAGCAC	:: :::.:::.::::::.:	GUUGUCUUUAUUUUCUGUUAU	Cleavage		2
ath-miR157c-5p	NM_181787|DPY19L4	4.5	-1.0	1	21	1321	1341	UUGACAGAAGAUAGAGAGCAC	:::.:::.::::::.:	AUUGUCUUUAUUUUCUGUUAU	Cleavage		2
ath-miR157c-5p	NM_000294|PHKG2	4.5	-1.0	1	21	1273	1293	UUGACAGAAGAUAGAGAGCAC	::.:::.:.:.::.: :.::	CUGUUCUUUGUUUUUUUUUAA	Cleavage		1
ath-miR157c-5p	NM_001684|ATP2B4	4.5	-1.0	1	21	555	575	UUGACAGAAGAUAGAGAGCAC	:.:::.:.::::.::::	AAGUUCUUUGUCUUUUGUCUU	Cleavage		1
ath-miR157c-5p	NM_001098512|PRKG1	4.5	-1.0	1	21	3632	3652	UUGACAGAAGAUAGAGAGCAC	::.::::: .::::::.::	UUGUUCUCUUAUUUCUGUUAA	Translation		1
ath-miR157c-5p	NM_001001396|ATP2B4	4.5	-1.0	1	21	838	858	UUGACAGAAGAUAGAGAGCAC	:.:::.:.::::.::::	AAGUUCUUUGUCUUUUGUCUU	Cleavage		1
ath-miR157c-5p	NM_001142386|PDK3	4.5	-1.0	1	21	4083	4103	UUGACAGAAGAUAGAGAGCAC	:::::::.:: ::::::	UGGCUCUCUGUCAUCUGUCCU	Cleavage		1
ath-miR157c-5p	NM_001126103|RACGAP1	4.5	-1.0	1	21	958	978	UUGACAGAAGAUAGAGAGCAC	::: ::.: ::::::::.::	GUGAGCUUUUUCUUCUGUUAA	Cleavage		1
ath-miR157c-5p	NM_198935|SS18L1	4.5	-1.0	1	21	2547	2567	UUGACAGAAGAUAGAGAGCAC	.::::::::::::::	CAUUAUUCUAUCUUCUGUCAU	Cleavage		1
ath-miR157c-5p	NM_207318|FAM199X	4.5	-1.0	1	21	3310	3330	UUGACAGAAGAUAGAGAGCAC	::: ::::: .::.::::::	GUGAACUCUAGUUUUUGUCAA	Translation		1
ath-miR157c-5p	NM_004032|DDO	4.5	-1.0	1	21	338	358	UUGACAGAAGAUAGAGAGCAC	::::::.::.:::.::	UAAAGCUCUAUUUUUUGUUAA	Cleavage		1
ath-miR157c-5p	NM_025264|THUMPD2	4.5	-1.0	1	21	225	245	UUGACAGAAGAUAGAGAGCAC	.:.::::::::::::.	UUAAGUUUUAUCUUCUGUCAG	Cleavage		1
ath-miR157c-5p	NM_001005283|OR9Q2	4.5	-1.0	1	21	39	59	UUGACAGAAGAUAGAGAGCAC	: .:.:::.::::.: ::::	AUCUUUUCUGUCUUUUCUCAA	Cleavage		1
ath-miR157c-5p	NM_001163079|CECR6	4.5	-1.0	1	21	50	70	UUGACAGAAGAUAGAGAGCAC	::. .:::: :::::::::	UUGUCUUCUACCUUCUGUCAC	Translation		1
ath-miR157c-5p	NM_022465|IKZF4	4.5	-1.0	1	21	212	232	UUGACAGAAGAUAGAGAGCAC	: ::.:.:::::::: :::	UUCCUUUUUAUCUUCUCUCAU	Cleavage		1
ath-miR157c-5p	NM_005337|NCKAP1L	4.5	-1.0	1	21	283	303	UUGACAGAAGAUAGAGAGCAC	: .:.::::::::::: ..:	AUAUUUUCUAUCUUCUGGUGA	Cleavage		1
ath-miR157c-5p	NM_004036|ADCY3	4.5	-1.0	1	21	615	635	UUGACAGAAGAUAGAGAGCAC	: .:.:. :::::::::.::	AUAUUUUUAAUCUUCUGUUAA	Cleavage		1
ath-miR157c-5p	NM_001080521|RASSF10	4.5	-1.0	1	21	590	610	UUGACAGAAGAUAGAGAGCAC	::. .:.:::.:::: ::::	UUGUCUUUUAUUUUCUUUCAA	Cleavage		1
ath-miR157c-5p	NM_024784|ZBTB3	4.5	-1.0	1	21	352	372	UUGACAGAAGAUAGAGAGCAC	:: :::: :::::::: ::.	AUGGUCUCGAUCUUCUGACAG	Cleavage		1
ath-miR157c-5p	NM_001080414|CCDC88C	4.5	-1.0	1	21	1048	1068	UUGACAGAAGAUAGAGAGCAC	::::.: :.::::. ::::.	CUGCUUUGUGUCUUUGGUCAG	Cleavage		1
ath-miR157c-5p	NM_014358|CLEC4E	4.5	-1.0	1	21	378	398	UUGACAGAAGAUAGAGAGCAC	: ::.:::: :::::: :::	CUUCUUUCUAGCUUCUGACAA	Translation		1
ath-miR157c-5p	NM_003825|SNAP23	4.5	-1.0	1	21	147	167	UUGACAGAAGAUAGAGAGCAC	: .:.:.:.:.::::::..:	UUCUUUUUUGUUUUCUGUUGA	Cleavage		1
ath-miR157c-5p	NM_018325|C9orf72	4.5	-1.0	1	21	373	393	UUGACAGAAGAUAGAGAGCAC	::.::::::::.:: ::	UGACUUUCUAUCUUUUGGCAU	Cleavage		1
ath-miR157c-5p	NM_000599|IGFBP5	5.0	-1.0	1	21	3877	3897	UUGACAGAAGAUAGAGAGCAC	::.:.:::.:::: :.:.	CCACUUUUUAUUUUCUCUUAG	Cleavage		2
ath-miR157c-5p	NM_031432|UCK1	5.0	-1.0	1	21	487	507	UUGACAGAAGAUAGAGAGCAC	::.:.:::.:.::::::.	AUGUUUUCUGUUUUCUGUUUC	Cleavage		1
ath-miR157c-5p	NM_001135954|UCK1	5.0	-1.0	1	21	620	640	UUGACAGAAGAUAGAGAGCAC	::.:.:::.:.::::::.	AUGUUUUCUGUUUUCUGUUUC	Cleavage		1
ath-miR157c-5p	NM_002185|IL7R	5.0	-1.0	1	21	2104	2124	UUGACAGAAGAUAGAGAGCAC	:::.:::.:: :::.::: .:	GUGUUCUUUACCUUUUGUAGA	Translation		1
ath-miR157c-5p	NM_018235|CNDP2	5.0	-1.0	1	21	807	827	UUGACAGAAGAUAGAGAGCAC	::::.:::. ::::::::	AUGCUUUCUGCCUUCUGUCUC	Translation		1
ath-miR157c-5p	NM_014873|LPGAT1	5.0	-1.0	1	21	2603	2623	UUGACAGAAGAUAGAGAGCAC	::.::::: ::::::::.	AUGUUCUCUCUCUUCUGUUUG	Cleavage		1
ath-miR157c-5p	NM_032352|BRMS1L	5.0	-1.0	1	21	1126	1146	UUGACAGAAGAUAGAGAGCAC	:::: ::.:: .::::::.:	GUGCACUUUAAUUUCUGUUAC	Translation		1
ath-miR157c-5p	NM_014372|RNF11	5.0	-1.0	1	21	42	62	UUGACAGAAGAUAGAGAGCAC	::: :.:. :::::.:::::	GUGGUUUUGAUCUUUUGUCAC	Cleavage		1
ath-miR157c-5p	NM_006217|SERPINI2	5.0	-1.0	1	21	79	99	UUGACAGAAGAUAGAGAGCAC	:::::: :::::: ::::	UUGCUCUAUAUCUUAUGUCUU	Cleavage		1
ath-miR157c-5p	NM_144625|WDR64	5.0	-1.0	1	21	212	232	UUGACAGAAGAUAGAGAGCAC	:::.:. .:::.: ::::::.	GUGUUUCUUAUUUACUGUCAG	Cleavage		1
ath-miR157c-5p	NM_032861|SERAC1	5.0	-1.0	1	21	50	70	UUGACAGAAGAUAGAGAGCAC	:::.::: : :::::: :.::	GUGUUCUGUUUCUUCUUUUAA	Cleavage		1
ath-miR157c-5p	NM_001008801|ZNF468	5.0	-1.0	1	21	1669	1689	UUGACAGAAGAUAGAGAGCAC	:: ::::::::::::: :	AUGGUCUCUAUCUUCUGACUU	Cleavage		1
ath-miR157c-5p	NM_178313|SPTBN1	5.0	-1.0	1	21	1351	1371	UUGACAGAAGAUAGAGAGCAC	:: .:.:.: ::::.:::::.	GUCUUUUUUUUCUUUUGUCAG	Cleavage		2
ath-miR157c-5p	NM_178313|SPTBN1	5.0	-1.0	1	20	1	20	UUGACAGAAGAUAGAGAGCA	:.:: ::: : :.::::::	AGUUCACUACCAUUUGUCAA	Translation		2
ath-miR157c-5p	NM_001206557|KIAA1432	5.0	-1.0	1	21	399	419	UUGACAGAAGAUAGAGAGCAC	:::::. :::: :::::::.	GUGCUUGCUAUAGUCUGUCAG	Translation		1
ath-miR157c-5p	NM_005746|NAMPT	5.0	-1.0	1	21	2065	2085	UUGACAGAAGAUAGAGAGCAC	:: .:::::.: :::::: ::	GUAUUCUCUGUGUUCUGUGAA	Translation		1
ath-miR157c-5p	NM_016157|TRO	5.0	-1.0	1	21	35	55	UUGACAGAAGAUAGAGAGCAC	::::.:::.: : ::::::	UUGCUUUCUGUGUGCUGUCAU	Translation		1
ath-miR157c-5p	NM_001105193|AMER3	5.0	-1.0	1	21	66	86	UUGACAGAAGAUAGAGAGCAC	::::::::::.::::	CAAAUCUCUAUCUUUUGUCCC	Cleavage		1
ath-miR157c-5p	NM_001277120|ZNF468	5.0	-1.0	1	21	2972	2992	UUGACAGAAGAUAGAGAGCAC	:: ::::::::::::: :	AUGGUCUCUAUCUUCUGACUU	Cleavage		1
ath-miR157c-5p	NM_207333|ZNF320	5.0	-1.0	1	21	444	464	UUGACAGAAGAUAGAGAGCAC	:: :::: ::::::::::	AUGGUCUCGAUCUUCUGUCCU	Cleavage		1
ath-miR157c-5p	NM_007249|KLF12	5.0	-1.0	1	21	2031	2051	UUGACAGAAGAUAGAGAGCAC	::::::: :::. :::: ::.	GUGCUCUAUAUUGUCUGCCAG	Cleavage		1
ath-miR157c-5p	NM_001039705|TRO	5.0	-1.0	1	21	181	201	UUGACAGAAGAUAGAGAGCAC	::::.:::.: : ::::::	UUGCUUUCUGUGUGCUGUCAU	Translation		1
ath-miR157c-5p	NM_001007793|BUB3	5.0	-1.0	1	21	93	113	UUGACAGAAGAUAGAGAGCAC	.:::::.:.:::::::	GAUUUCUCUGUUUUCUGUCUU	Cleavage		1
ath-miR157c-5p	NM_018079|SRBD1	5.0	-1.0	1	21	258	278	UUGACAGAAGAUAGAGAGCAC	::.:.:.:::.::.::: :	UUGUUUUUUAUUUUUUGUAAU	Cleavage		1
ath-miR157c-5p	NM_001838|CCR7	5.0	-1.0	1	21	812	832	UUGACAGAAGAUAGAGAGCAC	::.:::.:.:. :.:::::	UUGUUCUUUGUUCUUUGUCAC	Cleavage		1
ath-miR157c-5p	NM_001193536|DOCK8	5.0	-1.0	1	21	753	773	UUGACAGAAGAUAGAGAGCAC	::::.:.: :::: :::::	UUGCUUUUUUUCUUAUGUCAC	Cleavage		1
ath-miR157c-5p	NM_004725|BUB3	5.0	-1.0	1	21	1314	1334	UUGACAGAAGAUAGAGAGCAC	.:::::.:.:::::::	GAUUUCUCUGUUUUCUGUCUU	Cleavage		1
ath-miR157c-5p	NM_015233|MTUS2	5.0	-1.0	1	21	2255	2275	UUGACAGAAGAUAGAGAGCAC	::.:.:.: ::::.:::.:	UUGUUUUUUUUCUUUUGUUAC	Cleavage		1
ath-miR157c-5p	NM_015046|SETX	5.0	-1.0	1	21	154	174	UUGACAGAAGAUAGAGAGCAC	: .:: :::.::::::::	AUCUUCAGUAUUUUCUGUCAU	Cleavage		2
ath-miR157c-5p	NM_001145306|CDK6	5.0	-1.0	1	21	4627	4647	UUGACAGAAGAUAGAGAGCAC	:::::::::::::: :	GGUCUCUCUAUCUUCUGACCU	Cleavage		1
ath-miR157c-5p	NM_173588|IGSF22	5.0	-1.0	1	21	89	109	UUGACAGAAGAUAGAGAGCAC	::::::::. . :.:::.::	UUGCUCUCUGGUGUUUGUUAA	Translation		1
ath-miR157c-5p	NM_001185108|CD1E	5.0	-1.0	1	21	334	354	UUGACAGAAGAUAGAGAGCAC	::::::.: :.::.: :.::	UUGCUCUUUUUUUUUUUUUAA	Cleavage		1
ath-miR157c-5p	NM_001142432|MORF4L2	5.0	-1.0	1	21	472	492	UUGACAGAAGAUAGAGAGCAC	:: .::::::::. ::::	AGGCAUUCUAUCUUUGCUCAA	Cleavage		1
ath-miR157c-5p	NM_001018008|TPM1	5.0	-1.0	1	21	304	324	UUGACAGAAGAUAGAGAGCAC	::.:.:::::.: ::: ::.	AUGUUUUCUAUUUCCUGACAG	Cleavage		1
ath-miR157c-5p	NM_001042587|CD1E	5.0	-1.0	1	21	524	544	UUGACAGAAGAUAGAGAGCAC	::::::.: :.::.: :.::	UUGCUCUUUUUUUUUUUUUAA	Cleavage		1
ath-miR157c-5p	NM_005839|SRRM1	5.0	-1.0	1	21	689	709	UUGACAGAAGAUAGAGAGCAC	::.:.:.: ::::.::: ::	UUGUUUUUUUUCUUUUGUAAA	Cleavage		1
ath-miR157c-5p	NM_130782|RGS18	5.0	-1.0	1	21	435	455	UUGACAGAAGAUAGAGAGCAC	::.::::: :.::.:: .::	AUGUUCUCUUUUUUUUGGUAA	Cleavage		1
ath-miR157c-5p	NM_001163474|ZNF746	5.0	-1.0	1	21	253	273	UUGACAGAAGAUAGAGAGCAC	::.:.:.:.:.::.: :.::	UUGUUUUUUGUUUUUUUUUAA	Cleavage		1
ath-miR157c-5p	NM_017772|TBC1D22B	5.0	-1.0	1	21	348	368	UUGACAGAAGAUAGAGAGCAC	::::.:.: :.::.::: ::	UUGCUUUUUUUUUUUUGUGAA	Cleavage		1
ath-miR157c-5p	NM_013238|DNAJC15	5.0	-1.0	1	21	161	181	UUGACAGAAGAUAGAGAGCAC	::::.:.:::. ::: :.::	UUGCUUUUUAUUAUCUUUUAA	Cleavage		1
ath-miR157c-5p	NM_017684|VPS13C	5.0	-1.0	1	21	841	861	UUGACAGAAGAUAGAGAGCAC	::.:.:::::.:::: :. :	AUGUUUUCUAUUUUCUUUUCA	Cleavage		1
ath-miR157c-5p	NM_001199876|SERF2	5.0	-1.0	1	21	476	496	UUGACAGAAGAUAGAGAGCAC	:: : ::.: ::::::::::	GUUCACUUUCUCUUCUGUCAU	Cleavage		1
ath-miR157c-5p	NM_015635|GAPVD1	5.0	-1.0	1	21	1419	1439	UUGACAGAAGAUAGAGAGCAC	:::::::.:. ::::::	AGGCUCUCUGUUGUCUGUCUC	Cleavage		1
ath-miR157c-5p	NM_001199878|SERF2	5.0	-1.0	1	21	675	695	UUGACAGAAGAUAGAGAGCAC	:: : ::.: ::::::::::	GUUCACUUUCUCUUCUGUCAU	Cleavage		1
ath-miR157c-5p	NM_012420|IFIT5	5.0	-1.0	1	21	706	726	UUGACAGAAGAUAGAGAGCAC	::.::::: :.::.: :.::	UUGUUCUCUUUUUUUUUUUAA	Cleavage		1
ath-miR157c-5p	NM_003326|TNFSF4	5.0	-1.0	1	21	1498	1518	UUGACAGAAGAUAGAGAGCAC	::.:.:::::.: :: :.::	CUGUUUUCUAUUUCCUCUUAA	Cleavage		1

## Sheet: ath-miR157d
miRNA_Acc.	Target_Acc.	Expectation	UPE$	miRNA_start	miRNA_end	Target_start	Target_end	miRNA_aligned_fragment	alignment	Target_aligned_fragment	Inhibition	Target_Desc.	Multiplicity
ath-miR157d	NM_001031848|SERPINB8	1.5	-1.0	1	20	220	239	UGACAGAAGAUAGAGAGCAC	::::::.:.::::.:::::	AUGCUCUUUGUCUUUUGUCA	Cleavage		1
ath-miR157d	NM_007021|C10orf10	2.0	-1.0	1	20	1049	1068	UGACAGAAGAUAGAGAGCAC	::.:.:::.::::::::.:	AUGUUUUCUGUCUUCUGUUA	Cleavage		1
ath-miR157d	NM_000599|IGFBP5	2.5	-1.0	1	20	4588	4607	UGACAGAAGAUAGAGAGCAC	:: :::.:.::::.:::::	UUGAUCUUUGUCUUUUGUCA	Cleavage		1
ath-miR157d	NM_001017930|DCAF8L1	3.0	-1.0	1	20	95	114	UGACAGAAGAUAGAGAGCAC	::::.:.:.::::::::.	UUGCUUUUUGUCUUCUGUUU	Cleavage		1
ath-miR157d	NM_016396|CTDSPL2	3.0	-1.0	1	20	1954	1973	UGACAGAAGAUAGAGAGCAC	:::: :.:.:::::::::	AUGCUGUUUGUCUUCUGUCU	Cleavage		1
ath-miR157d	NM_001143757|LRRC27	3.0	-1.0	1	20	1020	1039	UGACAGAAGAUAGAGAGCAC	:::: :.:.:::::::::	UUGCUGUUUGUCUUCUGUCU	Cleavage		1
ath-miR157d	NM_016390|C9orf114	3.0	-1.0	1	20	517	536	UGACAGAAGAUAGAGAGCAC	::. ::::: :::::::::	CUGUCCUCUAACUUCUGUCA	Translation		1
ath-miR157d	NM_183065|TMEM107	3.5	-1.0	1	20	968	987	UGACAGAAGAUAGAGAGCAC	: :::::.:.:.::.::::.	GGGCUCUUUGUUUUUUGUCG	Cleavage		1
ath-miR157d	NM_001114123|ELK1	3.5	-1.0	1	20	193	212	UGACAGAAGAUAGAGAGCAC	.:::::.:.::::::::	AACUUCUCUGUUUUCUGUCA	Cleavage		1
ath-miR157d	NM_001257168|ELK1	3.5	-1.0	1	20	314	333	UGACAGAAGAUAGAGAGCAC	.:::::.:.::::::::	AACUUCUCUGUUUUCUGUCA	Cleavage		1
ath-miR157d	NM_014219|KIR2DL2	3.5	-1.0	1	20	415	434	UGACAGAAGAUAGAGAGCAC	:::.:: .::::::::::	UAGCUUUCAGUCUUCUGUCA	Cleavage		1
ath-miR157d	NM_014218|KIR2DL1	3.5	-1.0	1	20	415	434	UGACAGAAGAUAGAGAGCAC	:::.:: .::::::::::	UAGCUUUCAGUCUUCUGUCA	Cleavage		1
ath-miR157d	NM_031432|UCK1	3.5	-1.0	1	20	487	506	UGACAGAAGAUAGAGAGCAC	::.:.:::.:.::::::.	AUGUUUUCUGUUUUCUGUUU	Cleavage		1
ath-miR157d	NM_001135954|UCK1	3.5	-1.0	1	20	620	639	UGACAGAAGAUAGAGAGCAC	::.:.:::.:.::::::.	AUGUUUUCUGUUUUCUGUUU	Cleavage		1
ath-miR157d	NM_080652|TMEM41A	3.5	-1.0	1	20	771	790	UGACAGAAGAUAGAGAGCAC	:::::. :::::::::.:	CCGCUCUUCAUCUUCUGUUA	Cleavage		1
ath-miR157d	NM_018235|CNDP2	3.5	-1.0	1	20	807	826	UGACAGAAGAUAGAGAGCAC	::::.:::. ::::::::	AUGCUUUCUGCCUUCUGUCU	Translation		1
ath-miR157d	NM_014873|LPGAT1	3.5	-1.0	1	20	2603	2622	UGACAGAAGAUAGAGAGCAC	::.::::: ::::::::.	AUGUUCUCUCUCUUCUGUUU	Translation		1
ath-miR157d	NM_001201477|NETO2	3.5	-1.0	1	20	1545	1564	UGACAGAAGAUAGAGAGCAC	::.:.::::: ::.:::.:	UUGUUUUCUAUAUUUUGUUA	Cleavage		2
ath-miR157d	NM_001267706|CD274	3.5	-1.0	1	20	2008	2027	UGACAGAAGAUAGAGAGCAC	::.:.:::. .::::::::	UUGUUUUCUGCUUUCUGUCA	Translation		1
ath-miR157d	NM_005737|ARL4C	3.5	-1.0	1	20	2044	2063	UGACAGAAGAUAGAGAGCAC	::::.:.: ::::.::::.	CUGCUUUUUCUCUUUUGUCG	Translation		1
ath-miR157d	NM_001040151|SCN3B	3.5	-1.0	1	20	2981	3000	UGACAGAAGAUAGAGAGCAC	::.:::: ::::::: :::	AUGUUCUCCAUCUUCUCUCA	Cleavage		1
ath-miR157d	NM_001128933|SYNPO2	3.5	-1.0	1	20	1602	1621	UGACAGAAGAUAGAGAGCAC	::::::.: ::: ::::::	CUGCUCUUUUUCUGCUGUCA	Translation		1
ath-miR157d	NM_181787|DPY19L4	3.5	-1.0	1	20	1385	1404	UGACAGAAGAUAGAGAGCAC	:: :::.:::.::::::.:	GUUGUCUUUAUUUUCUGUUA	Cleavage		2
ath-miR157d	NM_018718|CEP41	3.5	-1.0	1	20	4222	4241	UGACAGAAGAUAGAGAGCAC	:::: .:::::::::::	AAGCUCGUUAUCUUCUGUCC	Cleavage		1
ath-miR157d	NM_001008801|ZNF468	3.5	-1.0	1	20	1669	1688	UGACAGAAGAUAGAGAGCAC	:: ::::::::::::: :	AUGGUCUCUAUCUUCUGACU	Cleavage		1
ath-miR157d	NM_001277120|ZNF468	3.5	-1.0	1	20	2972	2991	UGACAGAAGAUAGAGAGCAC	:: ::::::::::::: :	AUGGUCUCUAUCUUCUGACU	Cleavage		1
ath-miR157d	NM_207333|ZNF320	3.5	-1.0	1	20	444	463	UGACAGAAGAUAGAGAGCAC	:: :::: ::::::::::	AUGGUCUCGAUCUUCUGUCC	Cleavage		1
ath-miR157d	NM_014048|MKL2	3.5	-1.0	1	20	1106	1125	UGACAGAAGAUAGAGAGCAC	:: :::: ::::::::::	UGGCCCUCUUUCUUCUGUCA	Translation		1
ath-miR157d	NM_006425|SLU7	3.5	-1.0	1	20	1594	1613	UGACAGAAGAUAGAGAGCAC	::. .:.::::::.:::.:	UUGUAUUUUAUCUUUUGUUA	Cleavage		1
ath-miR157d	NM_001163079|CECR6	3.5	-1.0	1	20	50	69	UGACAGAAGAUAGAGAGCAC	::. .:::: :::::::::	UUGUCUUCUACCUUCUGUCA	Translation		1
ath-miR157d	NM_022465|IKZF4	3.5	-1.0	1	20	212	231	UGACAGAAGAUAGAGAGCAC	: ::.:.:::::::: :::	UUCCUUUUUAUCUUCUCUCA	Cleavage		1
ath-miR157d	NM_001168280|WWTR1	3.5	-1.0	1	20	2277	2296	UGACAGAAGAUAGAGAGCAC	: ::.:.:.::::.:::.:	UUUCUUUUUGUCUUUUGUUA	Cleavage		1
ath-miR157d	NM_001145444|SCAF4	4.0	-1.0	1	20	264	283	UGACAGAAGAUAGAGAGCAC	:::::::::::.::.: :.	GUGCUCUCUAUUUUUUUUUU	Cleavage		1
ath-miR157d	NM_001199623|CIDEC	4.0	-1.0	1	20	318	337	UGACAGAAGAUAGAGAGCAC	:::::::::: :::::: :	GUGCUCUCUACCUUCUGGCC	Translation		1
ath-miR157d	NM_001190821|SMAD7	4.0	-1.0	1	20	403	422	UGACAGAAGAUAGAGAGCAC	:::::::.:.:.:: ::::	GUGCUCUUUGUUUUGUGUCU	Cleavage		1
ath-miR157d	NM_001080469|FBXO46	4.0	-1.0	1	20	941	960	UGACAGAAGAUAGAGAGCAC	:: ::::::.:.::.:::.	GUUCUCUCUGUUUUUUGUUU	Cleavage		1
ath-miR157d	NM_001145006|MUC7	4.0	-1.0	1	20	1029	1048	UGACAGAAGAUAGAGAGCAC	:.:.::::::::::::	GGCAUUUUUAUCUUCUGUCA	Cleavage		1
ath-miR157d	NM_001174068|SYTL4	4.0	-1.0	1	20	327	346	UGACAGAAGAUAGAGAGCAC	::.:.:::::::::::	CAACUUUUUAUCUUCUGUCU	Cleavage		1
ath-miR157d	NM_032352|BRMS1L	4.0	-1.0	1	20	1126	1145	UGACAGAAGAUAGAGAGCAC	:::: ::.:: .::::::.:	GUGCACUUUAAUUUCUGUUA	Translation		1
ath-miR157d	NM_033087|ALG2	4.0	-1.0	1	20	432	451	UGACAGAAGAUAGAGAGCAC	:::.:: ::.:: :::::.:	GUGUUCACUGUCAUCUGUUA	Cleavage		1
ath-miR157d	NM_014372|RNF11	4.0	-1.0	1	20	42	61	UGACAGAAGAUAGAGAGCAC	::: :.:. :::::.:::::	GUGGUUUUGAUCUUUUGUCA	Cleavage		1
ath-miR157d	NM_015691|WWC3	4.0	-1.0	1	20	2875	2894	UGACAGAAGAUAGAGAGCAC	::::.:.:.::.:::::	CAUCUCUUUGUUUUUUGUCA	Cleavage		1
ath-miR157d	NM_001684|ATP2B4	4.0	-1.0	1	20	555	574	UGACAGAAGAUAGAGAGCAC	:.:::.:.::::.::::	AAGUUCUUUGUCUUUUGUCU	Cleavage		1
ath-miR157d	NM_001001396|ATP2B4	4.0	-1.0	1	20	838	857	UGACAGAAGAUAGAGAGCAC	:.:::.:.::::.::::	AAGUUCUUUGUCUUUUGUCU	Cleavage		1
ath-miR157d	NM_032012|TMEM245	4.0	-1.0	1	20	4024	4043	UGACAGAAGAUAGAGAGCAC	: :.:::.: :.::::::::	GAGUUCUUUUUUUUCUGUCA	Translation		1
ath-miR157d	NM_001142386|PDK3	4.0	-1.0	1	20	4083	4102	UGACAGAAGAUAGAGAGCAC	:::::::.:: ::::::	UGGCUCUCUGUCAUCUGUCC	Cleavage		1
ath-miR157d	NM_006217|SERPINI2	4.0	-1.0	1	20	79	98	UGACAGAAGAUAGAGAGCAC	:::::: :::::: ::::	UUGCUCUAUAUCUUAUGUCU	Cleavage		1
ath-miR157d	NM_000851|GSTM5	4.0	-1.0	1	20	476	495	UGACAGAAGAUAGAGAGCAC	:.:.:.:.::::::::..	UGGUUUUUUGUCUUCUGUUG	Cleavage		1
ath-miR157d	NM_001256317|TMPRSS3	4.0	-1.0	1	20	179	198	UGACAGAAGAUAGAGAGCAC	::::.:.:.:.::.:::.	CUGCUUUUUGUUUUUUGUUU	Cleavage		1
ath-miR157d	NM_018223|CHFR	4.0	-1.0	1	20	1012	1031	UGACAGAAGAUAGAGAGCAC	:.:.:.::::::.:::..	AAGUUUUUUAUCUUUUGUUG	Cleavage		1
ath-miR157d	NM_014940|MON1B	4.0	-1.0	1	20	44	63	UGACAGAAGAUAGAGAGCAC	::.:.:.:: ::::::::	UUGUUUUUUACCUUCUGUCU	Translation		1
ath-miR157d	NM_024666|AAGAB	4.0	-1.0	1	20	1029	1048	UGACAGAAGAUAGAGAGCAC	::.:::.:::: :.::::	UUGUUCUUUAUCCUUUGUCU	Cleavage		1
ath-miR157d	NM_001144824|ZNF234	4.0	-1.0	1	20	137	156	UGACAGAAGAUAGAGAGCAC	::.:.:.:::.::.:::.	UUGUUUUUUAUUUUUUGUUU	Cleavage		1
ath-miR157d	NM_016157|TRO	4.0	-1.0	1	20	35	54	UGACAGAAGAUAGAGAGCAC	::::.:::.: : ::::::	UUGCUUUCUGUGUGCUGUCA	Cleavage		1
ath-miR157d	NM_001258247|TMEM218	4.0	-1.0	1	20	663	682	UGACAGAAGAUAGAGAGCAC	::.:.:.:.:.::.::::	UUGUUUUUUGUUUUUUGUCU	Cleavage		2
ath-miR157d	NM_152756|RICTOR	4.0	-1.0	1	20	286	305	UGACAGAAGAUAGAGAGCAC	:.:.:::::.:::: :::	AGGUUUUCUAUUUUCUUUCA	Cleavage		1
ath-miR157d	NM_178812|MTDH	4.0	-1.0	1	20	4984	5003	UGACAGAAGAUAGAGAGCAC	::::.:.:.:.::.:::.	UUGCUUUUUGUUUUUUGUUU	Cleavage		1
ath-miR157d	NM_015035|ZHX3	4.0	-1.0	1	20	5205	5224	UGACAGAAGAUAGAGAGCAC	::::.:.:: :::::::.	AUGCUUUUUAACUUCUGUUC	Translation		1
ath-miR157d	NM_001039705|TRO	4.0	-1.0	1	20	181	200	UGACAGAAGAUAGAGAGCAC	::::.:::.: : ::::::	UUGCUUUCUGUGUGCUGUCA	Cleavage		1
ath-miR157d	NM_018079|SRBD1	4.0	-1.0	1	20	258	277	UGACAGAAGAUAGAGAGCAC	::.:.:.:::.::.::: :	UUGUUUUUUAUUUUUUGUAA	Cleavage		1
ath-miR157d	NM_001168338|PLG	4.0	-1.0	1	20	448	467	UGACAGAAGAUAGAGAGCAC	::::.:::::.::.: :..	UUGCUUUCUAUUUUUUCUUG	Cleavage		1
ath-miR157d	NM_001838|CCR7	4.0	-1.0	1	20	812	831	UGACAGAAGAUAGAGAGCAC	::.:::.:.:. :.:::::	UUGUUCUUUGUUCUUUGUCA	Cleavage		1
ath-miR157d	NM_001193536|DOCK8	4.0	-1.0	1	20	753	772	UGACAGAAGAUAGAGAGCAC	::::.:.: :::: :::::	UUGCUUUUUUUCUUAUGUCA	Translation		1
ath-miR157d	NM_025164|SIK3	4.0	-1.0	1	20	232	251	UGACAGAAGAUAGAGAGCAC	::.:::: :::::.::: :	AUGUUCUCCAUCUUUUGUGA	Cleavage		1
ath-miR157d	NM_002665|PLGLB2	4.0	-1.0	1	20	567	586	UGACAGAAGAUAGAGAGCAC	::::.:::::.::.: :..	UUGCUUUCUAUUUUUUCUUG	Cleavage		1
ath-miR157d	NM_015233|MTUS2	4.0	-1.0	1	20	2255	2274	UGACAGAAGAUAGAGAGCAC	::.:.:.: ::::.:::.:	UUGUUUUUUUUCUUUUGUUA	Translation		1
ath-miR157d	NM_001025247|TAF5L	4.0	-1.0	1	20	1242	1261	UGACAGAAGAUAGAGAGCAC	::::.:: ::.:::::: :	UUGCUUUCGAUUUUCUGUAA	Cleavage		1
ath-miR157d	NM_001193388|UNKL	4.0	-1.0	1	20	429	448	UGACAGAAGAUAGAGAGCAC	::::.:::.:.::.: :.:	CUGCUUUCUGUUUUUUUUUA	Cleavage		1
ath-miR157d	NM_014970|KIFAP3	4.0	-1.0	1	20	152	171	UGACAGAAGAUAGAGAGCAC	: ::::.::::::::.:	AGCCCCUCUGUCUUCUGUUA	Cleavage		1
ath-miR157d	NM_001199876|SERF2	4.0	-1.0	1	20	476	495	UGACAGAAGAUAGAGAGCAC	:: : ::.: ::::::::::	GUUCACUUUCUCUUCUGUCA	Translation		1
ath-miR157d	NM_001199878|SERF2	4.0	-1.0	1	20	675	694	UGACAGAAGAUAGAGAGCAC	:: : ::.: ::::::::::	GUUCACUUUCUCUUCUGUCA	Translation		1
ath-miR157d	NM_001114982|TP63	4.0	-1.0	1	20	1213	1232	UGACAGAAGAUAGAGAGCAC	:: :: :::.::::::::	CAGCACUGUAUUUUCUGUCA	Cleavage		1
ath-miR157d	NM_001112741|KCNC1	4.0	-1.0	1	20	360	379	UGACAGAAGAUAGAGAGCAC	:: ::::::.:::: :::	AAGCCCUCUAUUUUCUUUCA	Cleavage		1
ath-miR157d	NM_001207024|M6PR	4.0	-1.0	1	20	168	187	UGACAGAAGAUAGAGAGCAC	::.:: .:::.::::::.	UUGUUCCUUAUUUUCUGUUU	Cleavage		1
ath-miR157d	NM_015221|DNMBP	4.0	-1.0	1	20	672	691	UGACAGAAGAUAGAGAGCAC	: :::.:::.::::::..	AGGGUCUUUAUUUUCUGUUG	Cleavage		1
ath-miR157d	NM_139169|TRUB1	4.0	-1.0	1	20	466	485	UGACAGAAGAUAGAGAGCAC	:: ::::: ::::::::.	UUGAUCUCUUUCUUCUGUUU	Translation		1
ath-miR157d	NM_001981|EPS15	4.0	-1.0	1	20	1924	1943	UGACAGAAGAUAGAGAGCAC	: :.:.::::::.:::.:	UAGAUUUUUAUCUUUUGUUA	Cleavage		1
ath-miR157d	NM_012448|STAT5B	4.0	-1.0	1	20	2143	2162	UGACAGAAGAUAGAGAGCAC	::: .:::::::::: ::	CUGCGUUCUAUCUUCUCUCU	Cleavage		1
ath-miR157d	NM_198557|RBM43	4.0	-1.0	1	20	2047	2066	UGACAGAAGAUAGAGAGCAC	::. .:.:::.:::::::	AUGUAUUUUAUUUUCUGUCC	Cleavage		1
ath-miR157d	NM_001085487|MYSM1	4.0	-1.0	1	20	3717	3736	UGACAGAAGAUAGAGAGCAC	::::: : .:::::::::	CUGCUCCCAGUCUUCUGUCC	Cleavage		2
ath-miR157d	NM_014848|SV2B	4.0	-1.0	1	20	7779	7797	UGACAGAAGAUAGAGAGCAC	::: :::::::.::.:::..	GUG-UCUCUAUUUUUUGUUG	Cleavage		1
ath-miR157d	NM_024784|ZBTB3	4.0	-1.0	1	20	352	371	UGACAGAAGAUAGAGAGCAC	:: :::: :::::::: ::	AUGGUCUCGAUCUUCUGACA	Cleavage		1
ath-miR157d	NM_001195220|ZNF783	4.5	-1.0	1	20	152	171	UGACAGAAGAUAGAGAGCAC	:::::.:::.:.: ::::.	GUGCUUUCUGUUUCCUGUUU	Cleavage		1
ath-miR157d	NM_015527|TBC1D10B	4.5	-1.0	1	20	490	511	UGACAGAAGAUAGA--GAGCAC	:::::: :.:.:::::::::	GUGCUCGCUUUGUCUUCUGUCC	Cleavage		1
ath-miR157d	NM_181787|DPY19L4	4.5	-1.0	1	20	1321	1340	UGACAGAAGAUAGAGAGCAC	:::.:::.::::::.:	AUUGUCUUUAUUUUCUGUUA	Cleavage		2
ath-miR157d	NM_000611|CD59	4.5	-1.0	1	20	1461	1480	UGACAGAAGAUAGAGAGCAC	::::::: :.:. :::::.:	GUGCUCUGUGUUCUCUGUUA	Cleavage		1
ath-miR157d	NM_003162|STRN	4.5	-1.0	1	20	986	1005	UGACAGAAGAUAGAGAGCAC	:::::::.: :. :.:::::	GUGCUCUUUCUUCUUUGUCA	Translation		1
ath-miR157d	NM_000261|MYOC	4.5	-1.0	1	20	204	223	UGACAGAAGAUAGAGAGCAC	::.::::::::::::	AUAUCCUUUAUCUUCUGUCA	Cleavage		1
ath-miR157d	NM_198935|SS18L1	4.5	-1.0	1	20	2547	2566	UGACAGAAGAUAGAGAGCAC	.::::::::::::::	CAUUAUUCUAUCUUCUGUCA	Cleavage		1
ath-miR157d	NM_001105193|AMER3	4.5	-1.0	1	20	66	85	UGACAGAAGAUAGAGAGCAC	::::::::::.::::	CAAAUCUCUAUCUUUUGUCC	Cleavage		1
ath-miR157d	NM_001007793|BUB3	4.5	-1.0	1	20	93	112	UGACAGAAGAUAGAGAGCAC	.:::::.:.:::::::	GAUUUCUCUGUUUUCUGUCU	Cleavage		1
ath-miR157d	NM_004725|BUB3	4.5	-1.0	1	20	1314	1333	UGACAGAAGAUAGAGAGCAC	.:::::.:.:::::::	GAUUUCUCUGUUUUCUGUCU	Cleavage		1
ath-miR157d	NM_152609|CNST	4.5	-1.0	1	20	1270	1289	UGACAGAAGAUAGAGAGCAC	::: :::.:::.: :::::	GUGAUCUUUAUUUCCUGUCU	Cleavage		1
ath-miR157d	NM_001145306|CDK6	4.5	-1.0	1	20	4627	4646	UGACAGAAGAUAGAGAGCAC	:::::::::::::: :	GGUCUCUCUAUCUUCUGACC	Cleavage		1
ath-miR157d	NM_002107|H3F3A	4.5	-1.0	1	20	465	484	UGACAGAAGAUAGAGAGCAC	::.: :::.::::::::	AUGUUGUCUGUCUUCUGUGC	Cleavage		1
ath-miR157d	NM_001029870|SOWAHB	4.5	-1.0	1	20	411	430	UGACAGAAGAUAGAGAGCAC	:::::::. :::::::.	UAGCUCUCUGGCUUCUGUUC	Translation		1
ath-miR157d	NM_001164095|COPS7A	4.5	-1.0	1	20	191	210	UGACAGAAGAUAGAGAGCAC	:: ::.:::.:.::.::: :	GUACUUUCUGUUUUUUGUGA	Cleavage		1
ath-miR157d	NM_006602|TCFL5	4.5	-1.0	1	20	841	860	UGACAGAAGAUAGAGAGCAC	.:::.:::.::.:::.:	AAAUUCUUUAUUUUUUGUUA	Cleavage		1
ath-miR157d	NM_144625|WDR64	4.5	-1.0	1	20	212	231	UGACAGAAGAUAGAGAGCAC	:::.:. .:::.: ::::::	GUGUUUCUUAUUUACUGUCA	Cleavage		1
ath-miR157d	NM_018325|C9orf72	4.5	-1.0	1	20	373	392	UGACAGAAGAUAGAGAGCAC	::.::::::::.:: ::	UGACUUUCUAUCUUUUGGCA	Cleavage		1
ath-miR157d	NM_007325|GRIA3	4.5	-1.0	1	20	573	592	UGACAGAAGAUAGAGAGCAC	:::: ::::::.: :: :::	GUGCACUCUAUUUCCUUUCA	Cleavage		1
ath-miR157d	NM_178313|SPTBN1	4.5	-1.0	1	20	1351	1370	UGACAGAAGAUAGAGAGCAC	:: .:.:.: ::::.:::::	GUCUUUUUUUUCUUUUGUCA	Translation		1
ath-miR157d	NM_015635|GAPVD1	4.5	-1.0	1	20	1419	1438	UGACAGAAGAUAGAGAGCAC	:::::::.:. ::::::	AGGCUCUCUGUUGUCUGUCU	Cleavage		1
ath-miR157d	NM_001206557|KIAA1432	4.5	-1.0	1	20	399	418	UGACAGAAGAUAGAGAGCAC	:::::. :::: :::::::	GUGCUUGCUAUAGUCUGUCA	Cleavage		1
ath-miR157d	NM_021809|TGIF2	4.5	-1.0	1	20	2467	2486	UGACAGAAGAUAGAGAGCAC	.:.:.:.::::.:::::	AACUUUUUUGUCUUUUGUCA	Cleavage		2
ath-miR157d	NM_021809|TGIF2	4.5	-1.0	1	20	1371	1390	UGACAGAAGAUAGAGAGCAC	::.:.:.:.:.::.:::.	UUGUUUUUUGUUUUUUGUUU	Cleavage		2
ath-miR157d	NM_004236|COPS2	4.5	-1.0	1	20	2222	2241	UGACAGAAGAUAGAGAGCAC	: :.:::.: :.::::::.:	GCGUUCUUUUUUUUCUGUUA	Translation		1
ath-miR157d	NM_001012761|RGMB	4.5	-1.0	1	20	17	36	UGACAGAAGAUAGAGAGCAC	:.:.:.:::.::.::::	UGGUUUUUUAUUUUUUGUCU	Cleavage		1
ath-miR157d	NM_001256164|TMCO1	4.5	-1.0	1	20	7	26	UGACAGAAGAUAGAGAGCAC	::::.:::.:::: :::	GAACUCUUUAUUUUCUAUCA	Cleavage		1
ath-miR157d	NM_001163|APBA1	4.5	-1.0	1	20	3712	3731	UGACAGAAGAUAGAGAGCAC	::::: ::::::::: :.:	GUGCUAUCUAUCUUCCUUUA	Cleavage		1
ath-miR157d	NM_000268|NF2	4.5	-1.0	1	20	3470	3489	UGACAGAAGAUAGAGAGCAC	:::::: :.::.:::::	UCCCUCUCUUUUUUUUGUCA	Translation		1
ath-miR157d	NM_181828|NF2	4.5	-1.0	1	20	3530	3549	UGACAGAAGAUAGAGAGCAC	:::::: :.::.:::::	UCCCUCUCUUUUUUUUGUCA	Translation		1
ath-miR157d	NM_181832|NF2	4.5	-1.0	1	20	3545	3564	UGACAGAAGAUAGAGAGCAC	:::::: :.::.:::::	UCCCUCUCUUUUUUUUGUCA	Translation		1
ath-miR157d	NM_198450|APOOL	4.5	-1.0	1	20	1396	1415	UGACAGAAGAUAGAGAGCAC	:: ::::::.:::: :: ::	GUCCUCUCUGUCUUGUGACA	Cleavage		1
ath-miR157d	NM_006252|PRKAA2	4.5	-1.0	1	20	899	918	UGACAGAAGAUAGAGAGCAC	:: :::.:::.::::::	UUGAUCUUUAUUUUCUGUGU	Cleavage		1
ath-miR157d	NM_021030|ZNF14	4.5	-1.0	1	20	246	265	UGACAGAAGAUAGAGAGCAC	::.:.:.:.:.::.:::.	UUGUUUUUUGUUUUUUGUUU	Cleavage		1
ath-miR157d	NM_014399|TSPAN13	4.5	-1.0	1	20	947	966	UGACAGAAGAUAGAGAGCAC	::::: ::: ::::::.:	UGGCUCUGUAUAUUCUGUUA	Cleavage		1
ath-miR157d	NM_017850|C1orf109	4.5	-1.0	1	20	401	420	UGACAGAAGAUAGAGAGCAC	:.:.: :.::::.:::::	UGGUUUUGUGUCUUUUGUCA	Cleavage		1
ath-miR157d	NM_017758|ALKBH5	4.5	-1.0	1	20	96	115	UGACAGAAGAUAGAGAGCAC	::.:.:.:.:.::.:::.	UUGUUUUUUGUUUUUUGUUU	Cleavage		1
ath-miR157d	NM_001163474|ZNF746	4.5	-1.0	1	20	246	265	UGACAGAAGAUAGAGAGCAC	::.:.:.:.:.::.:::.	UUGUUUUUUGUUUUUUGUUU	Cleavage		1
ath-miR157d	NM_001198952|RNF103	4.5	-1.0	1	20	712	731	UGACAGAAGAUAGAGAGCAC	::.:::::.:: :.:::.	UUGUUCUCUGUCAUUUGUUU	Cleavage		1
ath-miR157d	NM_001795|CDH5	4.5	-1.0	1	20	929	948	UGACAGAAGAUAGAGAGCAC	:::::::: ::::.: ::	AUGCUCUCUUUCUUUUCUCU	Translation		1
ath-miR157d	NM_017684|VPS13C	4.5	-1.0	1	20	841	860	UGACAGAAGAUAGAGAGCAC	::.:.:::::.:::: :.	AUGUUUUCUAUUUUCUUUUC	Cleavage		1
ath-miR157d	NM_014563|TRAPPC2	4.5	-1.0	1	20	933	952	UGACAGAAGAUAGAGAGCAC	::.:.:.:.:.::.:::.	UUGUUUUUUGUUUUUUGUUU	Cleavage		1
ath-miR157d	NM_017744|ST7L	4.5	-1.0	1	20	1987	2006	UGACAGAAGAUAGAGAGCAC	::.:.:.:.:.::.:::.	UUGUUUUUUGUUUUUUGUUU	Cleavage		1
ath-miR157d	NM_207304|MBNL2	4.5	-1.0	1	20	1810	1829	UGACAGAAGAUAGAGAGCAC	::.:.::: :.::::::.	UUGUUUUCUUUUUUCUGUUU	Translation		1
ath-miR157d	NM_144778|MBNL2	4.5	-1.0	1	20	1923	1942	UGACAGAAGAUAGAGAGCAC	::.:.::: :.::::::.	UUGUUUUCUUUUUUCUGUUU	Translation		1
ath-miR157d	NM_000610|CD44	4.5	-1.0	1	20	873	892	UGACAGAAGAUAGAGAGCAC	::.:.:.:.:.::.:::.	UUGUUUUUUGUUUUUUGUUU	Cleavage		1
ath-miR157d	NM_018013|SOBP	4.5	-1.0	1	20	1988	2007	UGACAGAAGAUAGAGAGCAC	::.:.:.:.:.::.:::.	UUGUUUUUUGUUUUUUGUUU	Cleavage		2
ath-miR157d	NM_001001392|CD44	4.5	-1.0	1	20	919	938	UGACAGAAGAUAGAGAGCAC	::.:.:.:.:.::.:::.	UUGUUUUUUGUUUUUUGUUU	Cleavage		1
ath-miR157d	NM_130831|OPA1	4.5	-1.0	1	20	285	304	UGACAGAAGAUAGAGAGCAC	::.:::::.:.: .::::	UUGUUCUCUGUUUGUUGUCU	Cleavage		1
ath-miR157d	NM_020162|DHX33	4.5	-1.0	1	20	1835	1854	UGACAGAAGAUAGAGAGCAC	::.:.:.:.:.::.:::.	UUGUUUUUUGUUUUUUGUUU	Cleavage		1
ath-miR157d	NM_052874|STX1B	4.5	-1.0	1	20	929	948	UGACAGAAGAUAGAGAGCAC	::.:.:.:.:.::.:::.	UUGUUUUUUGUUUUUUGUUU	Cleavage		1
ath-miR157d	NM_012405|ICMT	4.5	-1.0	1	20	949	968	UGACAGAAGAUAGAGAGCAC	::.:.:::.: ::::::.	UUGUUUUCUGUGUUCUGUUC	Cleavage		1
ath-miR157d	NM_174911|FAM84B	4.5	-1.0	1	20	3462	3481	UGACAGAAGAUAGAGAGCAC	::.:.:::::.::.: ::	UUGUUUUCUAUUUUUUUUCU	Cleavage		1
ath-miR157d	NM_015044|GGA2	4.5	-1.0	1	20	2611	2630	UGACAGAAGAUAGAGAGCAC	::::::.: :: ::::::	CUGCUCUUUUUCCUCUGUCU	Translation		1
ath-miR157d	NM_022751|GAREM	4.5	-1.0	1	20	2589	2608	UGACAGAAGAUAGAGAGCAC	::.:.:.:.:.::.:::.	UUGUUUUUUGUUUUUUGUUU	Cleavage		1
ath-miR157d	NM_006060|IKZF1	4.5	-1.0	1	20	127	146	UGACAGAAGAUAGAGAGCAC	::.:.:.:.:.::.:::.	CUGUUUUUUGUUUUUUGUUU	Cleavage		1
ath-miR157d	NM_017712|PGPEP1	4.5	-1.0	1	20	546	565	UGACAGAAGAUAGAGAGCAC	::::.::: :::::: ::	UUGCUUUCUUUCUUCUCUCU	Translation		1
ath-miR157d	NM_015134|MPRIP	4.5	-1.0	1	20	4291	4310	UGACAGAAGAUAGAGAGCAC	::.:.:.:.:.::.:::.	UUGUUUUUUGUUUUUUGUUU	Cleavage		1
ath-miR157d	NM_201274|MPRIP	4.5	-1.0	1	20	4393	4412	UGACAGAAGAUAGAGAGCAC	::.:.:.:.:.::.:::.	UUGUUUUUUGUUUUUUGUUU	Cleavage		1
ath-miR157d	NM_001039960|SLC4A8	4.5	-1.0	1	20	6006	6025	UGACAGAAGAUAGAGAGCAC	::.:.:.:.:.::.:::.	UUGUUUUUUGUUUUUUGUUU	Cleavage		1
ath-miR157d	NM_001202543|CUX1	4.5	-1.0	1	20	2923	2942	UGACAGAAGAUAGAGAGCAC	::.:.::: :.::::::.	UUGUUUUCUCUUUUCUGUUU	Translation		1
ath-miR157d	NM_020772|NUFIP2	4.5	-1.0	1	20	261	280	UGACAGAAGAUAGAGAGCAC	:.:.:.: ::::::::.:	AGGUUUUUUUUCUUCUGUUA	Translation		1
ath-miR157d	NM_006576|AVIL	4.5	-1.0	1	20	137	156	UGACAGAAGAUAGAGAGCAC	::.:::: ::.::.: :::	AUGUUCUCCAUUUUUUCUCA	Cleavage		1
ath-miR157d	NM_001018008|TPM1	4.5	-1.0	1	20	304	323	UGACAGAAGAUAGAGAGCAC	::.:.:::::.: ::: ::	AUGUUUUCUAUUUCCUGACA	Cleavage		1
ath-miR157d	NM_001111077|EZR	4.5	-1.0	1	20	731	750	UGACAGAAGAUAGAGAGCAC	::.::: ::: ::.:::.:	UUGUUCUGUAUAUUUUGUUA	Cleavage		1
ath-miR157d	NM_002235|KCNA6	5.0	-1.0	1	20	2338	2357	UGACAGAAGAUAGAGAGCAC	:: ::::::::::::::	GUUCUCUCUAUCUUCUGCUU	Cleavage		1
ath-miR157d	NM_001201477|NETO2	5.0	-1.0	1	20	631	650	UGACAGAAGAUAGAGAGCAC	: .:: .:::.:::::: :	UUAUUCCUUAUUUUCUGUGA	Cleavage		2
ath-miR157d	NM_001258247|TMEM218	5.0	-1.0	1	20	1894	1913	UGACAGAAGAUAGAGAGCAC	::.:.:::: .::.:::.	CUGUUUUCUAAUUUUUGUUU	Translation		2
ath-miR157d	NM_001130916|TGFBR1	5.0	-1.0	1	20	4034	4053	UGACAGAAGAUAGAGAGCAC	:: ::.:::.:.::::::	GUACUUUCUGUUUUCUGUAU	Cleavage		2
ath-miR157d	NM_001130916|TGFBR1	5.0	-1.0	1	20	2090	2109	UGACAGAAGAUAGAGAGCAC	::.:.:.: :.::.:::..	UUGUUUUUUUUUUUUUGUUG	Translation		2
ath-miR157d	NM_002396|ME2	5.0	-1.0	1	20	83	102	UGACAGAAGAUAGAGAGCAC	:::.:.:::.: ::.:::.	GUGUUUUCUGUGUUUUGUUC	Cleavage		1
ath-miR157d	NM_001168335|ME2	5.0	-1.0	1	20	228	247	UGACAGAAGAUAGAGAGCAC	:::.:.:::.: ::.:::.	GUGUUUUCUGUGUUUUGUUC	Cleavage		1
ath-miR157d	NM_003105|SORL1	5.0	-1.0	1	20	1239	1258	UGACAGAAGAUAGAGAGCAC	:::::.:.: ::::::: :	GUGCUUUUUUUCUUCUGCCU	Translation		1
ath-miR157d	NM_017672|TRPM7	5.0	-1.0	1	20	1480	1499	UGACAGAAGAUAGAGAGCAC	:::::.:. :::: :::::	GUGCUUUUGAUCUCCUGUCC	Cleavage		1
ath-miR157d	NM_001003792|RBMS3	5.0	-1.0	1	20	937	956	UGACAGAAGAUAGAGAGCAC	:::::.:.::::: : :::	GUGCUUUUUAUCUGCAGUCU	Cleavage		1
ath-miR157d	NM_001142432|MORF4L2	5.0	-1.0	1	20	399	418	UGACAGAAGAUAGAGAGCAC	:::::::.: :.::.: :.:	GUGCUCUUUUUUUUUUUUUA	Translation		1
ath-miR157d	NM_001243722|TP53TG3D	5.0	-1.0	1	20	903	922	UGACAGAAGAUAGAGAGCAC	::::.:.:::::: :::	CUGCUUUUUAUCUUGUGUAU	Cleavage		1
ath-miR157d	NM_016212|TP53TG3	5.0	-1.0	1	20	908	927	UGACAGAAGAUAGAGAGCAC	::::.:.:::::: :::	CUGCUUUUUAUCUUGUGUAU	Cleavage		1
ath-miR157d	NM_001261|CDK9	5.0	-1.0	1	20	28	47	UGACAGAAGAUAGAGAGCAC	:::.:.:.: ::::::: .:	GUGUUUUUUUUCUUCUGCUA	Translation		1
ath-miR157d	NM_006364|SEC23A	5.0	-1.0	1	20	94	113	UGACAGAAGAUAGAGAGCAC	:::::: :::.::.:::	UUGCUCUAUAUUUUUUGUAU	Cleavage		1
ath-miR157d	NM_001205265|TP53TG3B	5.0	-1.0	1	20	1351	1370	UGACAGAAGAUAGAGAGCAC	::::.:.:::::: :::	CUGCUUUUUAUCUUGUGUAU	Cleavage		1
ath-miR157d	NM_153346|BEND2	5.0	-1.0	1	20	1877	1896	UGACAGAAGAUAGAGAGCAC	:::.:.: :::.:: :::.:	GUGUUUUGUAUUUUAUGUUA	Cleavage		1
ath-miR157d	NM_012294|RAPGEF5	5.0	-1.0	1	20	2947	2966	UGACAGAAGAUAGAGAGCAC	::::::.:.:: :::::	UUGCUCUUUGUCAUCUGUAU	Cleavage		1
ath-miR157d	NM_006769|LMO4	5.0	-1.0	1	20	809	828	UGACAGAAGAUAGAGAGCAC	::::.:.: ::::::::	CUGCUUUUUCUCUUCUGUAU	Translation		1
ath-miR157d	NM_020909|EPB41L5	5.0	-1.0	1	20	1383	1403	UGACAGAAGA-UAGAGAGCAC	::::.:::: :.:::::::	UUGCUUUCUAGUUUUCUGUCC	Translation		1
ath-miR157d	NM_001184937|EPB41L5	5.0	-1.0	1	20	1390	1410	UGACAGAAGA-UAGAGAGCAC	::::.:::: :.:::::::	UUGCUUUCUAGUUUUCUGUCC	Translation		1
ath-miR157d	NM_025264|THUMPD2	5.0	-1.0	1	20	225	244	UGACAGAAGAUAGAGAGCAC	.:.::::::::::::	UUAAGUUUUAUCUUCUGUCA	Cleavage		1
ath-miR157d	NM_001012968|SPIN4	5.0	-1.0	1	20	1806	1825	UGACAGAAGAUAGAGAGCAC	:.:.:::::::::::	UGUAUUUUUAUCUUCUGUCU	Cleavage		1
ath-miR157d	NM_018013|SOBP	5.0	-1.0	1	20	1073	1092	UGACAGAAGAUAGAGAGCAC	::.:. :: ::: ::::::	CUGUUUGCUUUCUCCUGUCA	Translation		2
ath-miR157d	NM_001114395|CNTLN	5.0	-1.0	1	20	3084	3105	UGACAGAAGAUAGA--GAGCAC	:::.:. :::.:.::.:::::	GUGUUUAGUCUGUUUUUUGUCA	Cleavage		1
ath-miR157d	NM_001085487|MYSM1	5.0	-1.0	1	20	2437	2458	UGACAGAAGAUAGAG--AGCAC	:::: ::.: ::::.:::::	CUGCUUCCUUUUUCUUUUGUCA	Translation		2
ath-miR157d	NM_001037666|GATSL3	5.0	-1.0	1	20	450	469	UGACAGAAGAUAGAGAGCAC	:::::: ::::::::.	CAUCUCUCUCUCUUCUGUUU	Translation		1
ath-miR157d	NM_001316|CSE1L	5.0	-1.0	1	20	367	386	UGACAGAAGAUAGAGAGCAC	:: ::.: :::.::.::::	GUCCUUUAUAUUUUUUGUCU	Cleavage		1
ath-miR157d	NM_152478|ZNF583	5.0	-1.0	1	20	298	317	UGACAGAAGAUAGAGAGCAC	:.:::::::: :::::	AAAGUUUCUAUCUUGUGUCA	Cleavage		1
ath-miR157d	NM_001554|CYR61	5.0	-1.0	1	20	270	289	UGACAGAAGAUAGAGAGCAC	::.:::.:.::::::.	UGACUUUCUGUUUUCUGUUU	Cleavage		1
ath-miR157d	NM_024558|METTL21D	5.0	-1.0	1	20	895	915	UGACAGAAGAUAGAGAG-CAC	::: ::::::.:.:: :::.:	GUGUCUCUCUGUUUUAUGUUA	Cleavage		1

## Sheet: ath-miR156i
miRNA_Acc.	Target_Acc.	Expectation	UPE$	miRNA_start	miRNA_end	Target_start	Target_end	miRNA_aligned_fragment	alignment	Target_aligned_fragment	Inhibition	Target_Desc.	Multiplicity
ath-miR156i	NM_005737|ARL4C	2.0	-1.0	1	20	2044	2063	UGACAGAAGAGAGAGAGCAG	:::::.:.::::::.::::.	CUGCUUUUUCUCUUUUGUCG	Cleavage		1
ath-miR156i	NM_014873|LPGAT1	2.0	-1.0	1	20	2603	2622	UGACAGAAGAGAGAGAGCAG	::.::::::::::::::.	AUGUUCUCUCUCUUCUGUUU	Cleavage		2
ath-miR156i	NM_001128933|SYNPO2	2.5	-1.0	1	20	1602	1621	UGACAGAAGAGAGAGAGCAG	:::::::.:.::: ::::::	CUGCUCUUUUUCUGCUGUCA	Cleavage		1
ath-miR156i	NM_001031848|SERPINB8	2.5	-1.0	1	20	220	239	UGACAGAAGAGAGAGAGCAG	::::::.: ::::.:::::	AUGCUCUUUGUCUUUUGUCA	Translation		1
ath-miR156i	NM_006241|PPP1R2	2.5	-1.0	1	20	898	917	UGACAGAAGAGAGAGAGCAG	.: ::::: :::::::::::	UUUCUCUCACUCUUCUGUCA	Cleavage		1
ath-miR156i	NM_207645|C11orf87	2.5	-1.0	1	20	3637	3656	UGACAGAAGAGAGAGAGCAG	.::. .:::::.::::::::	UUGUAUUCUCUUUUCUGUCA	Cleavage		1
ath-miR156i	NM_014048|MKL2	2.5	-1.0	1	20	1106	1125	UGACAGAAGAGAGAGAGCAG	:: ::::.::::::::::	UGGCCCUCUUUCUUCUGUCA	Cleavage		1
ath-miR156i	NM_001199876|SERF2	2.5	-1.0	1	20	476	495	UGACAGAAGAGAGAGAGCAG	: : ::.::::::::::::	GUUCACUUUCUCUUCUGUCA	Cleavage		1
ath-miR156i	NM_001199878|SERF2	2.5	-1.0	1	20	675	694	UGACAGAAGAGAGAGAGCAG	: : ::.::::::::::::	GUUCACUUUCUCUUCUGUCA	Cleavage		1
ath-miR156i	NM_006418|OLFM4	3.0	-1.0	1	20	656	675	UGACAGAAGAGAGAGAGCAG	:::::.:.:::.:::: :::	CUGCUUUUUCUUUUCUCUCA	Cleavage		1
ath-miR156i	NM_001193536|DOCK8	3.0	-1.0	1	20	753	772	UGACAGAAGAGAGAGAGCAG	.::::.:.:.:::: :::::	UUGCUUUUUUUCUUAUGUCA	Cleavage		1
ath-miR156i	NM_001202543|CUX1	3.0	-1.0	1	20	2923	2942	UGACAGAAGAGAGAGAGCAG	.::.:.:::::.::::::.	UUGUUUUCUCUUUUCUGUUU	Cleavage		2
ath-miR156i	NM_001277093|ZNF550	3.0	-1.0	1	20	1101	1120	UGACAGAAGAGAGAGAGCAG	.::.:.:. :::::::::::	UUGUUUUUCCUCUUCUGUCA	Cleavage		1
ath-miR156i	NM_001277092|ZNF550	3.0	-1.0	1	20	1663	1682	UGACAGAAGAGAGAGAGCAG	.::.:.:. :::::::::::	UUGUUUUUCCUCUUCUGUCA	Cleavage		1
ath-miR156i	NM_001277091|ZNF550	3.0	-1.0	1	20	2010	2029	UGACAGAAGAGAGAGAGCAG	.::.:.:. :::::::::::	UUGUUUUUCCUCUUCUGUCA	Cleavage		1
ath-miR156i	NM_015233|MTUS2	3.0	-1.0	1	20	2255	2274	UGACAGAAGAGAGAGAGCAG	.::.:.:.:.::::.:::.:	UUGUUUUUUUUCUUUUGUUA	Cleavage		1
ath-miR156i	NM_001277090|ZNF550	3.0	-1.0	1	20	2596	2615	UGACAGAAGAGAGAGAGCAG	.::.:.:. :::::::::::	UUGUUUUUCCUCUUCUGUCA	Cleavage		1
ath-miR156i	NM_152795|HIF3A	3.0	-1.0	1	20	3601	3620	UGACAGAAGAGAGAGAGCAG	:::::: :::: ::.:::::	CUGCUCGCUCUGUUUUGUCA	Cleavage		2
ath-miR156i	NM_020122|KCMF1	3.0	-1.0	1	20	1406	1425	UGACAGAAGAGAGAGAGCAG	:: ::::::.::: ::::::	CUCCUCUCUUUCUCCUGUCA	Cleavage		1
ath-miR156i	NM_032012|TMEM245	3.0	-1.0	1	20	4024	4043	UGACAGAAGAGAGAGAGCAG	:.:::.:.:.::::::::	GAGUUCUUUUUUUUCUGUCA	Cleavage		1
ath-miR156i	NM_007021|C10orf10	3.0	-1.0	1	20	1049	1068	UGACAGAAGAGAGAGAGCAG	::.:.::: ::::::::.:	AUGUUUUCUGUCUUCUGUUA	Translation		1
ath-miR156i	NM_139169|TRUB1	3.0	-1.0	1	20	466	485	UGACAGAAGAGAGAGAGCAG	.:: :::::.::::::::.	UUGAUCUCUUUCUUCUGUUU	Cleavage		1
ath-miR156i	NM_003162|STRN	3.0	-1.0	1	20	986	1005	UGACAGAAGAGAGAGAGCAG	::::::.:::. :.:::::	GUGCUCUUUCUUCUUUGUCA	Cleavage		1
ath-miR156i	NM_002338|LSAMP	3.0	-1.0	1	20	7847	7865	UGACAGAAGAGAGAGAGCAG	:::.: ::::::::::::.:	CUGUU-UCUCUCUUCUGUUA	Cleavage		1
ath-miR156i	NM_001098414|ZNF621	3.0	-1.0	1	20	1928	1947	UGACAGAAGAGAGAGAGCAG	: ::.:::::::::::: :	AUACUUUCUCUCUUCUGUAA	Cleavage		1
ath-miR156i	NM_001184906|FBXL20	3.0	-1.0	1	20	7025	7044	UGACAGAAGAGAGAGAGCAG	.: : .:.::::::::::::	UUACCUUUUCUCUUCUGUCA	Cleavage		1
ath-miR156i	NM_006769|LMO4	3.5	-1.0	1	20	809	828	UGACAGAAGAGAGAGAGCAG	:::::.:.::::::::::	CUGCUUUUUCUCUUCUGUAU	Cleavage		1
ath-miR156i	NM_015044|GGA2	3.5	-1.0	1	20	2611	2630	UGACAGAAGAGAGAGAGCAG	:::::::.:.:: ::::::	CUGCUCUUUUUCCUCUGUCU	Cleavage		1
ath-miR156i	NM_147188|FBXO22	3.5	-1.0	1	20	1409	1428	UGACAGAAGAGAGAGAGCAG	:::::.:. ::.::.:::::	CUGCUUUUCCUUUUUUGUCA	Cleavage		1
ath-miR156i	NM_000555|DCX	3.5	-1.0	1	20	1417	1436	UGACAGAAGAGAGAGAGCAG	:::::.:.:.:.:::::: :	CUGCUUUUUUUUUUCUGUAA	Cleavage		1
ath-miR156i	NM_001037666|GATSL3	3.5	-1.0	1	20	450	469	UGACAGAAGAGAGAGAGCAG	:::::::::::::::.	CAUCUCUCUCUCUUCUGUUU	Cleavage		1
ath-miR156i	NM_003923|FOXH1	3.5	-1.0	1	20	378	397	UGACAGAAGAGAGAGAGCAG	:::: ::::::: ::::::	CUGCCCUCUCUCAUCUGUCU	Cleavage		1
ath-miR156i	NM_001039574|KCNC4	3.5	-1.0	1	20	676	695	UGACAGAAGAGAGAGAGCAG	.::.:::::::: :.::::	UUGUUCUCUCUCCUUUGUCU	Cleavage		1
ath-miR156i	NM_004978|KCNC4	3.5	-1.0	1	20	1339	1358	UGACAGAAGAGAGAGAGCAG	.::.:::::::: :.::::	UUGUUCUCUCUCCUUUGUCU	Cleavage		1
ath-miR156i	NM_207304|MBNL2	3.5	-1.0	1	20	1810	1829	UGACAGAAGAGAGAGAGCAG	.::.:.:::.:.::::::.	UUGUUUUCUUUUUUCUGUUU	Cleavage		2
ath-miR156i	NM_001134793|HYLS1	3.5	-1.0	1	20	234	253	UGACAGAAGAGAGAGAGCAG	::: :::.::: ::.:::::	CUGGUCUUUCUAUUUUGUCA	Cleavage		1
ath-miR156i	NM_144778|MBNL2	3.5	-1.0	1	20	1923	1942	UGACAGAAGAGAGAGAGCAG	.::.:.:::.:.::::::.	UUGUUUUCUUUUUUCUGUUU	Cleavage		2
ath-miR156i	NM_001136265|IFFO2	3.5	-1.0	1	20	1571	1590	UGACAGAAGAGAGAGAGCAG	:: .:::::::.::::::.	CUCUUCUCUCUUUUCUGUUU	Cleavage		1
ath-miR156i	NM_017712|PGPEP1	3.5	-1.0	1	20	546	565	UGACAGAAGAGAGAGAGCAG	.::::.:::.:::::: ::	UUGCUUUCUUUCUUCUCUCU	Cleavage		1
ath-miR156i	NM_198061|CES2	3.5	-1.0	1	20	923	942	UGACAGAAGAGAGAGAGCAG	:::: .:::::::::: ::.	CUGCCUUCUCUCUUCUCUCG	Cleavage		1
ath-miR156i	NM_000379|XDH	3.5	-1.0	1	20	1157	1176	UGACAGAAGAGAGAGAGCAG	::::: :::::::::::	UAGCUCUGUCUCUUCUGUCU	Cleavage		1
ath-miR156i	NM_012081|ELL2	3.5	-1.0	1	20	883	902	UGACAGAAGAGAGAGAGCAG	.::.:.:.:.:::::: :::	UUGUUUUUUUUCUUCUAUCA	Cleavage		1
ath-miR156i	NM_000268|NF2	3.5	-1.0	1	20	3470	3489	UGACAGAAGAGAGAGAGCAG	::::::.:.::.:::::	UCCCUCUCUUUUUUUUGUCA	Cleavage		2
ath-miR156i	NM_181828|NF2	3.5	-1.0	1	20	3530	3549	UGACAGAAGAGAGAGAGCAG	::::::.:.::.:::::	UCCCUCUCUUUUUUUUGUCA	Cleavage		2
ath-miR156i	NM_181832|NF2	3.5	-1.0	1	20	3545	3564	UGACAGAAGAGAGAGAGCAG	::::::.:.::.:::::	UCCCUCUCUUUUUUUUGUCA	Cleavage		2
ath-miR156i	NM_001098512|PRKG1	3.5	-1.0	1	20	3632	3651	UGACAGAAGAGAGAGAGCAG	.::.:::::. .::::::.:	UUGUUCUCUUAUUUCUGUUA	Translation		1
ath-miR156i	NM_001795|CDH5	3.5	-1.0	1	20	929	948	UGACAGAAGAGAGAGAGCAG	::::::::.::::.: ::	AUGCUCUCUUUCUUUUCUCU	Cleavage		1
ath-miR156i	NM_020809|ARHGAP20	3.5	-1.0	1	20	1479	1498	UGACAGAAGAGAGAGAGCAG	::.:::.:::.::.:::.	AUGUUCUUUCUUUUUUGUUC	Cleavage		1
ath-miR156i	NM_004236|COPS2	3.5	-1.0	1	20	2222	2241	UGACAGAAGAGAGAGAGCAG	:.:::.:.:.::::::.:	GCGUUCUUUUUUUUCUGUUA	Cleavage		1
ath-miR156i	NM_000961|PTGIS	3.5	-1.0	1	20	3655	3674	UGACAGAAGAGAGAGAGCAG	:::::::::. :::::.:	GAGCUCUCUCUUCUCUGUUA	Cleavage		1
ath-miR156i	NM_020772|NUFIP2	3.5	-1.0	1	20	261	280	UGACAGAAGAGAGAGAGCAG	:.:.:.:.::::::::.:	AGGUUUUUUUUCUUCUGUUA	Cleavage		1
ath-miR156i	NM_000782|CYP24A1	3.5	-1.0	1	20	1211	1230	UGACAGAAGAGAGAGAGCAG	::::.::::::: :::: :	AUGCUUUCUCUCUGCUGUGA	Cleavage		1
ath-miR156i	NM_177951|PPM1A	3.5	-1.0	1	20	1793	1812	UGACAGAAGAGAGAGAGCAG	.: ::::::::::::: ::	UUUCUCUCUCUCUUCUUUCU	Cleavage		1
ath-miR156i	NM_173569|UBN2	3.5	-1.0	1	20	9033	9052	UGACAGAAGAGAGAGAGCAG	::.:.::::::::.: :.:	AUGUUUUCUCUCUUUUAUUA	Cleavage		1
ath-miR156i	NM_001178097|C12orf74	3.5	-1.0	1	20	190	209	UGACAGAAGAGAGAGAGCAG	:::: ::.:::::::::	UCGCUCACUUUCUUCUGUCC	Cleavage		1
ath-miR156i	NM_022720|DGCR8	3.5	-1.0	1	20	1257	1276	UGACAGAAGAGAGAGAGCAG	.: .:.:.:.:.::::::::	UUUUUUUUUUUUUUCUGUCA	Cleavage		1
ath-miR156i	NM_198956|SP8	3.5	-1.0	1	20	1431	1450	UGACAGAAGAGAGAGAGCAG	.:: :.:.:.:.::.:::::	UUGAUUUUUUUUUUUUGUCA	Cleavage		1
ath-miR156i	NM_000599|IGFBP5	3.5	-1.0	1	20	4588	4607	UGACAGAAGAGAGAGAGCAG	.:: :::.: ::::.:::::	UUGAUCUUUGUCUUUUGUCA	Translation		1
ath-miR156i	NM_001166163|PPP1R9A	3.5	-1.0	1	20	3979	3998	UGACAGAAGAGAGAGAGCAG	.: .:.:.:.:.::::::::	UUUUUUUUUUUUUUCUGUCA	Cleavage		1
ath-miR156i	NM_001463|FRZB	3.5	-1.0	1	20	159	177	UGACAGAAGAGAGAGAGCAG	::::: :::::::::: :::	CUGCU-UCUCUCUUCUCUCA	Cleavage		2
ath-miR156i	NM_013302|EEF2K	3.5	-1.0	1	20	4726	4745	UGACAGAAGAGAGAGAGCAG	: .:::.:::.:::::::	GUUUUCUUUCUUUUCUGUCU	Cleavage		2
ath-miR156i	NM_001145440|TYW1B	3.5	-1.0	1	20	463	482	UGACAGAAGAGAGAGAGCAG	.:: :: ::.:::::::::	UUGAUCCCUUUCUUCUGUCU	Cleavage		1
ath-miR156i	NM_178313|SPTBN1	3.5	-1.0	1	20	1351	1370	UGACAGAAGAGAGAGAGCAG	: .:.:.:.::::.:::::	GUCUUUUUUUUCUUUUGUCA	Cleavage		1
ath-miR156i	NM_020935|USP37	3.5	-1.0	1	20	832	851	UGACAGAAGAGAGAGAGCAG	: .:.:.:::.::.:::::	AUCUUUUUUCUUUUUUGUCA	Cleavage		1
ath-miR156i	NM_001256213|ATP1A3	4.0	-1.0	1	20	191	210	UGACAGAAGAGAGAGAGCAG	:: ::::::::.::::::	CUCCUCUCUCUUUUCUGUGU	Cleavage		1
ath-miR156i	NM_001034956|SORBS1	4.0	-1.0	1	20	2076	2095	UGACAGAAGAGAGAGAGCAG	:::.:.:.:.:.::.:::..	CUGUUUUUUUUUUUUUGUUG	Cleavage		1
ath-miR156i	NM_001080481|USP45	4.0	-1.0	1	20	3164	3183	UGACAGAAGAGAGAGAGCAG	:::.:.:.:.::::.:: ::	CUGUUUUUUUUCUUUUGCCA	Cleavage		1
ath-miR156i	NM_006933|SLC5A3	4.0	-1.0	1	20	4737	4759	UGACAGAAGAGAGAGA---GCAG	:::: :::.:.::::::::::	CUGCAAAUCUUUUUCUUCUGUCA	Cleavage		1
ath-miR156i	NM_138376|TTC5	4.0	-1.0	1	20	148	167	UGACAGAAGAGAGAGAGCAG	:: .:::::::: ::::::	CUCUUCUCUCUCCUCUGUCC	Cleavage		1
ath-miR156i	NM_001085487|MYSM1	4.0	-1.0	1	20	2437	2458	UGACAGAAGAGAGAG--AGCAG	::::: ::.:.::::.:::::	CUGCUUCCUUUUUCUUUUGUCA	Cleavage		2
ath-miR156i	NM_014779|TSC22D2	4.0	-1.0	1	20	934	953	UGACAGAAGAGAGAGAGCAG	.::.:.:.:.:.::.::::	UUGUUUUUUUUUUUUUGUCU	Cleavage		1
ath-miR156i	NM_001017930|DCAF8L1	4.0	-1.0	1	20	95	114	UGACAGAAGAGAGAGAGCAG	.::::.:.: ::::::::.	UUGCUUUUUGUCUUCUGUUU	Translation		1
ath-miR156i	NM_001185117|CLDN19	4.0	-1.0	1	20	603	622	UGACAGAAGAGAGAGAGCAG	: ::::::::::::.:: :	CAGCUCUCUCUCUUUUGACU	Cleavage		1
ath-miR156i	NM_001123395|CLDN19	4.0	-1.0	1	20	709	728	UGACAGAAGAGAGAGAGCAG	: ::::::::::::.:: :	CAGCUCUCUCUCUUUUGACU	Cleavage		1
ath-miR156i	NM_001206972|PTPRB	4.0	-1.0	1	20	594	613	UGACAGAAGAGAGAGAGCAG	.:::::::::::: :: ::	UUGCUCUCUCUCUCCUUUCU	Cleavage		1
ath-miR156i	NM_012262|HS2ST1	4.0	-1.0	1	20	4277	4296	UGACAGAAGAGAGAGAGCAG	:: ::.:::::::::: ::	CUACUUUCUCUCUUCUCUCU	Cleavage		1
ath-miR156i	NM_001759|CCND2	4.0	-1.0	1	20	3406	3425	UGACAGAAGAGAGAGAGCAG	.::.:::.:::::::: :.	UUGUUCUUUCUCUUCUUUUU	Cleavage		1
ath-miR156i	NM_001185108|CD1E	4.0	-1.0	1	20	334	353	UGACAGAAGAGAGAGAGCAG	.::::::.:.:.::.: :.:	UUGCUCUUUUUUUUUUUUUA	Cleavage		1
ath-miR156i	NM_153028|ZNF75A	4.0	-1.0	1	20	396	415	UGACAGAAGAGAGAGAGCAG	.:.:::.::::.:::::	GGAUUUUCUUUCUUUUGUCA	Cleavage		1
ath-miR156i	NM_001042587|CD1E	4.0	-1.0	1	20	524	543	UGACAGAAGAGAGAGAGCAG	.::::::.:.:.::.: :.:	UUGCUCUUUUUUUUUUUUUA	Cleavage		1
ath-miR156i	NM_001135179|ZDHHC3	4.0	-1.0	1	20	255	274	UGACAGAAGAGAGAGAGCAG	::: :.::::::: :::::	CUGGUUUCUCUCUGCUGUCU	Cleavage		1
ath-miR156i	NM_005839|SRRM1	4.0	-1.0	1	20	689	708	UGACAGAAGAGAGAGAGCAG	.::.:.:.:.::::.::: :	UUGUUUUUUUUCUUUUGUAA	Cleavage		1
ath-miR156i	NM_080283|ABCA9	4.0	-1.0	1	20	483	502	UGACAGAAGAGAGAGAGCAG	::: :.:. ::.::::::::	CUGGUUUUCCUUUUCUGUCA	Cleavage		1
ath-miR156i	NM_001144978|MTHFD2L	4.0	-1.0	1	20	997	1016	UGACAGAAGAGAGAGAGCAG	:::. .:: :::::::::.:	CUGUCUUCCCUCUUCUGUUA	Cleavage		1
ath-miR156i	NM_001167819|FHL1	4.0	-1.0	1	20	429	448	UGACAGAAGAGAGAGAGCAG	:::::: : ::::::::: :	CUGCUCACCCUCUUCUGUGA	Cleavage		1
ath-miR156i	NM_001159703|FHL1	4.0	-1.0	1	20	500	519	UGACAGAAGAGAGAGAGCAG	:::::: : ::::::::: :	CUGCUCACCCUCUUCUGUGA	Cleavage		1
ath-miR156i	NM_017772|TBC1D22B	4.0	-1.0	1	20	348	367	UGACAGAAGAGAGAGAGCAG	.::::.:.:.:.::.::: :	UUGCUUUUUUUUUUUUGUGA	Cleavage		1
ath-miR156i	NM_016308|CMPK1	4.0	-1.0	1	20	1194	1213	UGACAGAAGAGAGAGAGCAG	.:.:.:.::::::::::	UACUUUUUUUUCUUCUGUCA	Cleavage		1
ath-miR156i	NM_012420|IFIT5	4.0	-1.0	1	20	706	725	UGACAGAAGAGAGAGAGCAG	.::.:::::.:.::.: :.:	UUGUUCUCUUUUUUUUUUUA	Cleavage		1
ath-miR156i	NM_000103|CYP19A1	4.0	-1.0	1	20	1444	1463	UGACAGAAGAGAGAGAGCAG	:: ::.:::.::::.::: :	CUACUUUCUUUCUUUUGUAA	Cleavage		1
ath-miR156i	NM_181836|TMED7	4.0	-1.0	1	20	977	996	UGACAGAAGAGAGAGAGCAG	:: .:.:::.:.::.::::.	CUUUUUUCUUUUUUUUGUCG	Cleavage		1
ath-miR156i	NM_018013|SOBP	4.0	-1.0	1	20	1073	1092	UGACAGAAGAGAGAGAGCAG	:::.:. ::.::: ::::::	CUGUUUGCUUUCUCCUGUCA	Cleavage		1
ath-miR156i	NM_001012981|ZKSCAN2	4.0	-1.0	1	20	537	556	UGACAGAAGAGAGAGAGCAG	:: .:.:.:.:.::.:::::	CUUUUUUUUUUUUUUUGUCA	Cleavage		1
ath-miR156i	NM_176823|S100A7A	4.0	-1.0	1	20	1552	1571	UGACAGAAGAGAGAGAGCAG	.::::::::.:: ::: :.:	UUGCUCUCUUUCCUCUCUUA	Cleavage		1
ath-miR156i	NM_016247|IMPG2	4.0	-1.0	1	20	3235	3254	UGACAGAAGAGAGAGAGCAG	:: .:::::::.::.:: ::	CUUUUCUCUCUUUUUUGCCA	Cleavage		1
ath-miR156i	NM_001130916|TGFBR1	4.0	-1.0	1	20	2090	2109	UGACAGAAGAGAGAGAGCAG	.::.:.:.:.:.::.:::..	UUGUUUUUUUUUUUUUGUUG	Cleavage		1
ath-miR156i	NM_001085455|KRTAP24-1	4.0	-1.0	1	20	169	188	UGACAGAAGAGAGAGAGCAG	:.:.:::.:.::::::..	AGGUUUUCUUUUUUCUGUUG	Cleavage		1
ath-miR156i	NM_001195302|USB1	4.0	-1.0	1	20	525	544	UGACAGAAGAGAGAGAGCAG	.: .::::::::: :::::	UUCUUCUCUCUCUCCUGUCU	Cleavage		3
ath-miR156i	NM_006877|GMPR	4.0	-1.0	1	20	113	132	UGACAGAAGAGAGAGAGCAG	:::. . ::::::::::::	CUGUGUCCUCUCUUCUGUCU	Cleavage		1
ath-miR156i	NM_012465|TLL2	4.0	-1.0	1	20	193	212	UGACAGAAGAGAGAGAGCAG	::.:::.:. ::::::::	AUGUUCUUUUGCUUCUGUCU	Translation		1
ath-miR156i	NM_003105|SORL1	4.0	-1.0	1	20	1239	1258	UGACAGAAGAGAGAGAGCAG	::::.:.:.::::::: :	GUGCUUUUUUUCUUCUGCCU	Cleavage		1
ath-miR156i	NM_013302|EEF2K	4.0	-1.0	1	20	612	631	UGACAGAAGAGAGAGAGCAG	.: .:.:.:.:.::.:::::	UUCUUUUUUUUUUUUUGUCA	Cleavage		2
ath-miR156i	NM_001142432|MORF4L2	4.0	-1.0	1	20	399	418	UGACAGAAGAGAGAGAGCAG	::::::.:.:.::.: :.:	GUGCUCUUUUUUUUUUUUUA	Cleavage		1
ath-miR156i	NM_033104|STON2	4.0	-1.0	1	20	2017	2036	UGACAGAAGAGAGAGAGCAG	::::.:.:::::::: :.	AUGCUUUUUCUCUUCUUUUU	Cleavage		1
ath-miR156i	NM_002353|TACSTD2	4.0	-1.0	1	20	179	198	UGACAGAAGAGAGAGAGCAG	.: ::.:::: ::::::::	UUUCUUUCUCACUUCUGUCU	Translation		1
ath-miR156i	NM_001261|CDK9	4.0	-1.0	1	20	28	47	UGACAGAAGAGAGAGAGCAG	::.:.:.:.::::::: .:	GUGUUUUUUUUCUUCUGCUA	Cleavage		1
ath-miR156i	NM_130782|RGS18	4.0	-1.0	1	20	435	454	UGACAGAAGAGAGAGAGCAG	::.:::::.:.::.:: .:	AUGUUCUCUUUUUUUUGGUA	Cleavage		1
ath-miR156i	NM_080832|PABPC5	4.0	-1.0	1	20	1403	1422	UGACAGAAGAGAGAGAGCAG	::.:.: ::::: ::::::	AUGUUUUAUCUCUACUGUCA	Cleavage		1
ath-miR156i	NM_001029871|RSPO4	4.0	-1.0	1	20	78	97	UGACAGAAGAGAGAGAGCAG	.: ::::.:::: ::::::	UUACUCUUUCUCCUCUGUCU	Cleavage		2
ath-miR156i	NM_032145|FBXO30	4.0	-1.0	1	20	1806	1826	UGACAGAAGAGAGAG-AGCAG	.:::: .:::::.::.:::.:	UUGCUGUUCUCUUUUUUGUUA	Cleavage		1
ath-miR156i	NM_001165032|RNF182	4.0	-1.0	1	20	460	479	UGACAGAAGAGAGAGAGCAG	::.:.:::::::: ::::	GUGUUUUCUCUCUUAAGUCA	Cleavage		1
ath-miR156i	NM_001130026|FAM115C	4.0	-1.0	1	20	1927	1946	UGACAGAAGAGAGAGAGCAG	::.:::.:.:.::.: :::	AUGUUCUUUUUUUUUUUUCA	Cleavage		1
ath-miR156i	NM_001206889|CTNND1	4.0	-1.0	1	20	1950	1969	UGACAGAAGAGAGAGAGCAG	.: .:.::::::::.:::.	UUUUUUUCUCUCUUUUGUUU	Cleavage		2
ath-miR156i	NM_002865|RAB2A	4.0	-1.0	1	20	916	935	UGACAGAAGAGAGAGAGCAG	::.:.:::.:.:::: :.:	AUGUUUUCUUUUUUCUUUUA	Cleavage		1
ath-miR156i	NM_133265|AMOT	4.0	-1.0	1	20	3046	3065	UGACAGAAGAGAGAGAGCAG	::.:::::.:.: .:::.:	AUGUUCUCUUUUUGUUGUUA	Cleavage		1
ath-miR156i	NM_001003760|KLHL31	4.0	-1.0	1	20	401	420	UGACAGAAGAGAGAGAGCAG	.: :::::::::::.: ::	UUCCUCUCUCUCUUUUUUCU	Cleavage		1
ath-miR156i	NM_005021|ENPP3	4.0	-1.0	1	20	137	156	UGACAGAAGAGAGAGAGCAG	.: ::.:.::::::.: :::	UUCCUUUUUCUCUUUUUUCA	Cleavage		1
ath-miR156i	NM_001080392|KIAA1147	4.0	-1.0	1	20	2489	2508	UGACAGAAGAGAGAGAGCAG	::::.: ::::::: ::.:	GUGCUUUAUCUCUUCAGUUA	Cleavage		1
ath-miR156i	NM_001143757|LRRC27	4.0	-1.0	1	20	1020	1039	UGACAGAAGAGAGAGAGCAG	.:::: :.: :::::::::	UUGCUGUUUGUCUUCUGUCU	Translation		1
ath-miR156i	NM_001202543|CUX1	4.5	-1.0	1	20	1412	1431	UGACAGAAGAGAGAGAGCAG	::::::::::::: ::	GCACUCUCUCUCUUCUUUCC	Cleavage		2
ath-miR156i	NM_000243|MEFV	4.5	-1.0	1	20	348	368	UGACAGAAG-AGAGAGAGCAG	.::.::::::: ::::::::	UUGUUCUCUCUGCUUCUGUCU	Cleavage		1
ath-miR156i	NM_001198536|MEFV	4.5	-1.0	1	20	898	918	UGACAGAAG-AGAGAGAGCAG	.::.::::::: ::::::::	UUGUUCUCUCUGCUUCUGUCU	Cleavage		1
ath-miR156i	NM_001145030|TOPAZ1	4.5	-1.0	1	20	11	30	UGACAGAAGAGAGAGAGCAG	:::::.:.:.:.::.: :.:	CUGCUUUUUUUUUUUUUUUA	Cleavage		1
ath-miR156i	NM_198053|CD247	4.5	-1.0	1	20	959	978	UGACAGAAGAGAGAGAGCAG	:::::.:.:.::: ::::.	CUGCUUUUUUUCUACUGUUU	Cleavage		1
ath-miR156i	NM_002051|GATA3	4.5	-1.0	1	20	786	805	UGACAGAAGAGAGAGAGCAG	:::::.:::.:: :.:::.	CUGCUUUCUUUCGUUUGUUU	Cleavage		1
ath-miR156i	NM_001256443|PRRT2	4.5	-1.0	1	20	584	603	UGACAGAAGAGAGAGAGCAG	:::::::::: . ::::::	CUGCUCUCUCCUGUCUGUCC	Translation		1
ath-miR156i	NM_007195|POLI	4.5	-1.0	1	20	2786	2805	UGACAGAAGAGAGAGAGCAG	:::::.:::. :::.:::.	CUGCUUUCUUGCUUUUGUUU	Translation		1
ath-miR156i	NM_024993|LRRTM4	4.5	-1.0	1	20	164	183	UGACAGAAGAGAGAGAGCAG	:::::.:.:.:.::.: :.:	CUGCUUUUUUUUUUUUUUUA	Cleavage		1
ath-miR156i	NM_000093|COL5A1	4.5	-1.0	1	20	1148	1167	UGACAGAAGAGAGAGAGCAG	:::::.:::.: : ::::.:	CUGCUUUCUUUAUCCUGUUA	Cleavage		1
ath-miR156i	NM_001184691|NPNT	4.5	-1.0	1	20	575	594	UGACAGAAGAGAGAGAGCAG	:::.:.:.:.:.: ::::.:	CUGUUUUUUUUUUCCUGUUA	Cleavage		1
ath-miR156i	NM_173510|CCDC117	4.5	-1.0	1	20	1697	1715	UGACAGAAGAGAGAGAGCAG	:::::.::::: :::::::	CUGCUUUCUCU-UUCUGUCU	Cleavage		1
ath-miR156i	NM_001166278|DLG3	4.5	-1.0	1	20	150	169	UGACAGAAGAGAGAGAGCAG	:::.:::.:.:.::.: :.:	CUGUUCUUUUUUUUUUUUUA	Cleavage		1
ath-miR156i	NM_024740|ALG9	4.5	-1.0	1	20	2433	2452	UGACAGAAGAGAGAGAGCAG	:::.:.: ::: ::.:::::	CUGUUUUAUCUGUUUUGUCA	Cleavage		1
ath-miR156i	NM_001018054|LRP8	4.5	-1.0	1	20	4441	4460	UGACAGAAGAGAGAGAGCAG	:::::::.:.: : .:::::	CUGCUCUUUUUGUCUUGUCA	Cleavage		1
ath-miR156i	NM_031960|KRTAP4-8	4.5	-1.0	1	20	436	454	UGACAGAAGAGAGAGAGCAG	::::::::::: :::: :::	CUGCUCUCUCU-UUCUCUCA	Cleavage		1
ath-miR156i	NM_014980|STXBP5L	4.5	-1.0	1	20	5343	5362	UGACAGAAGAGAGAGAGCAG	:::::.:: :::: ::::..	CUGCUUUCCCUCUGCUGUUG	Cleavage		1
ath-miR156i	NM_153450|MED19	4.5	-1.0	1	20	825	844	UGACAGAAGAGAGAGAGCAG	.: .::::::::::.:::	UUCUUCUCUCUCUUUUGUGC	Cleavage		1
ath-miR156i	NM_001463|FRZB	4.5	-1.0	1	20	840	859	UGACAGAAGAGAGAGAGCAG	.: .:.:.:::::::: :.:	UUUUUUUUUCUCUUCUUUUA	Cleavage		2
ath-miR156i	NM_023080|C8orf33	4.5	-1.0	1	20	1639	1659	UGACAGAAGAGAGAGAG-CAG	::: ::::::::::::: ::	CUGUCUCUCUCUCUUCUCUCU	Cleavage		1
ath-miR156i	NM_207647|FSD1L	4.5	-1.0	1	20	354	373	UGACAGAAGAGAGAGAGCAG	.::: .:::.::::::::	UUGCCUUCUUUCUUCUGUAC	Cleavage		1
ath-miR156i	NM_000868|HTR2C	4.5	-1.0	1	20	293	312	UGACAGAAGAGAGAGAGCAG	.: ::::::.::::.:::	UUUCUCUCUUUCUUUUGUGC	Cleavage		1
ath-miR156i	NM_001256761|HTR2C	4.5	-1.0	1	20	828	847	UGACAGAAGAGAGAGAGCAG	.: ::::::.::::.:::	UUUCUCUCUUUCUUUUGUGC	Cleavage		1
ath-miR156i	NM_001005210|LRRC55	4.5	-1.0	1	20	2514	2532	UGACAGAAGAGAGAGAGCAG	:::::::::: ::::::: :	CUGCUCUCUC-CUUCUGUGA	Translation		1
ath-miR156i	NM_001206840|TGOLN2	4.5	-1.0	1	20	2083	2102	UGACAGAAGAGAGAGAGCAG	:.:::::::::::::	GGAAUUUCUCUCUUCUGUCC	Cleavage		1
ath-miR156i	NM_001206841|TGOLN2	4.5	-1.0	1	20	2123	2142	UGACAGAAGAGAGAGAGCAG	:.:::::::::::::	GGAAUUUCUCUCUUCUGUCC	Cleavage		1
ath-miR156i	NM_006464|TGOLN2	4.5	-1.0	1	20	2154	2173	UGACAGAAGAGAGAGAGCAG	:.:::::::::::::	GGAAUUUCUCUCUUCUGUCC	Cleavage		1
ath-miR156i	NM_005443|PAPSS1	4.5	-1.0	1	20	457	476	UGACAGAAGAGAGAGAGCAG	:::::. ::.:::::: ::	CUGCUUCCUUUCUUCUUUCC	Cleavage		1
ath-miR156i	NM_001193475|PPP1R21	4.5	-1.0	1	20	491	510	UGACAGAAGAGAGAGAGCAG	::::::::::::: ::	UCUCUCUCUCUCUUCUUUCU	Cleavage		1
ath-miR156i	NM_021991|JUP	4.5	-1.0	1	20	159	178	UGACAGAAGAGAGAGAGCAG	:::::: . ::.:::::::	CUGCUCCUGCUUUUCUGUCC	Cleavage		1
ath-miR156i	NM_002230|JUP	4.5	-1.0	1	20	456	475	UGACAGAAGAGAGAGAGCAG	:::::: . ::.:::::::	CUGCUCCUGCUUUUCUGUCC	Cleavage		1
ath-miR156i	NM_152361|EID2B	4.5	-1.0	1	20	191	210	UGACAGAAGAGAGAGAGCAG	.::.:.:::.:::::: :.	UUGUUUUCUUUCUUCUUUUU	Cleavage		1
ath-miR156i	NM_005334|HCFC1	4.5	-1.0	1	20	820	839	UGACAGAAGAGAGAGAGCAG	:: .:::::.:.::.:::.	CUUUUCUCUUUUUUUUGUUU	Cleavage		1
ath-miR156i	NM_001029871|RSPO4	4.5	-1.0	1	20	127	146	UGACAGAAGAGAGAGAGCAG	:: :: :: .:.::::::::	CUUCUAUCAUUUUUCUGUCA	Cleavage		2
ath-miR156i	NM_015305|ANGEL1	4.5	-1.0	1	20	1892	1911	UGACAGAAGAGAGAGAGCAG	.::::.:::. .::::::.	UUGCUUUCUUGUUUCUGUUU	Translation		1
ath-miR156i	NM_005187|CBFA2T3	4.5	-1.0	1	20	921	940	UGACAGAAGAGAGAGAGCAG	::.:.::::::::::.	GGUCUUUUUCUCUUCUGUUC	Cleavage		1
ath-miR156i	NM_005831|CALCOCO2	4.5	-1.0	1	20	1050	1069	UGACAGAAGAGAGAGAGCAG	.::::.:::.::::.: :.	UUGCUUUCUUUCUUUUUUUU	Cleavage		1
ath-miR156i	NM_203506|GRB2	4.5	-1.0	1	20	270	289	UGACAGAAGAGAGAGAGCAG	.:.:.:::::::::::	UCCUUUUUUCUCUUCUGUCC	Cleavage		2
ath-miR156i	NM_004380|CREBBP	4.5	-1.0	1	20	186	205	UGACAGAAGAGAGAGAGCAG	::: ::::::::::. ::.	CUGGUCUCUCUCUUUGGUUU	Cleavage		1
ath-miR156i	NM_001256864|DNAJC6	4.5	-1.0	1	20	1552	1571	UGACAGAAGAGAGAGAGCAG	::.::::::::.:::.	UCUCUUUCUCUCUUUUGUUU	Cleavage		1
ath-miR156i	NM_001197294|DPYSL3	4.5	-1.0	1	20	909	928	UGACAGAAGAGAGAGAGCAG	::::: ::::::::::	CACCUCUCACUCUUCUGUCU	Cleavage		1
ath-miR156i	NM_020367|PARP11	4.5	-1.0	1	20	1288	1307	UGACAGAAGAGAGAGAGCAG	:: ::::.:::::::: :.	CUCCUCUUUCUCUUCUCUUC	Cleavage		3
ath-miR156i	NM_020367|PARP11	4.5	-1.0	1	20	1394	1413	UGACAGAAGAGAGAGAGCAG	.: ::::.:::::::: :.	UUUCUCUUUCUCUUCUCUUC	Cleavage		3
ath-miR156i	NM_001164617|GPC3	4.5	-1.0	1	20	82	101	UGACAGAAGAGAGAGAGCAG	:: .:.:.:.:.::.:::.:	CUAUUUUUUUUUUUUUGUUA	Cleavage		1
ath-miR156i	NM_001145161|UBE2QL1	4.5	-1.0	1	20	1090	1109	UGACAGAAGAGAGAGAGCAG	:.:.::::::::::.:	UUCAUUUUUCUCUUCUGUUA	Cleavage		1
ath-miR156i	NM_152594|SPRED1	4.5	-1.0	1	20	3761	3780	UGACAGAAGAGAGAGAGCAG	.::::.:.:::.:::: :.	UUGCUUUUUCUUUUCUUUUU	Cleavage		1
ath-miR156i	NM_006042|HS3ST3A1	4.5	-1.0	1	20	313	332	UGACAGAAGAGAGAGAGCAG	:::::::::::.: :.:	CAUCUCUCUCUCUUUUUUUA	Cleavage		1
ath-miR156i	NM_014763|MRPL19	4.5	-1.0	1	20	3661	3680	UGACAGAAGAGAGAGAGCAG	.::.:.: :.:.:::::::	UUGUUUUGUUUUUUCUGUCC	Cleavage		1
ath-miR156i	NM_001128164|ATXN1	4.5	-1.0	1	20	3549	3568	UGACAGAAGAGAGAGAGCAG	.::.:::.:::.: ::::.	UUGUUCUUUCUUUCCUGUUU	Cleavage		1
ath-miR156i	NM_144665|SESN3	4.5	-1.0	1	20	121	140	UGACAGAAGAGAGAGAGCAG	.::.:.:.:.:.::.:::.	UUGUUUUUUUUUUUUUGUUU	Cleavage		1
ath-miR156i	NM_014873|LPGAT1	5.0	-1.0	1	20	1190	1209	UGACAGAAGAGAGAGAGCAG	.::::.:.:::.::.: :.	UUGCUUUUUCUUUUUUCUUU	Cleavage		2
ath-miR156i	NM_001184883|PLCB3	5.0	-1.0	1	20	610	629	UGACAGAAGAGAGAGAGCAG	:::.:::::::.:::::	CUGUUCUCUCUUUUCUGAGG	Cleavage		1
ath-miR156i	NM_152795|HIF3A	5.0	-1.0	1	20	883	902	UGACAGAAGAGAGAGAGCAG	:: ::.:.:.:.::.:: ::	CUUCUUUUUUUUUUUUGACA	Cleavage		2
ath-miR156i	NM_207304|MBNL2	5.0	-1.0	1	20	1941	1960	UGACAGAAGAGAGAGAGCAG	.: .:.:.:.::::.:::.	UUCUUUUUUUUCUUUUGUUU	Cleavage		2
ath-miR156i	NM_144778|MBNL2	5.0	-1.0	1	20	2054	2073	UGACAGAAGAGAGAGAGCAG	.: .:.:.:.::::.:::.	UUCUUUUUUUUCUUUUGUUU	Cleavage		2
ath-miR156i	NM_001190848|CNOT4	5.0	-1.0	1	20	569	588	UGACAGAAGAGAGAGAGCAG	.::.::::::::::.::	UUGUUCUCUCUCUUUUGCAC	Cleavage		1
ath-miR156i	NM_000268|NF2	5.0	-1.0	1	20	1994	2013	UGACAGAAGAGAGAGAGCAG	.: .:.:.:.:.::::::.	UUUUUUUUUUUUUUCUGUUU	Cleavage		2
ath-miR156i	NM_181828|NF2	5.0	-1.0	1	20	2054	2073	UGACAGAAGAGAGAGAGCAG	.: .:.:.:.:.::::::.	UUUUUUUUUUUUUUCUGUUU	Cleavage		2
ath-miR156i	NM_181832|NF2	5.0	-1.0	1	20	2069	2088	UGACAGAAGAGAGAGAGCAG	.: .:.:.:.:.::::::.	UUUUUUUUUUUUUUCUGUUU	Cleavage		2
ath-miR156i	NM_031412|GABARAPL1	5.0	-1.0	1	20	727	746	UGACAGAAGAGAGAGAGCAG	:::::::.::::::. ::	CUGCUCUUUCUCUUUGGUGC	Cleavage		1
ath-miR156i	NM_001085487|MYSM1	5.0	-1.0	1	20	3717	3736	UGACAGAAGAGAGAGAGCAG	:::::: : :::::::::	CUGCUCCCAGUCUUCUGUCC	Translation		2
ath-miR156i	NM_030918|SNX27	5.0	-1.0	1	20	1331	1350	UGACAGAAGAGAGAGAGCAG	::::::::.::::.::	GUGCUCUCUUUCUUUUGAAA	Cleavage		1
ath-miR156i	NM_001195302|USB1	5.0	-1.0	1	20	438	458	UGACA-GAAGAGAGAGAGCAG	:: :::::::::::: ::::	CUCCUCUCUCUCUUCCUGUCC	Cleavage		3
ath-miR156i	NM_001195302|USB1	5.0	-1.0	1	20	209	228	UGACAGAAGAGAGAGAGCAG	::.:::::: ::::::	UCUCUUUCUCUCCUCUGUCU	Cleavage		3
ath-miR156i	NM_000842|GRM5	5.0	-1.0	1	20	502	521	UGACAGAAGAGAGAGAGCAG	.::.:.:.:::.: :::: :	UUGUUUUUUCUUUCCUGUAA	Cleavage		1
ath-miR156i	NM_053043|RBM33	5.0	-1.0	1	20	4722	4741	UGACAGAAGAGAGAGAGCAG	::::::::.::::::	CAACUCUCUCUUUUCUGUGU	Cleavage		1
ath-miR156i	NM_031231|NECAB3	5.0	-1.0	1	20	354	373	UGACAGAAGAGAGAGAGCAG	:::::.:::. :: :::::	CUGCUUUCUUCCUGCUGUCU	Translation		1
ath-miR156i	NM_001256317|TMPRSS3	5.0	-1.0	1	20	179	198	UGACAGAAGAGAGAGAGCAG	:::::.:.: :.::.:::.	CUGCUUUUUGUUUUUUGUUU	Translation		1
ath-miR156i	NM_024567|HMBOX1	5.0	-1.0	1	20	1172	1191	UGACAGAAGAGAGAGAGCAG	:::.:::::.: ::::::	CUGUUCUCUUUACUCUGUCC	Cleavage		1
ath-miR156i	NM_001042573|ENGASE	5.0	-1.0	1	20	1075	1094	UGACAGAAGAGAGAGAGCAG	:::::::.:::. :::: :	CUGCUCUUUCUUCUCUGCCC	Cleavage		1
ath-miR156i	NM_203506|GRB2	5.0	-1.0	1	20	1033	1052	UGACAGAAGAGAGAGAGCAG	::.:.:.:.:.::.: :.:	GUGUUUUUUUUUUUUUUUUA	Cleavage		2
ath-miR156i	NM_001206889|CTNND1	5.0	-1.0	1	20	2061	2080	UGACAGAAGAGAGAGAGCAG	.: ::::.:. .:::::::	UUUCUCUUUUCUUUCUGUCU	Translation		2
ath-miR156i	NM_001112732|MCF2L	5.0	-1.0	1	20	1842	1862	UGACAGAAGAGAG-AGAGCAG	: :::.: ::.::::::::::	CCGCUUUGCUUUCUUCUGUCA	Cleavage		1
ath-miR156i	NM_020367|PARP11	5.0	-1.0	1	20	1308	1326	UGACAGAAGAGAGAGAGCAG	.: :::: :::::::::::	UUUCUCU-UCUCUUCUGUCU	Cleavage		3
ath-miR156i	NM_153207|AEBP2	5.0	-1.0	1	20	318	337	UGACAGAAGAGAGAGAGCAG	:::::.:.:.:.:::: :.	CUGCUUUUUUUUUUCUUUUC	Cleavage		1
ath-miR156i	NM_017656|ZNF562	5.0	-1.0	1	20	726	745	UGACAGAAGAGAGAGAGCAG	:::.::: :::. ::::::	CUGUUCUGUCUUCUCUGUCC	Cleavage		1
ath-miR156i	NM_199454|PRDM16	5.0	-1.0	1	20	3894	3914	UGACAGAAGAGAG-AGAGCAG	.::.:.: .:::.::::::::	UUGUUUUGUUCUUUUCUGUCA	Cleavage		1
ath-miR156i	NM_018718|CEP41	5.0	-1.0	1	20	2394	2414	UGACAGAAGAG-AGAGAGCAG	:: :::::: ::.:::::::.	CUUCUCUCUUCUUUUCUGUCG	Translation		1
ath-miR156i	NM_004796|NRXN3	5.0	-1.0	1	20	2373	2392	UGACAGAAGAGAGAGAGCAG	:::::.:.:::.::.: :.	CUGCUUUUUCUUUUUUCUUU	Cleavage		1
ath-miR156i	NM_032410|HOOK3	5.0	-1.0	1	20	8371	8390	UGACAGAAGAGAGAGAGCAG	:::.:.:::.:.:::: :.	CUGUUUUCUUUUUUCUUUUU	Cleavage		1
ath-miR156i	NM_004898|CLOCK	5.0	-1.0	1	20	3692	3711	UGACAGAAGAGAGAGAGCAG	:::::.:.:. .::::::.	CUGCUUUUUUCUUUCUGUUU	Translation		1

## Sheet: ath-miR168a-5p
miRNA_Acc.	Target_Acc.	Expectation	UPE$	miRNA_start	miRNA_end	Target_start	Target_end	miRNA_aligned_fragment	alignment	Target_aligned_fragment	Inhibition	Target_Desc.	Multiplicity
ath-miR168a-5p	NM_145166|ZBTB47	2.0	-1.0	1	21	712	732	UCGCUUGGUGCAGGUCGGGAA	: ::.:::::::::::.:.:.	UCCCUGACCUGCACCAGGUGG	Cleavage		1
ath-miR168a-5p	NM_020062|SLC2A4RG	3.0	-1.0	1	21	461	481	UCGCUUGGUGCAGGUCGGGAA	.:.:. ::::::::.::::	CGUCUGGGCUGCACCAGGCGA	Cleavage		1
ath-miR168a-5p	NM_003988|PAX2	3.5	-1.0	1	21	379	399	UCGCUUGGUGCAGGUCGGGAA	:::::.::: :::::::: :	GUCCCGGCCUCCACCAAGCCA	Translation		1
ath-miR168a-5p	NM_000278|PAX2	3.5	-1.0	1	21	302	322	UCGCUUGGUGCAGGUCGGGAA	:::::.::: :::::::: :	GUCCCGGCCUCCACCAAGCCA	Translation		1
ath-miR168a-5p	NM_003989|PAX2	3.5	-1.0	1	21	238	258	UCGCUUGGUGCAGGUCGGGAA	:::::.::: :::::::: :	GUCCCGGCCUCCACCAAGCCA	Translation		1
ath-miR168a-5p	NM_001267552|PEMT	3.5	-1.0	1	21	80	100	UCGCUUGGUGCAGGUCGGGAA	:::.:.::::: :::::.:.	CUCCUGGCCUGCCCCAAGUGG	Cleavage		1
ath-miR168a-5p	NM_001267551|PEMT	3.5	-1.0	1	21	37	57	UCGCUUGGUGCAGGUCGGGAA	:::.:.::::: :::::.:.	CUCCUGGCCUGCCCCAAGUGG	Cleavage		1
ath-miR168a-5p	NM_006738|AKAP13	3.5	-1.0	1	21	468	488	UCGCUUGGUGCAGGUCGGGAA	::: ..::::::::.:::	GGCCCAGUCUGCACCAGGCGU	Cleavage		1
ath-miR168a-5p	NM_172239|REXO1L1	3.5	-1.0	1	21	683	703	UCGCUUGGUGCAGGUCGGGAA	.: : .::::::::::::.	ACUCAGCUCUGCACCAAGCGG	Cleavage		1
ath-miR168a-5p	NM_001161574|MAFF	4.0	-1.0	1	21	1543	1563	UCGCUUGGUGCAGGUCGGGAA	::::.:::.: :: :::::::	UUCCUGACUUACAGCAAGCGA	Translation		1
ath-miR168a-5p	NM_001032296|STK24	4.0	-1.0	1	21	2369	2389	UCGCUUGGUGCAGGUCGGGAA	:::: :.::::::..::: ::	UUCCAGGCCUGCAUUAAGAGA	Cleavage		1
ath-miR168a-5p	NM_001198844|RBM4	4.0	-1.0	1	21	349	369	UCGCUUGGUGCAGGUCGGGAA	::..::.:::..:::: :::	GUCUUGAUCUGUGCCAAUCGA	Cleavage		1
ath-miR168a-5p	NM_020919|ALS2	4.0	-1.0	1	21	1135	1155	UCGCUUGGUGCAGGUCGGGAA	:::.::..::....:::.::	GUCCUGAUUUGUGUUAAGUGA	Cleavage		1
ath-miR168a-5p	NM_005185|CALML3	4.0	-1.0	1	21	479	499	UCGCUUGGUGCAGGUCGGGAA	::..:.:::::: .:::::.	AUCUUGGCCUGCAGUAAGCGG	Cleavage		1
ath-miR168a-5p	NM_001024736|CD276	4.0	-1.0	1	21	613	633	UCGCUUGGUGCAGGUCGGGAA	::::: ::::: :::::.::	UUCCCUCCCUGCCCCAAGUGA	Cleavage		1
ath-miR168a-5p	NM_006015|ARID1A	4.0	-1.0	1	21	950	970	UCGCUUGGUGCAGGUCGGGAA	:: .::::::::: ::::::	UUGGUGACCUGCACAAAGCGA	Cleavage		1
ath-miR168a-5p	NM_032283|ZDHHC18	4.0	-1.0	1	21	275	295	UCGCUUGGUGCAGGUCGGGAA	:::. .::::..::..::::	GUCCUUGCCUGUGCCGGGCGA	Cleavage		1
ath-miR168a-5p	NM_014989|RIMS1	4.0	-1.0	1	21	1800	1820	UCGCUUGGUGCAGGUCGGGAA	: .:::::::::::.::	CAUACUGCCUGCACCAAGUGA	Cleavage		1
ath-miR168a-5p	NM_001080470|ZNF697	4.0	-1.0	1	21	2641	2661	UCGCUUGGUGCAGGUCGGGAA	:. :::::::..:::.::	GAACUUACCUGCAUUAAGUGA	Cleavage		1
ath-miR168a-5p	NM_052909|PLEKHG4B	4.0	-1.0	1	21	7301	7321	UCGCUUGGUGCAGGUCGGGAA	::: :::::..:..::.:.	GACCCAACCUGUGCUGAGUGG	Cleavage		1
ath-miR168a-5p	NM_001128164|ATXN1	4.0	-1.0	1	21	4632	4652	UCGCUUGGUGCAGGUCGGGAA	..: :..:::::::.:.::	ACUUCAAUUUGCACCAGGUGA	Cleavage		1
ath-miR168a-5p	NM_022780|RMND5A	4.0	-1.0	1	21	4033	4053	UCGCUUGGUGCAGGUCGGGAA	::: ::::::::: ::: :	GCCCCCACCUGCACCUAGCAA	Cleavage		1
ath-miR168a-5p	NM_012232|PTRF	4.0	-1.0	1	21	844	864	UCGCUUGGUGCAGGUCGGGAA	::: :.:: .::.::::::	CACCCCAUCUCUACUAAGCGA	Translation		1
ath-miR168a-5p	NM_001256630|BRSK2	4.0	-1.0	1	21	56	76	UCGCUUGGUGCAGGUCGGGAA	:::: ::::: ::.::.:.	CGCCCGCCCUGCCCCGAGUGG	Cleavage		1
ath-miR168a-5p	NM_000429|MAT1A	4.0	-1.0	1	21	340	360	UCGCUUGGUGCAGGUCGGGAA	::. .::::..:::.:.::	CCCCUUGCCUGUGCCAGGUGA	Cleavage		1
ath-miR168a-5p	NM_031899|GORASP1	4.0	-1.0	1	21	60	80	UCGCUUGGUGCAGGUCGGGAA	::::. ::::::.: :::.	AGCCCGGGCUGCACUAUGCGG	Cleavage		1
ath-miR168a-5p	NM_001010847|LRRC38	4.5	-1.0	1	21	369	389	UCGCUUGGUGCAGGUCGGGAA	::.:.::::::.::...: ::	UUUCUGACCUGUACUGGGAGA	Cleavage		1
ath-miR168a-5p	NM_001145281|OPRM1	4.5	-1.0	1	21	15	35	UCGCUUGGUGCAGGUCGGGAA	:.::::::: ::::::::	AUUCCGACCUUCACCAAGCUU	Translation		1
ath-miR168a-5p	NM_201431|RASSF6	4.5	-1.0	1	21	3404	3424	UCGCUUGGUGCAGGUCGGGAA	::::: :.:::.:..:::.:	UUCCCUAUCUGUAUUAAGUGU	Cleavage		1
ath-miR168a-5p	NM_015984|UCHL5	4.5	-1.0	1	21	157	177	UCGCUUGGUGCAGGUCGGGAA	::::: :::::::.:: :.:	UUCCCUACCUGCAUCAUGUGC	Cleavage		1
ath-miR168a-5p	NM_033656|BRWD1	4.5	-1.0	1	21	4896	4916	UCGCUUGGUGCAGGUCGGGAA	:::: :::.::. :::::.:.	UUCCAGACUUGUCCCAAGUGG	Cleavage		1
ath-miR168a-5p	NM_015084|MRPS27	4.5	-1.0	1	21	847	867	UCGCUUGGUGCAGGUCGGGAA	:::. :::::::::...: ::	UUCUGGACCUGCACUGGGAGA	Cleavage		1
ath-miR168a-5p	NM_006315|PCGF3	4.5	-1.0	1	21	4253	4273	UCGCUUGGUGCAGGUCGGGAA	::.:::..::: .::.:::.	GUCUCGAUUUGCUUCAGGCGG	Cleavage		1
ath-miR168a-5p	NM_001079512|TVP23A	4.5	-1.0	1	21	701	721	UCGCUUGGUGCAGGUCGGGAA	:::.:::: :: .::::.::	CUCCUGACCAGCCUCAAGUGA	Cleavage		1
ath-miR168a-5p	NM_007279|U2AF2	4.5	-1.0	1	21	537	557	UCGCUUGGUGCAGGUCGGGAA	::::::::::.:: :::	CCCCCGACCUGCGCCCAGCCC	Cleavage		1
ath-miR168a-5p	NM_002103|GYS1	4.5	-1.0	1	21	83	103	UCGCUUGGUGCAGGUCGGGAA	::: ::.::::::...:.:	CUCCAGAUCUGCACUGGGUGU	Cleavage		1
ath-miR168a-5p	NM_014339|IL17RA	4.5	-1.0	1	21	5654	5674	UCGCUUGGUGCAGGUCGGGAA	:::::. :::: :..::.::	CUCCCGGGCUGCCCUGAGUGA	Cleavage		1
ath-miR168a-5p	NM_001146106|PARP9	4.5	-1.0	1	21	2076	2096	UCGCUUGGUGCAGGUCGGGAA	.:::::::::::: .::	AAUGUGACCUGCACCAAUUGA	Cleavage		1
ath-miR168a-5p	NM_001195283|FLVCR2	4.5	-1.0	1	21	1102	1122	UCGCUUGGUGCAGGUCGGGAA	:::. :::::: ...:::::	CUCCUCACCUGCUUUGAGCGA	Cleavage		1
ath-miR168a-5p	NM_001017524|SIRT3	4.5	-1.0	1	21	394	414	UCGCUUGGUGCAGGUCGGGAA	::: :::.:: .::.::::.	AUCCAGACUUGGGCCGAGCGG	Translation		1
ath-miR168a-5p	NM_001257273|ZNF451	4.5	-1.0	1	21	6034	6054	UCGCUUGGUGCAGGUCGGGAA	: ::::.::::.:.. .:.::	UGCCCGGCCUGUAUUUGGUGA	Cleavage		1
ath-miR168a-5p	NM_003036|SKI	4.5	-1.0	1	21	759	779	UCGCUUGGUGCAGGUCGGGAA	:.:::::::..:..:.:.	GCACUGACCUGCGUCGGGUGG	Cleavage		1
ath-miR168a-5p	NM_001206878|CTDSP1	4.5	-1.0	1	21	1421	1441	UCGCUUGGUGCAGGUCGGGAA	..:.::::::.::.:.:.	UGGUUGGCCUGCAUCAGGUGG	Cleavage		1
ath-miR168a-5p	NM_001001795|C8orf82	4.5	-1.0	1	21	854	874	UCGCUUGGUGCAGGUCGGGAA	::::.:::::.: ::.:.	ACACCGAUCUGCAUCUAGUGG	Cleavage		1
ath-miR168a-5p	NM_001679|ATP1B3	4.5	-1.0	1	21	393	413	UCGCUUGGUGCAGGUCGGGAA	: ::::.:: ::.::::.::	UACCCGGCCAACAUCAAGUGA	Translation		1
ath-miR168a-5p	NM_001166114|PNPLA6	4.5	-1.0	1	21	120	140	UCGCUUGGUGCAGGUCGGGAA	:.::::::: :..::::.	GGACUGACCUGCCCUGAGCGG	Cleavage		1
ath-miR168a-5p	NM_001030060|SAMD5	4.5	-1.0	1	21	701	721	UCGCUUGGUGCAGGUCGGGAA	.:.::: ::::.::::: :	GCUCUGACAUGCAUCAAGCAA	Cleavage		1
ath-miR168a-5p	NM_004588|SCN2B	4.5	-1.0	1	21	147	167	UCGCUUGGUGCAGGUCGGGAA	:::: ::::::::::: :	CUCCCACCCUGCACCAAGAGU	Cleavage		1
ath-miR168a-5p	NM_152744|SDK1	4.5	-1.0	1	21	2399	2419	UCGCUUGGUGCAGGUCGGGAA	:..::.:::.:: .::::.	ACCUUGAUCUGUACGGAGCGG	Cleavage		1
ath-miR168a-5p	NM_001198690|PPAN-P2RY11	4.5	-1.0	1	21	310	332	UCGCUUGGUGCAGG--UCGGGAA	::::: ::::::.::::.:	GGCCCGAGGCCUGCAUCAAGUGU	Cleavage		1
ath-miR168a-5p	NM_032836|FIZ1	4.5	-1.0	1	21	42	62	UCGCUUGGUGCAGGUCGGGAA	:.::.:::: ::::.: ::	GACUCGGCCUGGACCAGGGGA	Translation		1
ath-miR168a-5p	NM_001242614|CD99L2	4.5	-1.0	1	21	162	182	UCGCUUGGUGCAGGUCGGGAA	: .:.: ::::: :::::::	UCUCUGCCCUGCCCCAAGCGU	Cleavage		1
ath-miR168a-5p	NM_001008701|LPHN1	5.0	-1.0	1	21	2281	2301	UCGCUUGGUGCAGGUCGGGAA	::::::. ::::::.:.::	UUCCCGGACUGCACUAGGCUG	Cleavage		1
ath-miR168a-5p	NM_001009899|KIAA2018	5.0	-1.0	1	21	3435	3455	UCGCUUGGUGCAGGUCGGGAA	:::..:.::::: ::: :.::	UUCUUGGCCUGCUCCAUGUGA	Cleavage		1
ath-miR168a-5p	NM_001161779|PDP1	5.0	-1.0	1	21	1281	1301	UCGCUUGGUGCAGGUCGGGAA	::...::. ::::.::::.:.	UUUUUGAUAUGCAUCAAGUGG	Cleavage		1
ath-miR168a-5p	NM_001161504|ALDH4A1	5.0	-1.0	1	21	624	644	UCGCUUGGUGCAGGUCGGGAA	::::::..:::::::: .:.	UUCCCGGUCUGCACCACAUGG	Cleavage		1
ath-miR168a-5p	NM_198691|KRTAP10-1	5.0	-1.0	1	21	65	85	UCGCUUGGUGCAGGUCGGGAA	::::.:::::: ...:.:.:.	UUCCUGACCUGGGUUAGGUGG	Translation		1
ath-miR168a-5p	NM_004626|WNT11	5.0	-1.0	1	21	671	690	UCGCUUGGUGCAGGUCGGGAA	::::::.::: :..::::.::	UUCCCGGCCU-CGUCAAGUGA	Translation		1
ath-miR168a-5p	NM_001010846|SHE	5.0	-1.0	1	21	1300	1320	UCGCUUGGUGCAGGUCGGGAA	::.:: .:::.:::::::	CUCUCGUUCUGUACCAAGCAG	Cleavage		1
ath-miR168a-5p	NM_001008393|C4orf46	5.0	-1.0	1	21	2598	2618	UCGCUUGGUGCAGGUCGGGAA	::.:: :::::.: ::::: :	UUUCCUACCUGUAGCAAGCCA	Cleavage		1
ath-miR168a-5p	NM_014228|SLC6A7	5.0	-1.0	1	21	814	834	UCGCUUGGUGCAGGUCGGGAA	:::: ::.:::..: .::::.	UUCCAGAUCUGUGCAGAGCGG	Cleavage		1
ath-miR168a-5p	NM_001142288|EMC8	5.0	-1.0	1	21	926	946	UCGCUUGGUGCAGGUCGGGAA	::::::: .::..: .::.::	UUCCCGAGUUGUGCAGAGUGA	Cleavage		1
ath-miR168a-5p	NM_006067|EMC8	5.0	-1.0	1	21	769	789	UCGCUUGGUGCAGGUCGGGAA	::::::: .::..: .::.::	UUCCCGAGUUGUGCAGAGUGA	Cleavage		1
ath-miR168a-5p	NM_025219|DNAJC5	5.0	-1.0	1	21	2949	2969	UCGCUUGGUGCAGGUCGGGAA	:.:::::::::: :.:::	CUUCCGACCUGCAGGAGGCGU	Cleavage		1
ath-miR168a-5p	NM_001144027|NDOR1	5.0	-1.0	1	21	1763	1783	UCGCUUGGUGCAGGUCGGGAA	: :::::.:::::: .:::	UGCCCGAUCUGCACAGAGCCC	Cleavage		1
ath-miR168a-5p	NM_001144026|NDOR1	5.0	-1.0	1	21	1659	1679	UCGCUUGGUGCAGGUCGGGAA	: :::::.:::::: .:::	UGCCCGAUCUGCACAGAGCCC	Cleavage		1
ath-miR168a-5p	NM_001711|BGN	5.0	-1.0	1	21	796	816	UCGCUUGGUGCAGGUCGGGAA	: .:::.:::::::: :::	UGUCCGGCCUGCACCCAGCCC	Cleavage		1
ath-miR168a-5p	NM_024667|VPS37B	5.0	-1.0	1	21	1363	1383	UCGCUUGGUGCAGGUCGGGAA	:::::::::..:: :::	GCCCCGACCUGUGCCUAGCCG	Cleavage		1
ath-miR168a-5p	NM_032536|NTNG2	5.0	-1.0	1	21	391	411	UCGCUUGGUGCAGGUCGGGAA	::.:.::::..:::.::	CCCCUGGCCUGUGCCAGGCUC	Cleavage		1
ath-miR168a-5p	NM_005730|CTDSP2	5.0	-1.0	1	21	1089	1109	UCGCUUGGUGCAGGUCGGGAA	::.: ::::.:::.:::	GGCCUGUCCUGUACCGAGCUC	Cleavage		1
ath-miR168a-5p	NM_002030|FPR3	5.0	-1.0	1	21	29	49	UCGCUUGGUGCAGGUCGGGAA	::.:. :::::...:::::.	UUUCUACCCUGCGUUAAGCGG	Cleavage		1
ath-miR168a-5p	NM_004928|C21orf2	5.0	-1.0	1	21	924	944	UCGCUUGGUGCAGGUCGGGAA	::::: ::: :.::.::::.	UUCCCAUCCUCCGCCGAGCGG	Translation		1
ath-miR168a-5p	NM_000750|CHRNB4	5.0	-1.0	1	21	246	266	UCGCUUGGUGCAGGUCGGGAA	::::. ::::::::..:: :	UUCCUUCCCUGCACCGGGCAA	Cleavage		1
ath-miR168a-5p	NM_001256567|CHRNB4	5.0	-1.0	1	21	68	88	UCGCUUGGUGCAGGUCGGGAA	::::. ::::::::..:: :	UUCCUUCCCUGCACCGGGCAA	Cleavage		1
ath-miR168a-5p	NM_001256573|CHRNA4	5.0	-1.0	1	21	2914	2934	UCGCUUGGUGCAGGUCGGGAA	: :::: ::::..:::.::	UCCCCGCCCUGUGCCAGGCAC	Cleavage		1
ath-miR168a-5p	NM_006177|NRL	5.0	-1.0	1	21	949	969	UCGCUUGGUGCAGGUCGGGAA	::: ::::::::: ..:.:	CUCCAGACCUGCACAGGGUGC	Cleavage		1
ath-miR168a-5p	NM_004924|ACTN4	5.0	-1.0	1	21	898	918	UCGCUUGGUGCAGGUCGGGAA	::: :..::::..:..:::	CUCCGGGUCUGCGUCGGGCGU	Cleavage		1
ath-miR168a-5p	NM_001042549|NSL1	5.0	-1.0	1	21	10	30	UCGCUUGGUGCAGGUCGGGAA	:::. .::::::..:: .::	GUCCUUGCCUGCAUUAAUUGA	Cleavage		1
ath-miR168a-5p	NM_006480|RGS14	5.0	-1.0	1	21	307	327	UCGCUUGGUGCAGGUCGGGAA	: ::: .::::..::::::	UCCCCAGCCUGUGCCAAGCUU	Cleavage		1
ath-miR168a-5p	NM_173822|FAM126B	5.0	-1.0	1	21	7150	7170	UCGCUUGGUGCAGGUCGGGAA	:. .:::.::.:...::.::	AUUAUGACUUGUAUUGAGUGA	Cleavage		1
ath-miR168a-5p	NM_001142290|MGRN1	5.0	-1.0	1	21	228	248	UCGCUUGGUGCAGGUCGGGAA	::.: :.::: ::.:.:::.	CUCUCCAUCUGGACUAGGCGG	Translation		1
ath-miR168a-5p	NM_002868|RAB5B	5.0	-1.0	1	21	4141	4161	UCGCUUGGUGCAGGUCGGGAA	:...: ::::::.::: .::	AUUUUGUCCUGCAUCAAAUGA	Cleavage		1
ath-miR168a-5p	NM_001399|EDA	5.0	-1.0	1	21	3252	3272	UCGCUUGGUGCAGGUCGGGAA	.::::::: :::::.:.	AAGAUGACCUGCCCCAAGUGG	Cleavage		1
ath-miR168a-5p	NM_015892|CHST15	5.0	-1.0	1	21	281	301	UCGCUUGGUGCAGGUCGGGAA	:.:.:::::::...:.:	CAGCUGGCCUGCACUGGGUGU	Cleavage		1
ath-miR168a-5p	NM_000053|ATP7B	5.0	-1.0	1	21	132	152	UCGCUUGGUGCAGGUCGGGAA	:::.: :::::: :: :::.	AUCCUGCCCUGCAGCACGCGG	Cleavage		1
ath-miR168a-5p	NM_001080419|UNK	5.0	-1.0	1	21	1047	1067	UCGCUUGGUGCAGGUCGGGAA	::::: ::::. :...:::.	GUCCCGCCCUGUUCUGGGCGG	Cleavage		1
ath-miR168a-5p	NM_004852|ONECUT2	5.0	-1.0	1	21	7067	7088	UCGCUUGGUG-CAGGUCGGGAA	::: ::::: .::::.::::	AGCCCCACCUGGUACCAGGCGA	Translation		1
ath-miR168a-5p	NM_001098515|MRGPRF	5.0	-1.0	1	21	364	384	UCGCUUGGUGCAGGUCGGGAA	:::: .:: ::::::.:: :	GUCCCAGCCAGCACCAGGCCA	Cleavage		1
ath-miR168a-5p	NM_012100|DNPEP	5.0	-1.0	1	21	398	418	UCGCUUGGUGCAGGUCGGGAA	:::.: .::::::...:: :	AUCCUGUUCUGCACUGGGCCA	Cleavage		1
ath-miR168a-5p	NM_001254759|ST3GAL4	5.0	-1.0	1	21	256	276	UCGCUUGGUGCAGGUCGGGAA	::.: .:: :::::::: ::	CUCUCUGCCAGCACCAAGAGA	Cleavage		1
ath-miR168a-5p	NM_001199173|MLST8	5.0	-1.0	1	21	84	104	UCGCUUGGUGCAGGUCGGGAA	: :::.:::::.:::. .:.	CUGCCGGCCUGCGCCAGCUGG	Cleavage		1
ath-miR168a-5p	NM_001100389|TMEM192	5.0	-1.0	1	21	914	934	UCGCUUGGUGCAGGUCGGGAA	::::::::....:. :::	AGACCGACCUGUGUUAGACGA	Cleavage		1

## Sheet: ath-miR168b-5p
miRNA_Acc.	Target_Acc.	Expectation	UPE$	miRNA_start	miRNA_end	Target_start	Target_end	miRNA_aligned_fragment	alignment	Target_aligned_fragment	Inhibition	Target_Desc.	Multiplicity
ath-miR168b-5p	NM_145166|ZBTB47	2.0	-1.0	1	21	712	732	UCGCUUGGUGCAGGUCGGGAA	: ::.:::::::::::.:.:.	UCCCUGACCUGCACCAGGUGG	Cleavage		1
ath-miR168b-5p	NM_020062|SLC2A4RG	3.0	-1.0	1	21	461	481	UCGCUUGGUGCAGGUCGGGAA	.:.:. ::::::::.::::	CGUCUGGGCUGCACCAGGCGA	Cleavage		1
ath-miR168b-5p	NM_003988|PAX2	3.5	-1.0	1	21	379	399	UCGCUUGGUGCAGGUCGGGAA	:::::.::: :::::::: :	GUCCCGGCCUCCACCAAGCCA	Translation		1
ath-miR168b-5p	NM_000278|PAX2	3.5	-1.0	1	21	302	322	UCGCUUGGUGCAGGUCGGGAA	:::::.::: :::::::: :	GUCCCGGCCUCCACCAAGCCA	Translation		1
ath-miR168b-5p	NM_003989|PAX2	3.5	-1.0	1	21	238	258	UCGCUUGGUGCAGGUCGGGAA	:::::.::: :::::::: :	GUCCCGGCCUCCACCAAGCCA	Translation		1
ath-miR168b-5p	NM_001267552|PEMT	3.5	-1.0	1	21	80	100	UCGCUUGGUGCAGGUCGGGAA	:::.:.::::: :::::.:.	CUCCUGGCCUGCCCCAAGUGG	Cleavage		1
ath-miR168b-5p	NM_001267551|PEMT	3.5	-1.0	1	21	37	57	UCGCUUGGUGCAGGUCGGGAA	:::.:.::::: :::::.:.	CUCCUGGCCUGCCCCAAGUGG	Cleavage		1
ath-miR168b-5p	NM_006738|AKAP13	3.5	-1.0	1	21	468	488	UCGCUUGGUGCAGGUCGGGAA	::: ..::::::::.:::	GGCCCAGUCUGCACCAGGCGU	Cleavage		1
ath-miR168b-5p	NM_172239|REXO1L1	3.5	-1.0	1	21	683	703	UCGCUUGGUGCAGGUCGGGAA	.: : .::::::::::::.	ACUCAGCUCUGCACCAAGCGG	Cleavage		1
ath-miR168b-5p	NM_001161574|MAFF	4.0	-1.0	1	21	1543	1563	UCGCUUGGUGCAGGUCGGGAA	::::.:::.: :: :::::::	UUCCUGACUUACAGCAAGCGA	Translation		1
ath-miR168b-5p	NM_001032296|STK24	4.0	-1.0	1	21	2369	2389	UCGCUUGGUGCAGGUCGGGAA	:::: :.::::::..::: ::	UUCCAGGCCUGCAUUAAGAGA	Cleavage		1
ath-miR168b-5p	NM_001198844|RBM4	4.0	-1.0	1	21	349	369	UCGCUUGGUGCAGGUCGGGAA	::..::.:::..:::: :::	GUCUUGAUCUGUGCCAAUCGA	Cleavage		1
ath-miR168b-5p	NM_020919|ALS2	4.0	-1.0	1	21	1135	1155	UCGCUUGGUGCAGGUCGGGAA	:::.::..::....:::.::	GUCCUGAUUUGUGUUAAGUGA	Cleavage		1
ath-miR168b-5p	NM_005185|CALML3	4.0	-1.0	1	21	479	499	UCGCUUGGUGCAGGUCGGGAA	::..:.:::::: .:::::.	AUCUUGGCCUGCAGUAAGCGG	Cleavage		1
ath-miR168b-5p	NM_001024736|CD276	4.0	-1.0	1	21	613	633	UCGCUUGGUGCAGGUCGGGAA	::::: ::::: :::::.::	UUCCCUCCCUGCCCCAAGUGA	Cleavage		1
ath-miR168b-5p	NM_006015|ARID1A	4.0	-1.0	1	21	950	970	UCGCUUGGUGCAGGUCGGGAA	:: .::::::::: ::::::	UUGGUGACCUGCACAAAGCGA	Cleavage		1
ath-miR168b-5p	NM_032283|ZDHHC18	4.0	-1.0	1	21	275	295	UCGCUUGGUGCAGGUCGGGAA	:::. .::::..::..::::	GUCCUUGCCUGUGCCGGGCGA	Cleavage		1
ath-miR168b-5p	NM_014989|RIMS1	4.0	-1.0	1	21	1800	1820	UCGCUUGGUGCAGGUCGGGAA	: .:::::::::::.::	CAUACUGCCUGCACCAAGUGA	Cleavage		1
ath-miR168b-5p	NM_001080470|ZNF697	4.0	-1.0	1	21	2641	2661	UCGCUUGGUGCAGGUCGGGAA	:. :::::::..:::.::	GAACUUACCUGCAUUAAGUGA	Cleavage		1
ath-miR168b-5p	NM_052909|PLEKHG4B	4.0	-1.0	1	21	7301	7321	UCGCUUGGUGCAGGUCGGGAA	::: :::::..:..::.:.	GACCCAACCUGUGCUGAGUGG	Cleavage		1
ath-miR168b-5p	NM_001128164|ATXN1	4.0	-1.0	1	21	4632	4652	UCGCUUGGUGCAGGUCGGGAA	..: :..:::::::.:.::	ACUUCAAUUUGCACCAGGUGA	Cleavage		1
ath-miR168b-5p	NM_022780|RMND5A	4.0	-1.0	1	21	4033	4053	UCGCUUGGUGCAGGUCGGGAA	::: ::::::::: ::: :	GCCCCCACCUGCACCUAGCAA	Cleavage		1
ath-miR168b-5p	NM_012232|PTRF	4.0	-1.0	1	21	844	864	UCGCUUGGUGCAGGUCGGGAA	::: :.:: .::.::::::	CACCCCAUCUCUACUAAGCGA	Translation		1
ath-miR168b-5p	NM_001256630|BRSK2	4.0	-1.0	1	21	56	76	UCGCUUGGUGCAGGUCGGGAA	:::: ::::: ::.::.:.	CGCCCGCCCUGCCCCGAGUGG	Cleavage		1
ath-miR168b-5p	NM_000429|MAT1A	4.0	-1.0	1	21	340	360	UCGCUUGGUGCAGGUCGGGAA	::. .::::..:::.:.::	CCCCUUGCCUGUGCCAGGUGA	Cleavage		1
ath-miR168b-5p	NM_031899|GORASP1	4.0	-1.0	1	21	60	80	UCGCUUGGUGCAGGUCGGGAA	::::. ::::::.: :::.	AGCCCGGGCUGCACUAUGCGG	Cleavage		1
ath-miR168b-5p	NM_001010847|LRRC38	4.5	-1.0	1	21	369	389	UCGCUUGGUGCAGGUCGGGAA	::.:.::::::.::...: ::	UUUCUGACCUGUACUGGGAGA	Cleavage		1
ath-miR168b-5p	NM_001145281|OPRM1	4.5	-1.0	1	21	15	35	UCGCUUGGUGCAGGUCGGGAA	:.::::::: ::::::::	AUUCCGACCUUCACCAAGCUU	Translation		1
ath-miR168b-5p	NM_201431|RASSF6	4.5	-1.0	1	21	3404	3424	UCGCUUGGUGCAGGUCGGGAA	::::: :.:::.:..:::.:	UUCCCUAUCUGUAUUAAGUGU	Cleavage		1
ath-miR168b-5p	NM_015984|UCHL5	4.5	-1.0	1	21	157	177	UCGCUUGGUGCAGGUCGGGAA	::::: :::::::.:: :.:	UUCCCUACCUGCAUCAUGUGC	Cleavage		1
ath-miR168b-5p	NM_033656|BRWD1	4.5	-1.0	1	21	4896	4916	UCGCUUGGUGCAGGUCGGGAA	:::: :::.::. :::::.:.	UUCCAGACUUGUCCCAAGUGG	Cleavage		1
ath-miR168b-5p	NM_015084|MRPS27	4.5	-1.0	1	21	847	867	UCGCUUGGUGCAGGUCGGGAA	:::. :::::::::...: ::	UUCUGGACCUGCACUGGGAGA	Cleavage		1
ath-miR168b-5p	NM_006315|PCGF3	4.5	-1.0	1	21	4253	4273	UCGCUUGGUGCAGGUCGGGAA	::.:::..::: .::.:::.	GUCUCGAUUUGCUUCAGGCGG	Cleavage		1
ath-miR168b-5p	NM_001079512|TVP23A	4.5	-1.0	1	21	701	721	UCGCUUGGUGCAGGUCGGGAA	:::.:::: :: .::::.::	CUCCUGACCAGCCUCAAGUGA	Cleavage		1
ath-miR168b-5p	NM_007279|U2AF2	4.5	-1.0	1	21	537	557	UCGCUUGGUGCAGGUCGGGAA	::::::::::.:: :::	CCCCCGACCUGCGCCCAGCCC	Cleavage		1
ath-miR168b-5p	NM_002103|GYS1	4.5	-1.0	1	21	83	103	UCGCUUGGUGCAGGUCGGGAA	::: ::.::::::...:.:	CUCCAGAUCUGCACUGGGUGU	Cleavage		1
ath-miR168b-5p	NM_014339|IL17RA	4.5	-1.0	1	21	5654	5674	UCGCUUGGUGCAGGUCGGGAA	:::::. :::: :..::.::	CUCCCGGGCUGCCCUGAGUGA	Cleavage		1
ath-miR168b-5p	NM_001146106|PARP9	4.5	-1.0	1	21	2076	2096	UCGCUUGGUGCAGGUCGGGAA	.:::::::::::: .::	AAUGUGACCUGCACCAAUUGA	Cleavage		1
ath-miR168b-5p	NM_001195283|FLVCR2	4.5	-1.0	1	21	1102	1122	UCGCUUGGUGCAGGUCGGGAA	:::. :::::: ...:::::	CUCCUCACCUGCUUUGAGCGA	Cleavage		1
ath-miR168b-5p	NM_001017524|SIRT3	4.5	-1.0	1	21	394	414	UCGCUUGGUGCAGGUCGGGAA	::: :::.:: .::.::::.	AUCCAGACUUGGGCCGAGCGG	Translation		1
ath-miR168b-5p	NM_001257273|ZNF451	4.5	-1.0	1	21	6034	6054	UCGCUUGGUGCAGGUCGGGAA	: ::::.::::.:.. .:.::	UGCCCGGCCUGUAUUUGGUGA	Cleavage		1
ath-miR168b-5p	NM_003036|SKI	4.5	-1.0	1	21	759	779	UCGCUUGGUGCAGGUCGGGAA	:.:::::::..:..:.:.	GCACUGACCUGCGUCGGGUGG	Cleavage		1
ath-miR168b-5p	NM_001206878|CTDSP1	4.5	-1.0	1	21	1421	1441	UCGCUUGGUGCAGGUCGGGAA	..:.::::::.::.:.:.	UGGUUGGCCUGCAUCAGGUGG	Cleavage		1
ath-miR168b-5p	NM_001001795|C8orf82	4.5	-1.0	1	21	854	874	UCGCUUGGUGCAGGUCGGGAA	::::.:::::.: ::.:.	ACACCGAUCUGCAUCUAGUGG	Cleavage		1
ath-miR168b-5p	NM_001679|ATP1B3	4.5	-1.0	1	21	393	413	UCGCUUGGUGCAGGUCGGGAA	: ::::.:: ::.::::.::	UACCCGGCCAACAUCAAGUGA	Translation		1
ath-miR168b-5p	NM_001166114|PNPLA6	4.5	-1.0	1	21	120	140	UCGCUUGGUGCAGGUCGGGAA	:.::::::: :..::::.	GGACUGACCUGCCCUGAGCGG	Cleavage		1
ath-miR168b-5p	NM_001030060|SAMD5	4.5	-1.0	1	21	701	721	UCGCUUGGUGCAGGUCGGGAA	.:.::: ::::.::::: :	GCUCUGACAUGCAUCAAGCAA	Cleavage		1
ath-miR168b-5p	NM_004588|SCN2B	4.5	-1.0	1	21	147	167	UCGCUUGGUGCAGGUCGGGAA	:::: ::::::::::: :	CUCCCACCCUGCACCAAGAGU	Cleavage		1
ath-miR168b-5p	NM_152744|SDK1	4.5	-1.0	1	21	2399	2419	UCGCUUGGUGCAGGUCGGGAA	:..::.:::.:: .::::.	ACCUUGAUCUGUACGGAGCGG	Cleavage		1
ath-miR168b-5p	NM_001198690|PPAN-P2RY11	4.5	-1.0	1	21	310	332	UCGCUUGGUGCAGG--UCGGGAA	::::: ::::::.::::.:	GGCCCGAGGCCUGCAUCAAGUGU	Cleavage		1
ath-miR168b-5p	NM_032836|FIZ1	4.5	-1.0	1	21	42	62	UCGCUUGGUGCAGGUCGGGAA	:.::.:::: ::::.: ::	GACUCGGCCUGGACCAGGGGA	Translation		1
ath-miR168b-5p	NM_001242614|CD99L2	4.5	-1.0	1	21	162	182	UCGCUUGGUGCAGGUCGGGAA	: .:.: ::::: :::::::	UCUCUGCCCUGCCCCAAGCGU	Cleavage		1
ath-miR168b-5p	NM_001008701|LPHN1	5.0	-1.0	1	21	2281	2301	UCGCUUGGUGCAGGUCGGGAA	::::::. ::::::.:.::	UUCCCGGACUGCACUAGGCUG	Cleavage		1
ath-miR168b-5p	NM_001009899|KIAA2018	5.0	-1.0	1	21	3435	3455	UCGCUUGGUGCAGGUCGGGAA	:::..:.::::: ::: :.::	UUCUUGGCCUGCUCCAUGUGA	Cleavage		1
ath-miR168b-5p	NM_001161779|PDP1	5.0	-1.0	1	21	1281	1301	UCGCUUGGUGCAGGUCGGGAA	::...::. ::::.::::.:.	UUUUUGAUAUGCAUCAAGUGG	Cleavage		1
ath-miR168b-5p	NM_001161504|ALDH4A1	5.0	-1.0	1	21	624	644	UCGCUUGGUGCAGGUCGGGAA	::::::..:::::::: .:.	UUCCCGGUCUGCACCACAUGG	Cleavage		1
ath-miR168b-5p	NM_198691|KRTAP10-1	5.0	-1.0	1	21	65	85	UCGCUUGGUGCAGGUCGGGAA	::::.:::::: ...:.:.:.	UUCCUGACCUGGGUUAGGUGG	Translation		1
ath-miR168b-5p	NM_004626|WNT11	5.0	-1.0	1	21	671	690	UCGCUUGGUGCAGGUCGGGAA	::::::.::: :..::::.::	UUCCCGGCCU-CGUCAAGUGA	Translation		1
ath-miR168b-5p	NM_001010846|SHE	5.0	-1.0	1	21	1300	1320	UCGCUUGGUGCAGGUCGGGAA	::.:: .:::.:::::::	CUCUCGUUCUGUACCAAGCAG	Cleavage		1
ath-miR168b-5p	NM_001008393|C4orf46	5.0	-1.0	1	21	2598	2618	UCGCUUGGUGCAGGUCGGGAA	::.:: :::::.: ::::: :	UUUCCUACCUGUAGCAAGCCA	Cleavage		1
ath-miR168b-5p	NM_014228|SLC6A7	5.0	-1.0	1	21	814	834	UCGCUUGGUGCAGGUCGGGAA	:::: ::.:::..: .::::.	UUCCAGAUCUGUGCAGAGCGG	Cleavage		1
ath-miR168b-5p	NM_001142288|EMC8	5.0	-1.0	1	21	926	946	UCGCUUGGUGCAGGUCGGGAA	::::::: .::..: .::.::	UUCCCGAGUUGUGCAGAGUGA	Cleavage		1
ath-miR168b-5p	NM_006067|EMC8	5.0	-1.0	1	21	769	789	UCGCUUGGUGCAGGUCGGGAA	::::::: .::..: .::.::	UUCCCGAGUUGUGCAGAGUGA	Cleavage		1
ath-miR168b-5p	NM_025219|DNAJC5	5.0	-1.0	1	21	2949	2969	UCGCUUGGUGCAGGUCGGGAA	:.:::::::::: :.:::	CUUCCGACCUGCAGGAGGCGU	Cleavage		1
ath-miR168b-5p	NM_001144027|NDOR1	5.0	-1.0	1	21	1763	1783	UCGCUUGGUGCAGGUCGGGAA	: :::::.:::::: .:::	UGCCCGAUCUGCACAGAGCCC	Cleavage		1
ath-miR168b-5p	NM_001144026|NDOR1	5.0	-1.0	1	21	1659	1679	UCGCUUGGUGCAGGUCGGGAA	: :::::.:::::: .:::	UGCCCGAUCUGCACAGAGCCC	Cleavage		1
ath-miR168b-5p	NM_001711|BGN	5.0	-1.0	1	21	796	816	UCGCUUGGUGCAGGUCGGGAA	: .:::.:::::::: :::	UGUCCGGCCUGCACCCAGCCC	Cleavage		1
ath-miR168b-5p	NM_024667|VPS37B	5.0	-1.0	1	21	1363	1383	UCGCUUGGUGCAGGUCGGGAA	:::::::::..:: :::	GCCCCGACCUGUGCCUAGCCG	Cleavage		1
ath-miR168b-5p	NM_032536|NTNG2	5.0	-1.0	1	21	391	411	UCGCUUGGUGCAGGUCGGGAA	::.:.::::..:::.::	CCCCUGGCCUGUGCCAGGCUC	Cleavage		1
ath-miR168b-5p	NM_005730|CTDSP2	5.0	-1.0	1	21	1089	1109	UCGCUUGGUGCAGGUCGGGAA	::.: ::::.:::.:::	GGCCUGUCCUGUACCGAGCUC	Cleavage		1
ath-miR168b-5p	NM_002030|FPR3	5.0	-1.0	1	21	29	49	UCGCUUGGUGCAGGUCGGGAA	::.:. :::::...:::::.	UUUCUACCCUGCGUUAAGCGG	Cleavage		1
ath-miR168b-5p	NM_004928|C21orf2	5.0	-1.0	1	21	924	944	UCGCUUGGUGCAGGUCGGGAA	::::: ::: :.::.::::.	UUCCCAUCCUCCGCCGAGCGG	Translation		1
ath-miR168b-5p	NM_000750|CHRNB4	5.0	-1.0	1	21	246	266	UCGCUUGGUGCAGGUCGGGAA	::::. ::::::::..:: :	UUCCUUCCCUGCACCGGGCAA	Cleavage		1
ath-miR168b-5p	NM_001256567|CHRNB4	5.0	-1.0	1	21	68	88	UCGCUUGGUGCAGGUCGGGAA	::::. ::::::::..:: :	UUCCUUCCCUGCACCGGGCAA	Cleavage		1
ath-miR168b-5p	NM_001256573|CHRNA4	5.0	-1.0	1	21	2914	2934	UCGCUUGGUGCAGGUCGGGAA	: :::: ::::..:::.::	UCCCCGCCCUGUGCCAGGCAC	Cleavage		1
ath-miR168b-5p	NM_006177|NRL	5.0	-1.0	1	21	949	969	UCGCUUGGUGCAGGUCGGGAA	::: ::::::::: ..:.:	CUCCAGACCUGCACAGGGUGC	Cleavage		1
ath-miR168b-5p	NM_004924|ACTN4	5.0	-1.0	1	21	898	918	UCGCUUGGUGCAGGUCGGGAA	::: :..::::..:..:::	CUCCGGGUCUGCGUCGGGCGU	Cleavage		1
ath-miR168b-5p	NM_001042549|NSL1	5.0	-1.0	1	21	10	30	UCGCUUGGUGCAGGUCGGGAA	:::. .::::::..:: .::	GUCCUUGCCUGCAUUAAUUGA	Cleavage		1
ath-miR168b-5p	NM_006480|RGS14	5.0	-1.0	1	21	307	327	UCGCUUGGUGCAGGUCGGGAA	: ::: .::::..::::::	UCCCCAGCCUGUGCCAAGCUU	Cleavage		1
ath-miR168b-5p	NM_173822|FAM126B	5.0	-1.0	1	21	7150	7170	UCGCUUGGUGCAGGUCGGGAA	:. .:::.::.:...::.::	AUUAUGACUUGUAUUGAGUGA	Cleavage		1
ath-miR168b-5p	NM_001142290|MGRN1	5.0	-1.0	1	21	228	248	UCGCUUGGUGCAGGUCGGGAA	::.: :.::: ::.:.:::.	CUCUCCAUCUGGACUAGGCGG	Translation		1
ath-miR168b-5p	NM_002868|RAB5B	5.0	-1.0	1	21	4141	4161	UCGCUUGGUGCAGGUCGGGAA	:...: ::::::.::: .::	AUUUUGUCCUGCAUCAAAUGA	Cleavage		1
ath-miR168b-5p	NM_001399|EDA	5.0	-1.0	1	21	3252	3272	UCGCUUGGUGCAGGUCGGGAA	.::::::: :::::.:.	AAGAUGACCUGCCCCAAGUGG	Cleavage		1
ath-miR168b-5p	NM_015892|CHST15	5.0	-1.0	1	21	281	301	UCGCUUGGUGCAGGUCGGGAA	:.:.:::::::...:.:	CAGCUGGCCUGCACUGGGUGU	Cleavage		1
ath-miR168b-5p	NM_000053|ATP7B	5.0	-1.0	1	21	132	152	UCGCUUGGUGCAGGUCGGGAA	:::.: :::::: :: :::.	AUCCUGCCCUGCAGCACGCGG	Cleavage		1
ath-miR168b-5p	NM_001080419|UNK	5.0	-1.0	1	21	1047	1067	UCGCUUGGUGCAGGUCGGGAA	::::: ::::. :...:::.	GUCCCGCCCUGUUCUGGGCGG	Cleavage		1
ath-miR168b-5p	NM_004852|ONECUT2	5.0	-1.0	1	21	7067	7088	UCGCUUGGUG-CAGGUCGGGAA	::: ::::: .::::.::::	AGCCCCACCUGGUACCAGGCGA	Translation		1
ath-miR168b-5p	NM_001098515|MRGPRF	5.0	-1.0	1	21	364	384	UCGCUUGGUGCAGGUCGGGAA	:::: .:: ::::::.:: :	GUCCCAGCCAGCACCAGGCCA	Cleavage		1
ath-miR168b-5p	NM_012100|DNPEP	5.0	-1.0	1	21	398	418	UCGCUUGGUGCAGGUCGGGAA	:::.: .::::::...:: :	AUCCUGUUCUGCACUGGGCCA	Cleavage		1
ath-miR168b-5p	NM_001254759|ST3GAL4	5.0	-1.0	1	21	256	276	UCGCUUGGUGCAGGUCGGGAA	::.: .:: :::::::: ::	CUCUCUGCCAGCACCAAGAGA	Cleavage		1
ath-miR168b-5p	NM_001199173|MLST8	5.0	-1.0	1	21	84	104	UCGCUUGGUGCAGGUCGGGAA	: :::.:::::.:::. .:.	CUGCCGGCCUGCGCCAGCUGG	Cleavage		1
ath-miR168b-5p	NM_001100389|TMEM192	5.0	-1.0	1	21	914	934	UCGCUUGGUGCAGGUCGGGAA	::::::::....:. :::	AGACCGACCUGUGUUAGACGA	Cleavage		1

## Sheet: ath-miR319a
miRNA_Acc.	Target_Acc.	Expectation	UPE$	miRNA_start	miRNA_end	Target_start	Target_end	miRNA_aligned_fragment	alignment	Target_aligned_fragment	Inhibition	Target_Desc.	Multiplicity
ath-miR319a	NM_014906|PPM1E	2.0	-1.0	1	21	2441	2461	UUGGACUGAAGGGAGCUCCCU	: : ::.::::::::::.:::	AAGUAGUUCCCUUCAGUUCAA	Cleavage		1
ath-miR319a	NM_017520|MPHOSPH8	3.0	-1.0	1	21	19	39	UUGGACUGAAGGGAGCUCCCU	::::.::.:::::: ::.:	GCGGAGUUCUCUUCAGACCGA	Cleavage		1
ath-miR319a	NM_001001852|PIM3	3.0	-1.0	1	21	860	880	UUGGACUGAAGGGAGCUCCCU	: ::.: :.:.::::::.:::	AUGGGGGUUCUUUCAGUUCAA	Cleavage		1
ath-miR319a	NM_003853|IL18RAP	3.0	-1.0	1	21	9	29	UUGGACUGAAGGGAGCUCCCU	::::: :::: :::::::.	CUGGAGCCCCCUCCAGUCCAG	Cleavage		1
ath-miR319a	NM_012152|LPAR3	3.5	-1.0	1	21	246	266	UUGGACUGAAGGGAGCUCCCU	:::::::. ::::::::.	UCAGAGCUCCUGUCAGUCCAG	Translation		1
ath-miR319a	NM_001166270|HAUS4	3.5	-1.0	1	21	78	98	UUGGACUGAAGGGAGCUCCCU	::.::: :::::::: :::	CUGGGGCUGCCUUCAGUACAA	Cleavage		1
ath-miR319a	NM_023016|SOWAHC	3.5	-1.0	1	21	131	151	UUGGACUGAAGGGAGCUCCCU	::::.::.:::::: :.:.	GCGGAGUUCUCUUCAGGCUAG	Cleavage		1
ath-miR319a	NM_015412|C3orf17	3.5	-1.0	1	21	125	145	UUGGACUGAAGGGAGCUCCCU	::::.:: .::::::.::.	CAGGAGUUCAUUUCAGUUCAG	Cleavage		1
ath-miR319a	NM_001198846|RBM14-RBM4	3.5	-1.0	1	21	337	357	UUGGACUGAAGGGAGCUCCCU	::. :::..::..::::::	CAGGGUCUCUUUUUGGUCCAA	Cleavage		1
ath-miR319a	NM_001198845|RBM14-RBM4	3.5	-1.0	1	21	365	385	UUGGACUGAAGGGAGCUCCCU	::. :::..::..::::::	CAGGGUCUCUUUUUGGUCCAA	Cleavage		1
ath-miR319a	NM_020447|FAM219B	3.5	-1.0	1	21	1049	1069	UUGGACUGAAGGGAGCUCCCU	::. ::::::::: ::::.	GAGGGCCUCCCUUCACUCCAG	Cleavage		1
ath-miR319a	NM_018489|ASH1L	4.0	-1.0	1	21	1788	1808	UUGGACUGAAGGGAGCUCCCU	.:::. ::::.::.:::: ::	GGGGGUCUCCUUUUAGUCAAA	Cleavage		1
ath-miR319a	NM_001267048|KIAA1324	4.0	-1.0	1	21	2427	2446	UUGGACUGAAGGGAGCUCCCU	:::::: ::::::..::..::	AGGGAG-UCCCUUUGGUUUAA	Cleavage		1
ath-miR319a	NM_001522|GUCY2F	4.0	-1.0	1	21	47	67	UUGGACUGAAGGGAGCUCCCU	::::: :::::::.:::	GGAAAGCUCACUUCAGUUCAA	Cleavage		1
ath-miR319a	NM_017686|GDAP2	4.0	-1.0	1	21	6083	6103	UUGGACUGAAGGGAGCUCCCU	.::::..::::::.:::	UACAGGCUCUUUUCAGUUCAA	Cleavage		1
ath-miR319a	NM_178448|SAPCD2	4.0	-1.0	1	21	229	249	UUGGACUGAAGGGAGCUCCCU	::.::::.::: :::::.	CUGGGGCUCUCUUGAGUCCGC	Cleavage		1
ath-miR319a	NM_001077710|FAM110C	4.0	-1.0	1	21	772	792	UUGGACUGAAGGGAGCUCCCU	::::.:.::::..::: .:	UUGGAGUUUCCUUUGGUCAGA	Cleavage		1
ath-miR319a	NM_014326|DAPK2	4.0	-1.0	1	21	42	62	UUGGACUGAAGGGAGCUCCCU	::.::::::::: :: ::.	GCGGGGCUCCCUUCUGUGCAG	Cleavage		1
ath-miR319a	NM_152556|C7orf60	4.0	-1.0	1	21	10	30	UUGGACUGAAGGGAGCUCCCU	::: ::.:::::::::.	AAAAAGCCCCUUUCAGUCCAG	Cleavage		1
ath-miR319a	NM_018010|IFT57	4.0	-1.0	1	21	1132	1152	UUGGACUGAAGGGAGCUCCCU	:: :::.:::.:::..::	CUAGACCUCUCUUUAGUUUAA	Cleavage		1
ath-miR319a	NM_016018|PHF20L1	4.0	-1.0	1	21	25	45	UUGGACUGAAGGGAGCUCCCU	: : .:::..:::::::: ::	AUGUGGCUUUCUUCAGUCAAA	Cleavage		1
ath-miR319a	NM_206909|PSD3	4.0	-1.0	1	21	7503	7523	UUGGACUGAAGGGAGCUCCCU	: ::::.. :::::::::.	UAGCAGCUUUGUUCAGUCCAG	Translation		1
ath-miR319a	NM_020731|AHRR	4.0	-1.0	1	21	2475	2495	UUGGACUGAAGGGAGCUCCCU	: :::::::::::: :...	CAGCAGCUCCCUUCAGCCUGG	Cleavage		1
ath-miR319a	NM_001079691|N4BP2L1	4.0	-1.0	1	21	1426	1446	UUGGACUGAAGGGAGCUCCCU	::: ::...::..::.:::	UUGGAUCUUUUUUUGGUUCAA	Cleavage		1
ath-miR319a	NM_052818|N4BP2L1	4.0	-1.0	1	21	1224	1244	UUGGACUGAAGGGAGCUCCCU	::: ::...::..::.:::	UUGGAUCUUUUUUUGGUUCAA	Cleavage		1
ath-miR319a	NM_014829|DDX46	4.0	-1.0	1	21	2157	2176	UUGGACUGAAGGGAGCUCCCU	:: :::::::::: :::::	UUGGUGCUCCCUUCA-UCCAA	Cleavage		1
ath-miR319a	NM_001145290|SLC37A2	4.5	-1.0	1	21	590	610	UUGGACUGAAGGGAGCUCCCU	.::::::: :::::.:: ::	GGGGAGCUGCCUUCGGUACAU	Cleavage		1
ath-miR319a	NM_198277|SLC37A2	4.5	-1.0	1	21	635	655	UUGGACUGAAGGGAGCUCCCU	.::::::: :::::.:: ::	GGGGAGCUGCCUUCGGUACAU	Cleavage		1
ath-miR319a	NM_024923|NUP210	4.5	-1.0	1	21	1279	1299	UUGGACUGAAGGGAGCUCCCU	:::::::::::::::	CACAAGCUCCCUUCAGUCCUU	Cleavage		1
ath-miR319a	NM_001134775|KLC2	4.5	-1.0	1	21	627	647	UUGGACUGAAGGGAGCUCCCU	.:::: ::::: :.:::::.	GGGGACCUCCCCUUAGUCCGU	Translation		2
ath-miR319a	NM_001134774|KLC2	4.5	-1.0	1	21	627	647	UUGGACUGAAGGGAGCUCCCU	.:::: ::::: :.:::::.	GGGGACCUCCCCUUAGUCCGU	Translation		2
ath-miR319a	NM_018469|TEX2	4.5	-1.0	1	21	1051	1071	UUGGACUGAAGGGAGCUCCCU	:::.::::.:::.. :.:.:	UGGGGGCUCUCUUUGCUUCGA	Cleavage		1
ath-miR319a	NM_145166|ZBTB47	4.5	-1.0	1	21	2382	2402	UUGGACUGAAGGGAGCUCCCU	:::.:::::.::: : :::.	UGGGGGCUCCUUUCCGGCCAG	Cleavage		1
ath-miR319a	NM_005440|RND2	4.5	-1.0	1	21	1886	1906	UUGGACUGAAGGGAGCUCCCU	:::::::::.: ::: :..:	UGGGAGCUCCUUGCAGCCUGA	Cleavage		1
ath-miR319a	NM_003594|TTF2	4.5	-1.0	1	21	524	544	UUGGACUGAAGGGAGCUCCCU	::: .: :::::: ::::::.	AGGAGGAUCCCUUGAGUCCAG	Cleavage		1
ath-miR319a	NM_032970|SEC22C	4.5	-1.0	1	21	1795	1815	UUGGACUGAAGGGAGCUCCCU	::: .: :::::: ::::::.	AGGAGGAUCCCUUGAGUCCAG	Cleavage		1
ath-miR319a	NM_014705|DOCK4	4.5	-1.0	1	21	1295	1315	UUGGACUGAAGGGAGCUCCCU	.:: ::::: .::.:::..::	GGGAAGCUCAUUUUAGUUUAA	Cleavage		1
ath-miR319a	NM_001160102|LPO	4.5	-1.0	1	21	17	37	UUGGACUGAAGGGAGCUCCCU	::.::::::..:::::	GGAAAGUUCCCUUUGGUCCAC	Cleavage		1
ath-miR319a	NM_001142386|PDK3	4.5	-1.0	1	21	6992	7012	UUGGACUGAAGGGAGCUCCCU	:::::: : .::::::.::	UGGGAGCCCAUUUCAGUUCAU	Cleavage		1
ath-miR319a	NM_024638|QTRTD1	4.5	-1.0	1	21	428	448	UUGGACUGAAGGGAGCUCCCU	: :.:.:.::::.:::.::	UGAGGGUUUCCUUUAGUUCAC	Cleavage		1
ath-miR319a	NM_030650|KIAA1715	4.5	-1.0	1	21	2415	2435	UUGGACUGAAGGGAGCUCCCU	: ::: ::::.::::::.:	AUGGAACUCCUUUCAGUUCUC	Cleavage		1
ath-miR319a	NM_198314|HTR3E	4.5	-1.0	1	21	191	211	UUGGACUGAAGGGAGCUCCCU	.:::.:::::::::: :	UGUUGGCUUCCUUCAGUCCUA	Cleavage		1
ath-miR319a	NM_182503|ADAT2	4.5	-1.0	1	21	3233	3253	UUGGACUGAAGGGAGCUCCCU	::::.:.::.::::.:.	CUUUAGCUUCUUUUAGUCUAG	Cleavage		1
ath-miR319a	NM_005614|RHEB	4.5	-1.0	1	21	873	893	UUGGACUGAAGGGAGCUCCCU	:::::: .::::::: :: :	UGGGAGCCUCCUUCAGACCCA	Cleavage		1
ath-miR319a	NM_175921|C5orf51	4.5	-1.0	1	21	3594	3614	UUGGACUGAAGGGAGCUCCCU	:::. .::.::::.::...:	UGGGGUUUCUCUUCGGUUUGA	Cleavage		1
ath-miR319a	NM_001083607|PTCH1	4.5	-1.0	1	21	936	956	UUGGACUGAAGGGAGCUCCCU	: ::::::: : :::::.::	AUGGAGCUCACAUCAGUUCAU	Translation		1
ath-miR319a	NM_001198595|STON1	4.5	-1.0	1	21	2988	3008	UUGGACUGAAGGGAGCUCCCU	::.:::::::: ::::.	UGUUAGUUCCCUUCAUUCCAG	Cleavage		1
ath-miR319a	NM_012453|TBL2	4.5	-1.0	1	21	756	776	UUGGACUGAAGGGAGCUCCCU	.: :: :::..::::::.::	GGAGACCUCUUUUCAGUUCAU	Cleavage		1
ath-miR319a	NM_194456|KRIT1	4.5	-1.0	1	21	1536	1556	UUGGACUGAAGGGAGCUCCCU	::.:::::::: ::.::	UUUCAGUUCCCUUCAUUCUAA	Cleavage		1
ath-miR319a	NM_080605|B3GALT6	4.5	-1.0	1	21	908	928	UUGGACUGAAGGGAGCUCCCU	::::::::: :::::.:	CAUGAGCUCCCUGGAGUCCGA	Cleavage		1
ath-miR319a	NM_020761|RPTOR	4.5	-1.0	1	21	793	813	UUGGACUGAAGGGAGCUCCCU	: ::.:::::.::: :::.:	ACGGGGCUCCUUUCCCUCCGA	Cleavage		1
ath-miR319a	NM_014987|IGSF9B	4.5	-1.0	1	21	2801	2821	UUGGACUGAAGGGAGCUCCCU	.:: :: ::.::: ::::::.	GGGCAGAUCUCUUGAGUCCAG	Cleavage		1
ath-miR319a	NM_014677|RIMS2	4.5	-1.0	1	21	1182	1202	UUGGACUGAAGGGAGCUCCCU	:::::..:::.: :.:::	UAAGAGCUUUCUUUAUUUCAA	Cleavage		1
ath-miR319a	NM_203343|EPB41	4.5	-1.0	1	21	654	674	UUGGACUGAAGGGAGCUCCCU	::::::.:.:: .::: ::	UUGGAGCUUCUUUGGGUCAAA	Cleavage		1
ath-miR319a	NM_152835|PDIK1L	4.5	-1.0	1	21	1049	1069	UUGGACUGAAGGGAGCUCCCU	::::.:::.:::: :....	CUGGAGUUCCUUUCAUUUUGG	Cleavage		1
ath-miR319a	NM_003042|SLC6A1	4.5	-1.0	1	21	400	420	UUGGACUGAAGGGAGCUCCCU	::::.:::.::: :::.:	CAGGAGUUCCUUUCCCUCCGA	Cleavage		1
ath-miR319a	NM_005544|IRS1	4.5	-1.0	1	21	942	962	UUGGACUGAAGGGAGCUCCCU	::: : :.:::::: :.:::	UGGGUGAUUCCUUCAAUUCAA	Cleavage		1
ath-miR319a	NM_006851|GLIPR1	4.5	-1.0	1	21	2293	2313	UUGGACUGAAGGGAGCUCCCU	::: .::::.::::.::	UGUCAGCAUCCUUUAGUCUAA	Cleavage		1
ath-miR319a	NM_025179|PLXNA2	4.5	-1.0	1	21	3721	3741	UUGGACUGAAGGGAGCUCCCU	:: ::.::::::::.: :	UCUGACCUUCCUUCAGUUCCA	Cleavage		1
ath-miR319a	NM_022037|TIA1	5.0	-1.0	1	21	1616	1636	UUGGACUGAAGGGAGCUCCCU	:::::::::::: :: :..:	AGGGAGCUCCCUGCAUUUUAC	Cleavage		1
ath-miR319a	NM_001194|HCN2	5.0	-1.0	1	21	245	265	UUGGACUGAAGGGAGCUCCCU	::::.:::::::::: .:..	AGGGGGCUCCCUUCACCUCGG	Cleavage		1
ath-miR319a	NM_015253|WSCD1	5.0	-1.0	1	21	1416	1438	UUGGACUGAAGGGAG--CUCCCU	:::::: :::::::::: :..:	AGGGAGACCUCCCUUCAGCCUGA	Cleavage		1
ath-miR319a	NM_001134775|KLC2	5.0	-1.0	1	21	407	427	UUGGACUGAAGGGAGCUCCCU	::::::::::::::	GCGCGCCUCCCUUCAGUCCAC	Cleavage		2
ath-miR319a	NM_001134774|KLC2	5.0	-1.0	1	21	407	427	UUGGACUGAAGGGAGCUCCCU	::::::::::::::	GCGCGCCUCCCUUCAGUCCAC	Cleavage		2
ath-miR319a	NM_004481|GALNT2	5.0	-1.0	1	21	806	826	UUGGACUGAAGGGAGCUCCCU	.:::.:::.::: ::: :::	GGGGGGCUUCCUCCAGACCAC	Cleavage		1
ath-miR319a	NM_000325|PITX2	5.0	-1.0	1	21	151	171	UUGGACUGAAGGGAGCUCCCU	:: :::::::.:: : :.:::	AGAGAGCUCCUUUGAUUUCAA	Cleavage		1
ath-miR319a	NM_016183|MRTO4	5.0	-1.0	1	21	825	845	UUGGACUGAAGGGAGCUCCCU	:::. .::.:::::::::	UGGGGUUUCUCUUCAGUCCUG	Cleavage		1
ath-miR319a	NM_012458|TIMM13	5.0	-1.0	1	21	983	1003	UUGGACUGAAGGGAGCUCCCU	:: :.::::::: ::: :::.	AGAGGGCUCCCUGCAGGCCAG	Cleavage		1
ath-miR319a	NM_001161574|MAFF	5.0	-1.0	1	21	1268	1288	UUGGACUGAAGGGAGCUCCCU	::::.: :: ::: ::::::.	AGGGGGAUCGCUUGAGUCCAG	Cleavage		1
ath-miR319a	NM_012214|MGAT4A	5.0	-1.0	1	21	5189	5209	UUGGACUGAAGGGAGCUCCCU	::::: ::.. : ::::::::	AGGGAACUUUAUCCAGUCCAA	Translation		1
ath-miR319a	NM_001202514|MXD1	5.0	-1.0	1	21	4295	4315	UUGGACUGAAGGGAGCUCCCU	::::::: ..::::: :..:.	AGGGAGCAUUCUUCAUUUUAG	Cleavage		1
ath-miR319a	NM_001160154|MGAT4A	5.0	-1.0	1	21	1054	1074	UUGGACUGAAGGGAGCUCCCU	::::: ::.. : ::::::::	AGGGAACUUUAUCCAGUCCAA	Translation		1
ath-miR319a	NM_001142936|DAGLB	5.0	-1.0	1	21	368	387	UUGGACUGAAGGGAGCUCCCU	::: :::::..:::: :::::	AGGCAGCUCUUUUCA-UCCAA	Cleavage		1
ath-miR319a	NM_006305|ANP32A	5.0	-1.0	1	21	1182	1204	UUGGACUGAAGGGAGC--UCCCU	.:::: :::.:.:: :::::::	GGGGAUGGCUUCUUUGAGUCCAA	Cleavage		1
ath-miR319a	NM_001166688|PFKM	5.0	-1.0	1	21	168	188	UUGGACUGAAGGGAGCUCCCU	:::::::::.::.:: . .:	UGGGAGCUCCUUUUAGGUAGA	Cleavage		1
ath-miR319a	NM_001024455|RGAG4	5.0	-1.0	1	21	2066	2086	UUGGACUGAAGGGAGCUCCCU	:::::::..::: .::. ::	UGGGAGCUUUCUUGGGUUGAA	Cleavage		2
ath-miR319a	NM_001024455|RGAG4	5.0	-1.0	1	21	1100	1120	UUGGACUGAAGGGAGCUCCCU	:::::::::::: :.. :	UCUGAGCUCCCUUCAAUUUCA	Cleavage		2
ath-miR319a	NM_000299|PKP1	5.0	-1.0	1	21	224	244	UUGGACUGAAGGGAGCUCCCU	:::.:::..::: :::. ::	UGGGGGCUUUCUUGAGUUAAA	Cleavage		1
ath-miR319a	NM_032052|PATZ1	5.0	-1.0	1	21	151	171	UUGGACUGAAGGGAGCUCCCU	:::::::.:.: :. ::.::	UGGGAGCUUCUUCCGCUCUAA	Cleavage		1
ath-miR319a	NM_019107|C19orf10	5.0	-1.0	1	21	383	403	UUGGACUGAAGGGAGCUCCCU	.:::: ::::.::::: . ::	GGGGACCUCCUUUCAGAUGAA	Cleavage		1
ath-miR319a	NM_000231|SGCG	5.0	-1.0	1	21	450	470	UUGGACUGAAGGGAGCUCCCU	:::::::::::..::	CACAUCCUCCCUUCAGUUUAA	Cleavage		1
ath-miR319a	NM_014182|ORMDL2	5.0	-1.0	1	21	488	508	UUGGACUGAAGGGAGCUCCCU	::: .:. ::::::: ::.::	AGGAGGUGCCCUUCACUCUAA	Cleavage		1
ath-miR319a	NM_033026|PCLO	5.0	-1.0	1	21	2445	2465	UUGGACUGAAGGGAGCUCCCU	:: ::::..::::: ::::.	AGUUAGCUUUCUUCAUUCCAG	Cleavage		1
ath-miR319a	NM_001142935|MXD3	5.0	-1.0	1	21	1580	1601	UUGGACUG-AAGGGAGCUCCCU	::::::.::: ::::::::	CUGGAGCUUCCUGACAGUCCAA	Cleavage		1
ath-miR319a	NM_006160|NEUROD2	5.0	-1.0	1	21	1354	1374	UUGGACUGAAGGGAGCUCCCU	:: :::. ...::..::::::	AGAGAGUAUUUUUUGGUCCAA	Cleavage		1
ath-miR319a	NM_001257137|ITCH	5.0	-1.0	1	21	788	808	UUGGACUGAAGGGAGCUCCCU	::: .: ::::::.:: :::.	AGGAGGAUCCCUUUAGCCCAG	Cleavage		1
ath-miR319a	NM_015238|WWC1	5.0	-1.0	1	21	690	710	UUGGACUGAAGGGAGCUCCCU	.:::: :::: ::::::.. :	GGGGAACUCCAUUCAGUUUUA	Translation		1
ath-miR319a	NM_001048249|SMIM15	5.0	-1.0	1	21	1121	1141	UUGGACUGAAGGGAGCUCCCU	::: :.:.:.::::::..:.	AGGAUGUUUCUUUCAGUUUAG	Cleavage		1
ath-miR319a	NM_001171162|ZMYM3	5.0	-1.0	1	21	803	823	UUGGACUGAAGGGAGCUCCCU	:::::::.:::.:::	AACUGCCUCCCUUUAGUUCAA	Cleavage		1
ath-miR319a	NM_024928|OBFC1	5.0	-1.0	1	21	162	182	UUGGACUGAAGGGAGCUCCCU	.::::::::: :::::	UGUUGGCUCCCUUCUGUCCAC	Cleavage		1
ath-miR319a	NM_001146112|MIER1	5.0	-1.0	1	21	2985	3005	UUGGACUGAAGGGAGCUCCCU	::: :::.::::::::	CAAGAGAUCCUUUCAGUCCCU	Cleavage		1
ath-miR319a	NM_024120|NDUFAF5	5.0	-1.0	1	21	1114	1134	UUGGACUGAAGGGAGCUCCCU	:.::::::::::...:	UUAUUGUUCCCUUCAGUUUGA	Cleavage		1
ath-miR319a	NM_001080437|SNED1	5.0	-1.0	1	21	1056	1076	UUGGACUGAAGGGAGCUCCCU	.:.:::.::.::::::	UUAAGGUUCCUUUUAGUCCAU	Cleavage		1
ath-miR319a	NM_001077702|MIER1	5.0	-1.0	1	21	1412	1432	UUGGACUGAAGGGAGCUCCCU	::: :::.::::::::	CAAGAGAUCCUUUCAGUCCCU	Cleavage		1
ath-miR319a	NM_018373|SYNJ2BP	5.0	-1.0	1	21	773	793	UUGGACUGAAGGGAGCUCCCU	::::: :. ::: ::::::.	UGGGAGAUUGCUUGAGUCCAG	Cleavage		1
ath-miR319a	NM_014293|NPTXR	5.0	-1.0	1	21	1281	1301	UUGGACUGAAGGGAGCUCCCU	:::::::::..: .:::	AACCAGCUCCCUUUGGAUCAA	Cleavage		1
ath-miR319a	NM_020918|GPAM	5.0	-1.0	1	21	507	527	UUGGACUGAAGGGAGCUCCCU	:::::: ::.::.: ::::	UGGGAGCACCUUUUAUCCCAA	Cleavage		1
ath-miR319a	NM_016075|VPS36	5.0	-1.0	1	21	1172	1192	UUGGACUGAAGGGAGCUCCCU	:::::: ::::: .: :::.	UGGGAGCACCCUUGGGACCAG	Cleavage		1
ath-miR319a	NM_001143827|MAPRE2	5.0	-1.0	1	21	817	837	UUGGACUGAAGGGAGCUCCCU	::.:..:: ::::::::	CAUCAGUUUUCUGCAGUCCAA	Cleavage		1
ath-miR319a	NM_001195627|MLLT10	5.0	-1.0	1	21	126	146	UUGGACUGAAGGGAGCUCCCU	: ::::..::::.::::	CAGCAGCUUUCUUCGGUCCUC	Cleavage		1
ath-miR319a	NM_024516|PAGR1	5.0	-1.0	1	21	814	834	UUGGACUGAAGGGAGCUCCCU	: .::::.:::.:::::	UUGAGGCUCUCUUUAGUCCUG	Cleavage		1
ath-miR319a	NM_001270526|STOM	5.0	-1.0	1	21	1815	1835	UUGGACUGAAGGGAGCUCCCU	:::::.:::.:: .:::	UUAUAGCUCUCUUUAGCUCAA	Cleavage		1
ath-miR319a	NM_002945|RPA1	5.0	-1.0	1	21	1643	1663	UUGGACUGAAGGGAGCUCCCU	:: ::.::..::: :::..:	CGGAAGUUCUUUUCUGUCUGA	Cleavage		1
ath-miR319a	NM_001101800|FAM13B	5.0	-1.0	1	21	529	549	UUGGACUGAAGGGAGCUCCCU	: ::: : ::.::: ::..::	AUGGAACACCUUUCUGUUUAA	Cleavage		1
ath-miR319a	NM_021916|ZNF70	5.0	-1.0	1	21	2015	2035	UUGGACUGAAGGGAGCUCCCU	::.: ::.:::.:::::	UUGGGGAUCUCUUUAGUCCUG	Cleavage		1
ath-miR319a	NM_198194|STOM	5.0	-1.0	1	21	1633	1653	UUGGACUGAAGGGAGCUCCCU	:::::.:::.:: .:::	UUAUAGCUCUCUUUAGCUCAA	Cleavage		1
ath-miR319a	NM_021619|PRDM12	5.0	-1.0	1	21	666	686	UUGGACUGAAGGGAGCUCCCU	: :::::::..: :::: ::	AAGGAGCUCUUUGCAGUGCAC	Cleavage		1
ath-miR319a	NM_139125|MASP1	5.0	-1.0	1	21	593	613	UUGGACUGAAGGGAGCUCCCU	::::.:.: :::::.::	CAAAAGCUUCUUGCAGUCUAA	Cleavage		1
ath-miR319a	NM_000322|PRPH2	5.0	-1.0	1	21	225	245	UUGGACUGAAGGGAGCUCCCU	: :::::::::::: ::	GUGAAGCUCCCUUCAGGCCCG	Cleavage		1
ath-miR319a	NM_001270527|STOM	5.0	-1.0	1	21	52	72	UUGGACUGAAGGGAGCUCCCU	:::::.:::.:: .:::	UUAUAGCUCUCUUUAGCUCAA	Cleavage		1
ath-miR319a	NM_014014|SNRNP200	5.0	-1.0	1	21	232	252	UUGGACUGAAGGGAGCUCCCU	:: ::.::..:: ::::..:	UGGUAGUUCUUUUGAGUCUGA	Cleavage		1
ath-miR319a	NM_207118|GTF2H5	5.0	-1.0	1	21	4161	4181	UUGGACUGAAGGGAGCUCCCU	:: :.:::: :::::::	AUCUAGAUUCCUUGAGUCCAA	Cleavage		1

## Sheet: ath-miR319b
miRNA_Acc.	Target_Acc.	Expectation	UPE$	miRNA_start	miRNA_end	Target_start	Target_end	miRNA_aligned_fragment	alignment	Target_aligned_fragment	Inhibition	Target_Desc.	Multiplicity
ath-miR319b	NM_014906|PPM1E	2.0	-1.0	1	21	2441	2461	UUGGACUGAAGGGAGCUCCCU	: : ::.::::::::::.:::	AAGUAGUUCCCUUCAGUUCAA	Cleavage		1
ath-miR319b	NM_017520|MPHOSPH8	3.0	-1.0	1	21	19	39	UUGGACUGAAGGGAGCUCCCU	::::.::.:::::: ::.:	GCGGAGUUCUCUUCAGACCGA	Cleavage		1
ath-miR319b	NM_001001852|PIM3	3.0	-1.0	1	21	860	880	UUGGACUGAAGGGAGCUCCCU	: ::.: :.:.::::::.:::	AUGGGGGUUCUUUCAGUUCAA	Cleavage		1
ath-miR319b	NM_003853|IL18RAP	3.0	-1.0	1	21	9	29	UUGGACUGAAGGGAGCUCCCU	::::: :::: :::::::.	CUGGAGCCCCCUCCAGUCCAG	Cleavage		1
ath-miR319b	NM_012152|LPAR3	3.5	-1.0	1	21	246	266	UUGGACUGAAGGGAGCUCCCU	:::::::. ::::::::.	UCAGAGCUCCUGUCAGUCCAG	Translation		1
ath-miR319b	NM_001166270|HAUS4	3.5	-1.0	1	21	78	98	UUGGACUGAAGGGAGCUCCCU	::.::: :::::::: :::	CUGGGGCUGCCUUCAGUACAA	Cleavage		1
ath-miR319b	NM_023016|SOWAHC	3.5	-1.0	1	21	131	151	UUGGACUGAAGGGAGCUCCCU	::::.::.:::::: :.:.	GCGGAGUUCUCUUCAGGCUAG	Cleavage		1
ath-miR319b	NM_015412|C3orf17	3.5	-1.0	1	21	125	145	UUGGACUGAAGGGAGCUCCCU	::::.:: .::::::.::.	CAGGAGUUCAUUUCAGUUCAG	Cleavage		1
ath-miR319b	NM_001198846|RBM14-RBM4	3.5	-1.0	1	21	337	357	UUGGACUGAAGGGAGCUCCCU	::. :::..::..::::::	CAGGGUCUCUUUUUGGUCCAA	Cleavage		1
ath-miR319b	NM_001198845|RBM14-RBM4	3.5	-1.0	1	21	365	385	UUGGACUGAAGGGAGCUCCCU	::. :::..::..::::::	CAGGGUCUCUUUUUGGUCCAA	Cleavage		1
ath-miR319b	NM_020447|FAM219B	3.5	-1.0	1	21	1049	1069	UUGGACUGAAGGGAGCUCCCU	::. ::::::::: ::::.	GAGGGCCUCCCUUCACUCCAG	Cleavage		1
ath-miR319b	NM_018489|ASH1L	4.0	-1.0	1	21	1788	1808	UUGGACUGAAGGGAGCUCCCU	.:::. ::::.::.:::: ::	GGGGGUCUCCUUUUAGUCAAA	Cleavage		1
ath-miR319b	NM_001267048|KIAA1324	4.0	-1.0	1	21	2427	2446	UUGGACUGAAGGGAGCUCCCU	:::::: ::::::..::..::	AGGGAG-UCCCUUUGGUUUAA	Cleavage		1
ath-miR319b	NM_001522|GUCY2F	4.0	-1.0	1	21	47	67	UUGGACUGAAGGGAGCUCCCU	::::: :::::::.:::	GGAAAGCUCACUUCAGUUCAA	Cleavage		1
ath-miR319b	NM_017686|GDAP2	4.0	-1.0	1	21	6083	6103	UUGGACUGAAGGGAGCUCCCU	.::::..::::::.:::	UACAGGCUCUUUUCAGUUCAA	Cleavage		1
ath-miR319b	NM_178448|SAPCD2	4.0	-1.0	1	21	229	249	UUGGACUGAAGGGAGCUCCCU	::.::::.::: :::::.	CUGGGGCUCUCUUGAGUCCGC	Cleavage		1
ath-miR319b	NM_001077710|FAM110C	4.0	-1.0	1	21	772	792	UUGGACUGAAGGGAGCUCCCU	::::.:.::::..::: .:	UUGGAGUUUCCUUUGGUCAGA	Cleavage		1
ath-miR319b	NM_014326|DAPK2	4.0	-1.0	1	21	42	62	UUGGACUGAAGGGAGCUCCCU	::.::::::::: :: ::.	GCGGGGCUCCCUUCUGUGCAG	Cleavage		1
ath-miR319b	NM_152556|C7orf60	4.0	-1.0	1	21	10	30	UUGGACUGAAGGGAGCUCCCU	::: ::.:::::::::.	AAAAAGCCCCUUUCAGUCCAG	Cleavage		1
ath-miR319b	NM_018010|IFT57	4.0	-1.0	1	21	1132	1152	UUGGACUGAAGGGAGCUCCCU	:: :::.:::.:::..::	CUAGACCUCUCUUUAGUUUAA	Cleavage		1
ath-miR319b	NM_016018|PHF20L1	4.0	-1.0	1	21	25	45	UUGGACUGAAGGGAGCUCCCU	: : .:::..:::::::: ::	AUGUGGCUUUCUUCAGUCAAA	Cleavage		1
ath-miR319b	NM_206909|PSD3	4.0	-1.0	1	21	7503	7523	UUGGACUGAAGGGAGCUCCCU	: ::::.. :::::::::.	UAGCAGCUUUGUUCAGUCCAG	Translation		1
ath-miR319b	NM_020731|AHRR	4.0	-1.0	1	21	2475	2495	UUGGACUGAAGGGAGCUCCCU	: :::::::::::: :...	CAGCAGCUCCCUUCAGCCUGG	Cleavage		1
ath-miR319b	NM_001079691|N4BP2L1	4.0	-1.0	1	21	1426	1446	UUGGACUGAAGGGAGCUCCCU	::: ::...::..::.:::	UUGGAUCUUUUUUUGGUUCAA	Cleavage		1
ath-miR319b	NM_052818|N4BP2L1	4.0	-1.0	1	21	1224	1244	UUGGACUGAAGGGAGCUCCCU	::: ::...::..::.:::	UUGGAUCUUUUUUUGGUUCAA	Cleavage		1
ath-miR319b	NM_014829|DDX46	4.0	-1.0	1	21	2157	2176	UUGGACUGAAGGGAGCUCCCU	:: :::::::::: :::::	UUGGUGCUCCCUUCA-UCCAA	Cleavage		1
ath-miR319b	NM_001145290|SLC37A2	4.5	-1.0	1	21	590	610	UUGGACUGAAGGGAGCUCCCU	.::::::: :::::.:: ::	GGGGAGCUGCCUUCGGUACAU	Cleavage		1
ath-miR319b	NM_198277|SLC37A2	4.5	-1.0	1	21	635	655	UUGGACUGAAGGGAGCUCCCU	.::::::: :::::.:: ::	GGGGAGCUGCCUUCGGUACAU	Cleavage		1
ath-miR319b	NM_024923|NUP210	4.5	-1.0	1	21	1279	1299	UUGGACUGAAGGGAGCUCCCU	:::::::::::::::	CACAAGCUCCCUUCAGUCCUU	Cleavage		1
ath-miR319b	NM_001134775|KLC2	4.5	-1.0	1	21	627	647	UUGGACUGAAGGGAGCUCCCU	.:::: ::::: :.:::::.	GGGGACCUCCCCUUAGUCCGU	Translation		2
ath-miR319b	NM_001134774|KLC2	4.5	-1.0	1	21	627	647	UUGGACUGAAGGGAGCUCCCU	.:::: ::::: :.:::::.	GGGGACCUCCCCUUAGUCCGU	Translation		2
ath-miR319b	NM_018469|TEX2	4.5	-1.0	1	21	1051	1071	UUGGACUGAAGGGAGCUCCCU	:::.::::.:::.. :.:.:	UGGGGGCUCUCUUUGCUUCGA	Cleavage		1
ath-miR319b	NM_145166|ZBTB47	4.5	-1.0	1	21	2382	2402	UUGGACUGAAGGGAGCUCCCU	:::.:::::.::: : :::.	UGGGGGCUCCUUUCCGGCCAG	Cleavage		1
ath-miR319b	NM_005440|RND2	4.5	-1.0	1	21	1886	1906	UUGGACUGAAGGGAGCUCCCU	:::::::::.: ::: :..:	UGGGAGCUCCUUGCAGCCUGA	Cleavage		1
ath-miR319b	NM_003594|TTF2	4.5	-1.0	1	21	524	544	UUGGACUGAAGGGAGCUCCCU	::: .: :::::: ::::::.	AGGAGGAUCCCUUGAGUCCAG	Cleavage		1
ath-miR319b	NM_032970|SEC22C	4.5	-1.0	1	21	1795	1815	UUGGACUGAAGGGAGCUCCCU	::: .: :::::: ::::::.	AGGAGGAUCCCUUGAGUCCAG	Cleavage		1
ath-miR319b	NM_014705|DOCK4	4.5	-1.0	1	21	1295	1315	UUGGACUGAAGGGAGCUCCCU	.:: ::::: .::.:::..::	GGGAAGCUCAUUUUAGUUUAA	Cleavage		1
ath-miR319b	NM_001160102|LPO	4.5	-1.0	1	21	17	37	UUGGACUGAAGGGAGCUCCCU	::.::::::..:::::	GGAAAGUUCCCUUUGGUCCAC	Cleavage		1
ath-miR319b	NM_001142386|PDK3	4.5	-1.0	1	21	6992	7012	UUGGACUGAAGGGAGCUCCCU	:::::: : .::::::.::	UGGGAGCCCAUUUCAGUUCAU	Cleavage		1
ath-miR319b	NM_024638|QTRTD1	4.5	-1.0	1	21	428	448	UUGGACUGAAGGGAGCUCCCU	: :.:.:.::::.:::.::	UGAGGGUUUCCUUUAGUUCAC	Cleavage		1
ath-miR319b	NM_030650|KIAA1715	4.5	-1.0	1	21	2415	2435	UUGGACUGAAGGGAGCUCCCU	: ::: ::::.::::::.:	AUGGAACUCCUUUCAGUUCUC	Cleavage		1
ath-miR319b	NM_198314|HTR3E	4.5	-1.0	1	21	191	211	UUGGACUGAAGGGAGCUCCCU	.:::.:::::::::: :	UGUUGGCUUCCUUCAGUCCUA	Cleavage		1
ath-miR319b	NM_182503|ADAT2	4.5	-1.0	1	21	3233	3253	UUGGACUGAAGGGAGCUCCCU	::::.:.::.::::.:.	CUUUAGCUUCUUUUAGUCUAG	Cleavage		1
ath-miR319b	NM_005614|RHEB	4.5	-1.0	1	21	873	893	UUGGACUGAAGGGAGCUCCCU	:::::: .::::::: :: :	UGGGAGCCUCCUUCAGACCCA	Cleavage		1
ath-miR319b	NM_175921|C5orf51	4.5	-1.0	1	21	3594	3614	UUGGACUGAAGGGAGCUCCCU	:::. .::.::::.::...:	UGGGGUUUCUCUUCGGUUUGA	Cleavage		1
ath-miR319b	NM_001083607|PTCH1	4.5	-1.0	1	21	936	956	UUGGACUGAAGGGAGCUCCCU	: ::::::: : :::::.::	AUGGAGCUCACAUCAGUUCAU	Translation		1
ath-miR319b	NM_001198595|STON1	4.5	-1.0	1	21	2988	3008	UUGGACUGAAGGGAGCUCCCU	::.:::::::: ::::.	UGUUAGUUCCCUUCAUUCCAG	Cleavage		1
ath-miR319b	NM_012453|TBL2	4.5	-1.0	1	21	756	776	UUGGACUGAAGGGAGCUCCCU	.: :: :::..::::::.::	GGAGACCUCUUUUCAGUUCAU	Cleavage		1
ath-miR319b	NM_194456|KRIT1	4.5	-1.0	1	21	1536	1556	UUGGACUGAAGGGAGCUCCCU	::.:::::::: ::.::	UUUCAGUUCCCUUCAUUCUAA	Cleavage		1
ath-miR319b	NM_080605|B3GALT6	4.5	-1.0	1	21	908	928	UUGGACUGAAGGGAGCUCCCU	::::::::: :::::.:	CAUGAGCUCCCUGGAGUCCGA	Cleavage		1
ath-miR319b	NM_020761|RPTOR	4.5	-1.0	1	21	793	813	UUGGACUGAAGGGAGCUCCCU	: ::.:::::.::: :::.:	ACGGGGCUCCUUUCCCUCCGA	Cleavage		1
ath-miR319b	NM_014987|IGSF9B	4.5	-1.0	1	21	2801	2821	UUGGACUGAAGGGAGCUCCCU	.:: :: ::.::: ::::::.	GGGCAGAUCUCUUGAGUCCAG	Cleavage		1
ath-miR319b	NM_014677|RIMS2	4.5	-1.0	1	21	1182	1202	UUGGACUGAAGGGAGCUCCCU	:::::..:::.: :.:::	UAAGAGCUUUCUUUAUUUCAA	Cleavage		1
ath-miR319b	NM_203343|EPB41	4.5	-1.0	1	21	654	674	UUGGACUGAAGGGAGCUCCCU	::::::.:.:: .::: ::	UUGGAGCUUCUUUGGGUCAAA	Cleavage		1
ath-miR319b	NM_152835|PDIK1L	4.5	-1.0	1	21	1049	1069	UUGGACUGAAGGGAGCUCCCU	::::.:::.:::: :....	CUGGAGUUCCUUUCAUUUUGG	Cleavage		1
ath-miR319b	NM_003042|SLC6A1	4.5	-1.0	1	21	400	420	UUGGACUGAAGGGAGCUCCCU	::::.:::.::: :::.:	CAGGAGUUCCUUUCCCUCCGA	Cleavage		1
ath-miR319b	NM_005544|IRS1	4.5	-1.0	1	21	942	962	UUGGACUGAAGGGAGCUCCCU	::: : :.:::::: :.:::	UGGGUGAUUCCUUCAAUUCAA	Cleavage		1
ath-miR319b	NM_006851|GLIPR1	4.5	-1.0	1	21	2293	2313	UUGGACUGAAGGGAGCUCCCU	::: .::::.::::.::	UGUCAGCAUCCUUUAGUCUAA	Cleavage		1
ath-miR319b	NM_025179|PLXNA2	4.5	-1.0	1	21	3721	3741	UUGGACUGAAGGGAGCUCCCU	:: ::.::::::::.: :	UCUGACCUUCCUUCAGUUCCA	Cleavage		1
ath-miR319b	NM_022037|TIA1	5.0	-1.0	1	21	1616	1636	UUGGACUGAAGGGAGCUCCCU	:::::::::::: :: :..:	AGGGAGCUCCCUGCAUUUUAC	Cleavage		1
ath-miR319b	NM_001194|HCN2	5.0	-1.0	1	21	245	265	UUGGACUGAAGGGAGCUCCCU	::::.:::::::::: .:..	AGGGGGCUCCCUUCACCUCGG	Cleavage		1
ath-miR319b	NM_015253|WSCD1	5.0	-1.0	1	21	1416	1438	UUGGACUGAAGGGAG--CUCCCU	:::::: :::::::::: :..:	AGGGAGACCUCCCUUCAGCCUGA	Cleavage		1
ath-miR319b	NM_001134775|KLC2	5.0	-1.0	1	21	407	427	UUGGACUGAAGGGAGCUCCCU	::::::::::::::	GCGCGCCUCCCUUCAGUCCAC	Cleavage		2
ath-miR319b	NM_001134774|KLC2	5.0	-1.0	1	21	407	427	UUGGACUGAAGGGAGCUCCCU	::::::::::::::	GCGCGCCUCCCUUCAGUCCAC	Cleavage		2
ath-miR319b	NM_004481|GALNT2	5.0	-1.0	1	21	806	826	UUGGACUGAAGGGAGCUCCCU	.:::.:::.::: ::: :::	GGGGGGCUUCCUCCAGACCAC	Cleavage		1
ath-miR319b	NM_000325|PITX2	5.0	-1.0	1	21	151	171	UUGGACUGAAGGGAGCUCCCU	:: :::::::.:: : :.:::	AGAGAGCUCCUUUGAUUUCAA	Cleavage		1
ath-miR319b	NM_016183|MRTO4	5.0	-1.0	1	21	825	845	UUGGACUGAAGGGAGCUCCCU	:::. .::.:::::::::	UGGGGUUUCUCUUCAGUCCUG	Cleavage		1
ath-miR319b	NM_012458|TIMM13	5.0	-1.0	1	21	983	1003	UUGGACUGAAGGGAGCUCCCU	:: :.::::::: ::: :::.	AGAGGGCUCCCUGCAGGCCAG	Cleavage		1
ath-miR319b	NM_001161574|MAFF	5.0	-1.0	1	21	1268	1288	UUGGACUGAAGGGAGCUCCCU	::::.: :: ::: ::::::.	AGGGGGAUCGCUUGAGUCCAG	Cleavage		1
ath-miR319b	NM_012214|MGAT4A	5.0	-1.0	1	21	5189	5209	UUGGACUGAAGGGAGCUCCCU	::::: ::.. : ::::::::	AGGGAACUUUAUCCAGUCCAA	Translation		1
ath-miR319b	NM_001202514|MXD1	5.0	-1.0	1	21	4295	4315	UUGGACUGAAGGGAGCUCCCU	::::::: ..::::: :..:.	AGGGAGCAUUCUUCAUUUUAG	Cleavage		1
ath-miR319b	NM_001160154|MGAT4A	5.0	-1.0	1	21	1054	1074	UUGGACUGAAGGGAGCUCCCU	::::: ::.. : ::::::::	AGGGAACUUUAUCCAGUCCAA	Translation		1
ath-miR319b	NM_001142936|DAGLB	5.0	-1.0	1	21	368	387	UUGGACUGAAGGGAGCUCCCU	::: :::::..:::: :::::	AGGCAGCUCUUUUCA-UCCAA	Cleavage		1
ath-miR319b	NM_006305|ANP32A	5.0	-1.0	1	21	1182	1204	UUGGACUGAAGGGAGC--UCCCU	.:::: :::.:.:: :::::::	GGGGAUGGCUUCUUUGAGUCCAA	Cleavage		1
ath-miR319b	NM_001166688|PFKM	5.0	-1.0	1	21	168	188	UUGGACUGAAGGGAGCUCCCU	:::::::::.::.:: . .:	UGGGAGCUCCUUUUAGGUAGA	Cleavage		1
ath-miR319b	NM_001024455|RGAG4	5.0	-1.0	1	21	2066	2086	UUGGACUGAAGGGAGCUCCCU	:::::::..::: .::. ::	UGGGAGCUUUCUUGGGUUGAA	Cleavage		2
ath-miR319b	NM_001024455|RGAG4	5.0	-1.0	1	21	1100	1120	UUGGACUGAAGGGAGCUCCCU	:::::::::::: :.. :	UCUGAGCUCCCUUCAAUUUCA	Cleavage		2
ath-miR319b	NM_000299|PKP1	5.0	-1.0	1	21	224	244	UUGGACUGAAGGGAGCUCCCU	:::.:::..::: :::. ::	UGGGGGCUUUCUUGAGUUAAA	Cleavage		1
ath-miR319b	NM_032052|PATZ1	5.0	-1.0	1	21	151	171	UUGGACUGAAGGGAGCUCCCU	:::::::.:.: :. ::.::	UGGGAGCUUCUUCCGCUCUAA	Cleavage		1
ath-miR319b	NM_019107|C19orf10	5.0	-1.0	1	21	383	403	UUGGACUGAAGGGAGCUCCCU	.:::: ::::.::::: . ::	GGGGACCUCCUUUCAGAUGAA	Cleavage		1
ath-miR319b	NM_000231|SGCG	5.0	-1.0	1	21	450	470	UUGGACUGAAGGGAGCUCCCU	:::::::::::..::	CACAUCCUCCCUUCAGUUUAA	Cleavage		1
ath-miR319b	NM_014182|ORMDL2	5.0	-1.0	1	21	488	508	UUGGACUGAAGGGAGCUCCCU	::: .:. ::::::: ::.::	AGGAGGUGCCCUUCACUCUAA	Cleavage		1
ath-miR319b	NM_033026|PCLO	5.0	-1.0	1	21	2445	2465	UUGGACUGAAGGGAGCUCCCU	:: ::::..::::: ::::.	AGUUAGCUUUCUUCAUUCCAG	Cleavage		1
ath-miR319b	NM_001142935|MXD3	5.0	-1.0	1	21	1580	1601	UUGGACUG-AAGGGAGCUCCCU	::::::.::: ::::::::	CUGGAGCUUCCUGACAGUCCAA	Cleavage		1
ath-miR319b	NM_006160|NEUROD2	5.0	-1.0	1	21	1354	1374	UUGGACUGAAGGGAGCUCCCU	:: :::. ...::..::::::	AGAGAGUAUUUUUUGGUCCAA	Cleavage		1
ath-miR319b	NM_001257137|ITCH	5.0	-1.0	1	21	788	808	UUGGACUGAAGGGAGCUCCCU	::: .: ::::::.:: :::.	AGGAGGAUCCCUUUAGCCCAG	Cleavage		1
ath-miR319b	NM_015238|WWC1	5.0	-1.0	1	21	690	710	UUGGACUGAAGGGAGCUCCCU	.:::: :::: ::::::.. :	GGGGAACUCCAUUCAGUUUUA	Translation		1
ath-miR319b	NM_001048249|SMIM15	5.0	-1.0	1	21	1121	1141	UUGGACUGAAGGGAGCUCCCU	::: :.:.:.::::::..:.	AGGAUGUUUCUUUCAGUUUAG	Cleavage		1
ath-miR319b	NM_001171162|ZMYM3	5.0	-1.0	1	21	803	823	UUGGACUGAAGGGAGCUCCCU	:::::::.:::.:::	AACUGCCUCCCUUUAGUUCAA	Cleavage		1
ath-miR319b	NM_024928|OBFC1	5.0	-1.0	1	21	162	182	UUGGACUGAAGGGAGCUCCCU	.::::::::: :::::	UGUUGGCUCCCUUCUGUCCAC	Cleavage		1
ath-miR319b	NM_001146112|MIER1	5.0	-1.0	1	21	2985	3005	UUGGACUGAAGGGAGCUCCCU	::: :::.::::::::	CAAGAGAUCCUUUCAGUCCCU	Cleavage		1
ath-miR319b	NM_024120|NDUFAF5	5.0	-1.0	1	21	1114	1134	UUGGACUGAAGGGAGCUCCCU	:.::::::::::...:	UUAUUGUUCCCUUCAGUUUGA	Cleavage		1
ath-miR319b	NM_001080437|SNED1	5.0	-1.0	1	21	1056	1076	UUGGACUGAAGGGAGCUCCCU	.:.:::.::.::::::	UUAAGGUUCCUUUUAGUCCAU	Cleavage		1
ath-miR319b	NM_001077702|MIER1	5.0	-1.0	1	21	1412	1432	UUGGACUGAAGGGAGCUCCCU	::: :::.::::::::	CAAGAGAUCCUUUCAGUCCCU	Cleavage		1
ath-miR319b	NM_018373|SYNJ2BP	5.0	-1.0	1	21	773	793	UUGGACUGAAGGGAGCUCCCU	::::: :. ::: ::::::.	UGGGAGAUUGCUUGAGUCCAG	Cleavage		1
ath-miR319b	NM_014293|NPTXR	5.0	-1.0	1	21	1281	1301	UUGGACUGAAGGGAGCUCCCU	:::::::::..: .:::	AACCAGCUCCCUUUGGAUCAA	Cleavage		1
ath-miR319b	NM_020918|GPAM	5.0	-1.0	1	21	507	527	UUGGACUGAAGGGAGCUCCCU	:::::: ::.::.: ::::	UGGGAGCACCUUUUAUCCCAA	Cleavage		1
ath-miR319b	NM_016075|VPS36	5.0	-1.0	1	21	1172	1192	UUGGACUGAAGGGAGCUCCCU	:::::: ::::: .: :::.	UGGGAGCACCCUUGGGACCAG	Cleavage		1
ath-miR319b	NM_001143827|MAPRE2	5.0	-1.0	1	21	817	837	UUGGACUGAAGGGAGCUCCCU	::.:..:: ::::::::	CAUCAGUUUUCUGCAGUCCAA	Cleavage		1
ath-miR319b	NM_001195627|MLLT10	5.0	-1.0	1	21	126	146	UUGGACUGAAGGGAGCUCCCU	: ::::..::::.::::	CAGCAGCUUUCUUCGGUCCUC	Cleavage		1
ath-miR319b	NM_024516|PAGR1	5.0	-1.0	1	21	814	834	UUGGACUGAAGGGAGCUCCCU	: .::::.:::.:::::	UUGAGGCUCUCUUUAGUCCUG	Cleavage		1
ath-miR319b	NM_001270526|STOM	5.0	-1.0	1	21	1815	1835	UUGGACUGAAGGGAGCUCCCU	:::::.:::.:: .:::	UUAUAGCUCUCUUUAGCUCAA	Cleavage		1
ath-miR319b	NM_002945|RPA1	5.0	-1.0	1	21	1643	1663	UUGGACUGAAGGGAGCUCCCU	:: ::.::..::: :::..:	CGGAAGUUCUUUUCUGUCUGA	Cleavage		1
ath-miR319b	NM_001101800|FAM13B	5.0	-1.0	1	21	529	549	UUGGACUGAAGGGAGCUCCCU	: ::: : ::.::: ::..::	AUGGAACACCUUUCUGUUUAA	Cleavage		1
ath-miR319b	NM_021916|ZNF70	5.0	-1.0	1	21	2015	2035	UUGGACUGAAGGGAGCUCCCU	::.: ::.:::.:::::	UUGGGGAUCUCUUUAGUCCUG	Cleavage		1
ath-miR319b	NM_198194|STOM	5.0	-1.0	1	21	1633	1653	UUGGACUGAAGGGAGCUCCCU	:::::.:::.:: .:::	UUAUAGCUCUCUUUAGCUCAA	Cleavage		1
ath-miR319b	NM_021619|PRDM12	5.0	-1.0	1	21	666	686	UUGGACUGAAGGGAGCUCCCU	: :::::::..: :::: ::	AAGGAGCUCUUUGCAGUGCAC	Cleavage		1
ath-miR319b	NM_139125|MASP1	5.0	-1.0	1	21	593	613	UUGGACUGAAGGGAGCUCCCU	::::.:.: :::::.::	CAAAAGCUUCUUGCAGUCUAA	Cleavage		1
ath-miR319b	NM_000322|PRPH2	5.0	-1.0	1	21	225	245	UUGGACUGAAGGGAGCUCCCU	: :::::::::::: ::	GUGAAGCUCCCUUCAGGCCCG	Cleavage		1
ath-miR319b	NM_001270527|STOM	5.0	-1.0	1	21	52	72	UUGGACUGAAGGGAGCUCCCU	:::::.:::.:: .:::	UUAUAGCUCUCUUUAGCUCAA	Cleavage		1
ath-miR319b	NM_014014|SNRNP200	5.0	-1.0	1	21	232	252	UUGGACUGAAGGGAGCUCCCU	:: ::.::..:: ::::..:	UGGUAGUUCUUUUGAGUCUGA	Cleavage		1
ath-miR319b	NM_207118|GTF2H5	5.0	-1.0	1	21	4161	4181	UUGGACUGAAGGGAGCUCCCU	:: :.:::: :::::::	AUCUAGAUUCCUUGAGUCCAA	Cleavage		1

## Sheet: ath-miR319c
miRNA_Acc.	Target_Acc.	Expectation	UPE$	miRNA_start	miRNA_end	Target_start	Target_end	miRNA_aligned_fragment	alignment	Target_aligned_fragment	Inhibition	Target_Desc.	Multiplicity
ath-miR319c	NM_014906|PPM1E	2.0	-1.0	1	21	2441	2461	UUGGACUGAAGGGAGCUCCUU	::: ::.::::::::::.:::	AAGUAGUUCCCUUCAGUUCAA	Cleavage		1
ath-miR319c	NM_017520|MPHOSPH8	3.0	-1.0	1	21	19	39	UUGGACUGAAGGGAGCUCCUU	::::.::.:::::: ::.:	GCGGAGUUCUCUUCAGACCGA	Cleavage		1
ath-miR319c	NM_001001852|PIM3	3.0	-1.0	1	21	860	880	UUGGACUGAAGGGAGCUCCUU	: ::.: :.:.::::::.:::	AUGGGGGUUCUUUCAGUUCAA	Cleavage		1
ath-miR319c	NM_003853|IL18RAP	3.0	-1.0	1	21	9	29	UUGGACUGAAGGGAGCUCCUU	::::: :::: :::::::.	CUGGAGCCCCCUCCAGUCCAG	Cleavage		1
ath-miR319c	NM_015412|C3orf17	3.5	-1.0	1	21	125	145	UUGGACUGAAGGGAGCUCCUU	:::::.:: .::::::.::.	CAGGAGUUCAUUUCAGUUCAG	Cleavage		1
ath-miR319c	NM_020447|FAM219B	3.5	-1.0	1	21	1049	1069	UUGGACUGAAGGGAGCUCCUU	.:::. ::::::::: ::::.	GAGGGCCUCCCUUCACUCCAG	Cleavage		1
ath-miR319c	NM_001198846|RBM14-RBM4	3.5	-1.0	1	21	337	357	UUGGACUGAAGGGAGCUCCUU	:::. :::..::..::::::	CAGGGUCUCUUUUUGGUCCAA	Cleavage		1
ath-miR319c	NM_001198845|RBM14-RBM4	3.5	-1.0	1	21	365	385	UUGGACUGAAGGGAGCUCCUU	:::. :::..::..::::::	CAGGGUCUCUUUUUGGUCCAA	Cleavage		1
ath-miR319c	NM_012152|LPAR3	3.5	-1.0	1	21	246	266	UUGGACUGAAGGGAGCUCCUU	:::::::. ::::::::.	UCAGAGCUCCUGUCAGUCCAG	Translation		1
ath-miR319c	NM_001166270|HAUS4	3.5	-1.0	1	21	78	98	UUGGACUGAAGGGAGCUCCUU	::.::: :::::::: :::	CUGGGGCUGCCUUCAGUACAA	Cleavage		1
ath-miR319c	NM_023016|SOWAHC	3.5	-1.0	1	21	131	151	UUGGACUGAAGGGAGCUCCUU	::::.::.:::::: :.:.	GCGGAGUUCUCUUCAGGCUAG	Cleavage		1
ath-miR319c	NM_001522|GUCY2F	4.0	-1.0	1	21	47	67	UUGGACUGAAGGGAGCUCCUU	::::: :::::::.:::	GGAAAGCUCACUUCAGUUCAA	Cleavage		1
ath-miR319c	NM_020731|AHRR	4.0	-1.0	1	21	2475	2495	UUGGACUGAAGGGAGCUCCUU	:: :::::::::::: :...	CAGCAGCUCCCUUCAGCCUGG	Cleavage		1
ath-miR319c	NM_017686|GDAP2	4.0	-1.0	1	21	6083	6103	UUGGACUGAAGGGAGCUCCUU	.::::..::::::.:::	UACAGGCUCUUUUCAGUUCAA	Cleavage		1
ath-miR319c	NM_206909|PSD3	4.0	-1.0	1	21	7503	7523	UUGGACUGAAGGGAGCUCCUU	:: ::::.. :::::::::.	UAGCAGCUUUGUUCAGUCCAG	Translation		1
ath-miR319c	NM_178448|SAPCD2	4.0	-1.0	1	21	229	249	UUGGACUGAAGGGAGCUCCUU	::.::::.::: :::::.	CUGGGGCUCUCUUGAGUCCGC	Cleavage		1
ath-miR319c	NM_152556|C7orf60	4.0	-1.0	1	21	10	30	UUGGACUGAAGGGAGCUCCUU	:: ::: ::.:::::::::.	AAAAAGCCCCUUUCAGUCCAG	Cleavage		1
ath-miR319c	NM_018489|ASH1L	4.0	-1.0	1	21	1788	1808	UUGGACUGAAGGGAGCUCCUU	..::. ::::.::.:::: ::	GGGGGUCUCCUUUUAGUCAAA	Cleavage		1
ath-miR319c	NM_014326|DAPK2	4.0	-1.0	1	21	42	62	UUGGACUGAAGGGAGCUCCUU	::.::::::::: :: ::.	GCGGGGCUCCCUUCUGUGCAG	Cleavage		1
ath-miR319c	NM_001077710|FAM110C	4.0	-1.0	1	21	772	792	UUGGACUGAAGGGAGCUCCUU	::::.:.::::..::: .:	UUGGAGUUUCCUUUGGUCAGA	Cleavage		1
ath-miR319c	NM_001267048|KIAA1324	4.0	-1.0	1	21	2427	2446	UUGGACUGAAGGGAGCUCCUU	:.:::: ::::::..::..::	AGGGAG-UCCCUUUGGUUUAA	Cleavage		1
ath-miR319c	NM_001104595|FAM118A	4.0	-1.0	1	21	928	948	UUGGACUGAAGGGAGCUCCUU	:: .:: :..:::::::::.	CAGAGGCCCUUUUCAGUCCAG	Cleavage		1
ath-miR319c	NM_018010|IFT57	4.0	-1.0	1	21	1132	1152	UUGGACUGAAGGGAGCUCCUU	:: :::.:::.:::..::	CUAGACCUCUCUUUAGUUUAA	Cleavage		1
ath-miR319c	NM_016018|PHF20L1	4.0	-1.0	1	21	25	45	UUGGACUGAAGGGAGCUCCUU	: : .:::..:::::::: ::	AUGUGGCUUUCUUCAGUCAAA	Cleavage		1
ath-miR319c	NM_178509|STXBP4	4.0	-1.0	1	21	3266	3285	UUGGACUGAAGGGAGCUCCUU	:::: ::...::.:::::::	UAGGA-CUUUUUUUAGUCCAA	Cleavage		1
ath-miR319c	NM_052818|N4BP2L1	4.0	-1.0	1	21	1224	1244	UUGGACUGAAGGGAGCUCCUU	::: ::...::..::.:::	UUGGAUCUUUUUUUGGUUCAA	Cleavage		1
ath-miR319c	NM_001079691|N4BP2L1	4.0	-1.0	1	21	1426	1446	UUGGACUGAAGGGAGCUCCUU	::: ::...::..::.:::	UUGGAUCUUUUUUUGGUUCAA	Cleavage		1
ath-miR319c	NM_024923|NUP210	4.5	-1.0	1	21	1279	1299	UUGGACUGAAGGGAGCUCCUU	:::::::::::::::	CACAAGCUCCCUUCAGUCCUU	Cleavage		1
ath-miR319c	NM_003042|SLC6A1	4.5	-1.0	1	21	400	420	UUGGACUGAAGGGAGCUCCUU	:::::.:::.::: :::.:	CAGGAGUUCCUUUCCCUCCGA	Cleavage		1
ath-miR319c	NM_001145290|SLC37A2	4.5	-1.0	1	21	590	610	UUGGACUGAAGGGAGCUCCUU	..:::::: :::::.:: ::	GGGGAGCUGCCUUCGGUACAU	Cleavage		1
ath-miR319c	NM_198277|SLC37A2	4.5	-1.0	1	21	635	655	UUGGACUGAAGGGAGCUCCUU	..:::::: :::::.:: ::	GGGGAGCUGCCUUCGGUACAU	Cleavage		1
ath-miR319c	NM_153235|TXLNB	4.5	-1.0	1	21	1285	1305	UUGGACUGAAGGGAGCUCCUU	.:::: .::.:::.:: :::.	GAGGAUUUCUCUUUAGGCCAG	Cleavage		1
ath-miR319c	NM_001160102|LPO	4.5	-1.0	1	21	17	37	UUGGACUGAAGGGAGCUCCUU	::.::::::..:::::	GGAAAGUUCCCUUUGGUCCAC	Cleavage		1
ath-miR319c	NM_030650|KIAA1715	4.5	-1.0	1	21	2415	2435	UUGGACUGAAGGGAGCUCCUU	: ::: ::::.::::::.:	AUGGAACUCCUUUCAGUUCUC	Cleavage		1
ath-miR319c	NM_198314|HTR3E	4.5	-1.0	1	21	191	211	UUGGACUGAAGGGAGCUCCUU	.:::.:::::::::: :	UGUUGGCUUCCUUCAGUCCUA	Cleavage		1
ath-miR319c	NM_001134775|KLC2	4.5	-1.0	1	21	627	647	UUGGACUGAAGGGAGCUCCUU	..::: ::::: :.:::::.	GGGGACCUCCCCUUAGUCCGU	Translation		2
ath-miR319c	NM_001134774|KLC2	4.5	-1.0	1	21	627	647	UUGGACUGAAGGGAGCUCCUU	..::: ::::: :.:::::.	GGGGACCUCCCCUUAGUCCGU	Translation		2
ath-miR319c	NM_194456|KRIT1	4.5	-1.0	1	21	1536	1556	UUGGACUGAAGGGAGCUCCUU	::.:::::::: ::.::	UUUCAGUUCCCUUCAUUCUAA	Cleavage		1
ath-miR319c	NM_080605|B3GALT6	4.5	-1.0	1	21	908	928	UUGGACUGAAGGGAGCUCCUU	: ::::::::: :::::.:	CAUGAGCUCCCUGGAGUCCGA	Cleavage		1
ath-miR319c	NM_018469|TEX2	4.5	-1.0	1	21	1051	1071	UUGGACUGAAGGGAGCUCCUU	.::.::::.:::.. :.:.:	UGGGGGCUCUCUUUGCUUCGA	Cleavage		1
ath-miR319c	NM_024638|QTRTD1	4.5	-1.0	1	21	428	448	UUGGACUGAAGGGAGCUCCUU	:.:.:.::::.:::.::	UGAGGGUUUCCUUUAGUUCAC	Cleavage		1
ath-miR319c	NM_014677|RIMS2	4.5	-1.0	1	21	1182	1202	UUGGACUGAAGGGAGCUCCUU	: :::::..:::.: :.:::	UAAGAGCUUUCUUUAUUUCAA	Cleavage		1
ath-miR319c	NM_013252|CLEC5A	4.5	-1.0	1	21	465	485	UUGGACUGAAGGGAGCUCCUU	:: .::::.: ::::::..:	CAGAGGCUCUCCUCAGUCUGA	Translation		1
ath-miR319c	NM_173510|CCDC117	4.5	-1.0	1	21	768	788	UUGGACUGAAGGGAGCUCCUU	.:: ::: .::::.:::.::	GAGAAGCAUCCUUUAGUUCAU	Cleavage		1
ath-miR319c	NM_145166|ZBTB47	4.5	-1.0	1	21	2382	2402	UUGGACUGAAGGGAGCUCCUU	.::.:::::.::: : :::.	UGGGGGCUCCUUUCCGGCCAG	Cleavage		1
ath-miR319c	NM_001198595|STON1	4.5	-1.0	1	21	2988	3008	UUGGACUGAAGGGAGCUCCUU	::.:::::::: ::::.	UGUUAGUUCCCUUCAUUCCAG	Cleavage		1
ath-miR319c	NM_005440|RND2	4.5	-1.0	1	21	1886	1906	UUGGACUGAAGGGAGCUCCUU	.::::::::.: ::: :..:	UGGGAGCUCCUUGCAGCCUGA	Cleavage		1
ath-miR319c	NM_001083607|PTCH1	4.5	-1.0	1	21	936	956	UUGGACUGAAGGGAGCUCCUU	: ::::::: : :::::.::	AUGGAGCUCACAUCAGUUCAU	Translation		1
ath-miR319c	NM_021255|PELI2	4.5	-1.0	1	21	3246	3266	UUGGACUGAAGGGAGCUCCUU	.::::: :.:::.:::.::	GAGGAGAACUCUUUAGUUCAU	Cleavage		2
ath-miR319c	NM_002337|LRPAP1	4.5	-1.0	1	21	8911	8931	UUGGACUGAAGGGAGCUCCUU	::: :::::::::: ::. :	UAGGUGCUCCCUUCACUCUCA	Cleavage		1
ath-miR319c	NM_182503|ADAT2	4.5	-1.0	1	21	3233	3253	UUGGACUGAAGGGAGCUCCUU	::::.:.::.::::.:.	CUUUAGCUUCUUUUAGUCUAG	Cleavage		1
ath-miR319c	NM_001172698|PPARGC1B	4.5	-1.0	1	21	3939	3959	UUGGACUGAAGGGAGCUCCUU	:: :::: ::::::::....	UAGCAGCUGCCUUCAGUUUGG	Cleavage		1
ath-miR319c	NM_003594|TTF2	4.5	-1.0	1	21	524	544	UUGGACUGAAGGGAGCUCCUU	:.: .: :::::: ::::::.	AGGAGGAUCCCUUGAGUCCAG	Cleavage		1
ath-miR319c	NM_020761|RPTOR	4.5	-1.0	1	21	793	813	UUGGACUGAAGGGAGCUCCUU	: ::.:::::.::: :::.:	ACGGGGCUCCUUUCCCUCCGA	Cleavage		1
ath-miR319c	NM_014705|DOCK4	4.5	-1.0	1	21	1295	1315	UUGGACUGAAGGGAGCUCCUU	..: ::::: .::.:::..::	GGGAAGCUCAUUUUAGUUUAA	Cleavage		1
ath-miR319c	NM_020728|ESYT2	4.5	-1.0	1	21	3135	3155	UUGGACUGAAGGGAGCUCCUU	.:: : ::::.::: ::.:::	GAGAACCUCCUUUCUGUUCAA	Cleavage		1
ath-miR319c	NM_015085|RAP1GAP2	4.5	-1.0	1	21	1477	1497	UUGGACUGAAGGGAGCUCCUU	.: :::: ::.:::::: ::.	GAAGAGCCCCUUUCAGUGCAG	Cleavage		1
ath-miR319c	NM_032970|SEC22C	4.5	-1.0	1	21	1795	1815	UUGGACUGAAGGGAGCUCCUU	:.: .: :::::: ::::::.	AGGAGGAUCCCUUGAGUCCAG	Cleavage		1
ath-miR319c	NM_001142386|PDK3	4.5	-1.0	1	21	6992	7012	UUGGACUGAAGGGAGCUCCUU	.::::: : .::::::.::	UGGGAGCCCAUUUCAGUUCAU	Cleavage		1
ath-miR319c	NM_152289|ZNF561	4.5	-1.0	1	21	694	713	UUGGACUGAAGGGAGCUCCUU	.:::: .::.::::::: :::	GAGGA-UUCUCUUCAGUACAA	Cleavage		2
ath-miR319c	NM_152835|PDIK1L	4.5	-1.0	1	21	1049	1069	UUGGACUGAAGGGAGCUCCUU	::::.:::.:::: :....	CUGGAGUUCCUUUCAUUUUGG	Cleavage		1
ath-miR319c	NM_203343|EPB41	4.5	-1.0	1	21	654	674	UUGGACUGAAGGGAGCUCCUU	::::::.:.:: .::: ::	UUGGAGCUUCUUUGGGUCAAA	Cleavage		1
ath-miR319c	NM_017656|ZNF562	4.5	-1.0	1	21	885	904	UUGGACUGAAGGGAGCUCCUU	.:::: .::.::::::: :::	GAGGA-UUCUCUUCAGUACAA	Cleavage		1
ath-miR319c	NM_005578|LPP	4.5	-1.0	1	21	5395	5415	UUGGACUGAAGGGAGCUCCUU	:: : .:::::::: ::::.	CAGAAUUUCCCUUCAAUCCAG	Cleavage		1
ath-miR319c	NM_021619|PRDM12	5.0	-1.0	1	21	666	686	UUGGACUGAAGGGAGCUCCUU	:::::::::..: :::: ::	AAGGAGCUCUUUGCAGUGCAC	Cleavage		1
ath-miR319c	NM_012453|TBL2	5.0	-1.0	1	21	754	776	UUGGACUGAAGGGAG--CUCCUU	:::::: :::..::::::.::	AAGGAGACCUCUUUUCAGUUCAU	Cleavage		1
ath-miR319c	NM_015041|CLUAP1	5.0	-1.0	1	21	837	857	UUGGACUGAAGGGAGCUCCUU	::::::::.. ::. :::.::	AAGGAGCUUUGUUUUGUCUAA	Translation		1
ath-miR319c	NM_001048249|SMIM15	5.0	-1.0	1	21	1120	1141	UUGGACUGAAGGGAGC-UCCUU	::::: :.:.:.::::::..:.	AAGGAUGUUUCUUUCAGUUUAG	Cleavage		1
ath-miR319c	NM_022037|TIA1	5.0	-1.0	1	21	1616	1636	UUGGACUGAAGGGAGCUCCUU	:.:::::::::: :: :..:	AGGGAGCUCCCUGCAUUUUAC	Cleavage		1
ath-miR319c	NM_001195627|MLLT10	5.0	-1.0	1	21	126	146	UUGGACUGAAGGGAGCUCCUU	:: ::::..::::.::::	CAGCAGCUUUCUUCGGUCCUC	Cleavage		1
ath-miR319c	NM_001194|HCN2	5.0	-1.0	1	21	245	265	UUGGACUGAAGGGAGCUCCUU	:.::.:::::::::: .:..	AGGGGGCUCCCUUCACCUCGG	Cleavage		1
ath-miR319c	NM_018463|ITFG2	5.0	-1.0	1	21	486	506	UUGGACUGAAGGGAGCUCCUU	::::: ::..:: :::::...	AAGGAUCUUUCUACAGUCUGG	Cleavage		1
ath-miR319c	NM_003114|SPAG1	5.0	-1.0	1	21	318	338	UUGGACUGAAGGGAGCUCCUU	::::::. :.::: :::...:	AAGGAGUCCUCUUAAGUUUGA	Cleavage		1
ath-miR319c	NM_033405|HELZ2	5.0	-1.0	1	21	231	251	UUGGACUGAAGGGAGCUCCUU	.:::.:::.:::: .: :::.	GAGGGGCUUCCUUGGGACCAG	Cleavage		1
ath-miR319c	NM_016474|CCDC174	5.0	-1.0	1	21	528	548	UUGGACUGAAGGGAGCUCCUU	.::::::::.. .::::::.	GAGGAGCUCUUCGUAGUCCAG	Translation		1
ath-miR319c	NM_001256339|NKX3-1	5.0	-1.0	1	21	991	1011	UUGGACUGAAGGGAGCUCCUU	::::. .:: .::.::::::.	AAGGGCUUCAUUUUAGUCCAG	Cleavage		1
ath-miR319c	NM_198827|GPR133	5.0	-1.0	1	21	1889	1909	UUGGACUGAAGGGAGCUCCUU	::::: :: .:::.:::..:.	AAGGAACUAUCUUUAGUUUAG	Cleavage		1
ath-miR319c	NM_017643|MBTD1	5.0	-1.0	1	21	2270	2290	UUGGACUGAAGGGAGCUCCUU	::::: .:..:: :::::..:	AAGGACUUUUCUACAGUCUGA	Cleavage		1
ath-miR319c	NM_001099669|HIGD1A	5.0	-1.0	1	21	29	49	UUGGACUGAAGGGAGCUCCUU	.:::::::. :::.:::. .:	GAGGAGCUUGCUUUAGUUAGA	Cleavage		1
ath-miR319c	NM_001146191|MPZL1	5.0	-1.0	1	21	860	880	UUGGACUGAAGGGAGCUCCUU	.:::::.:.:.::: ::.::	GAGGAGUUUCUUUCCUUCUAA	Cleavage		1
ath-miR319c	NM_024569|MPZL1	5.0	-1.0	1	21	937	957	UUGGACUGAAGGGAGCUCCUU	.:::::.:.:.::: ::.::	GAGGAGUUUCUUUCCUUCUAA	Cleavage		1
ath-miR319c	NM_001256601|TRIM46	5.0	-1.0	1	21	163	183	UUGGACUGAAGGGAGCUCCUU	:::.::::.:::: : :::	CAGGGGCUCUCUUCUGCCCAC	Cleavage		1
ath-miR319c	NM_001012761|RGMB	5.0	-1.0	1	21	571	590	UUGGACUGAAGGGAGCUCCUU	::: :::::.::::: ::.::	AAGAAGCUCUCUUCA-UCUAA	Cleavage		1
ath-miR319c	NM_015253|WSCD1	5.0	-1.0	1	21	1416	1438	UUGGACUGAAGGGAG--CUCCUU	:.:::: :::::::::: :..:	AGGGAGACCUCCCUUCAGCCUGA	Cleavage		1
ath-miR319c	NM_001164747|RASSF8	5.0	-1.0	1	21	3590	3610	UUGGACUGAAGGGAGCUCCUU	::::::::..:::: : ::	CAGGAGCUCUUUUCAAUGCAU	Cleavage		1
ath-miR319c	NM_001134775|KLC2	5.0	-1.0	1	21	407	427	UUGGACUGAAGGGAGCUCCUU	::::::::::::::	GCGCGCCUCCCUUCAGUCCAC	Cleavage		2
ath-miR319c	NM_001134774|KLC2	5.0	-1.0	1	21	407	427	UUGGACUGAAGGGAGCUCCUU	::::::::::::::	GCGCGCCUCCCUUCAGUCCAC	Cleavage		2
ath-miR319c	NM_020377|CYSLTR2	5.0	-1.0	1	21	1017	1037	UUGGACUGAAGGGAGCUCCUU	.:: .:.:::.::: :::::	GAGAGGUUCCUUUCUGUCCAC	Cleavage		1
ath-miR319c	NM_007345|ZNF236	5.0	-1.0	1	21	518	538	UUGGACUGAAGGGAGCUCCUU	:: :. :::..:::::::.:	AAUGGACUCUUUUCAGUCUAC	Cleavage		1
ath-miR319c	NM_018196|TMLHE	5.0	-1.0	1	21	2224	2244	UUGGACUGAAGGGAGCUCCUU	:: : ::::::::.::: ::	AAUGUGCUCCCUUUAGUACAC	Cleavage		1
ath-miR319c	NM_004481|GALNT2	5.0	-1.0	1	21	806	826	UUGGACUGAAGGGAGCUCCUU	..::.:::.::: ::: :::	GGGGGGCUUCCUCCAGACCAC	Cleavage		1
ath-miR319c	NM_021255|PELI2	5.0	-1.0	1	21	379	399	UUGGACUGAAGGGAGCUCCUU	: : ::.:: ::::::: ::.	AUGAAGUUCACUUCAGUGCAG	Cleavage		2
ath-miR319c	NM_172362|KCNH1	5.0	-1.0	1	21	701	721	UUGGACUGAAGGGAGCUCCUU	:::.:.::.:: :.:: :::	CAGGGGUUCUCUGCGGUGCAA	Cleavage		1
ath-miR319c	NM_178335|CCDC50	5.0	-1.0	1	21	6273	6293	UUGGACUGAAGGGAGCUCCUU	::: ::. .:.::::::.::	AAGCAGUCUCUUUCAGUUCAC	Cleavage		1
ath-miR319c	NM_000231|SGCG	5.0	-1.0	1	21	450	470	UUGGACUGAAGGGAGCUCCUU	:::::::::::..::	CACAUCCUCCCUUCAGUUUAA	Cleavage		1
ath-miR319c	NM_000325|PITX2	5.0	-1.0	1	21	151	171	UUGGACUGAAGGGAGCUCCUU	:. :::::::.:: : :.:::	AGAGAGCUCCUUUGAUUUCAA	Cleavage		1
ath-miR319c	NM_001171162|ZMYM3	5.0	-1.0	1	21	803	823	UUGGACUGAAGGGAGCUCCUU	:::::::.:::.:::	AACUGCCUCCCUUUAGUUCAA	Cleavage		1
ath-miR319c	NM_016183|MRTO4	5.0	-1.0	1	21	825	845	UUGGACUGAAGGGAGCUCCUU	.::. .::.:::::::::	UGGGGUUUCUCUUCAGUCCUG	Cleavage		1
ath-miR319c	NM_012458|TIMM13	5.0	-1.0	1	21	983	1003	UUGGACUGAAGGGAGCUCCUU	:. :.::::::: ::: :::.	AGAGGGCUCCCUGCAGGCCAG	Cleavage		1
ath-miR319c	NM_152341|PAQR4	5.0	-1.0	1	21	1217	1237	UUGGACUGAAGGGAGCUCCUU	.::: :::::: ::::::..	GAGGUGCUCCCCACAGUCCGG	Translation		1
ath-miR319c	NM_001142935|MXD3	5.0	-1.0	1	21	1580	1601	UUGGACUG-AAGGGAGCUCCUU	::::::.::: ::::::::	CUGGAGCUUCCUGACAGUCCAA	Cleavage		1
ath-miR319c	NM_001161574|MAFF	5.0	-1.0	1	21	1268	1288	UUGGACUGAAGGGAGCUCCUU	:.::.: :: ::: ::::::.	AGGGGGAUCGCUUGAGUCCAG	Cleavage		1
ath-miR319c	NM_032550|AFAP1L2	5.0	-1.0	1	21	639	659	UUGGACUGAAGGGAGCUCCUU	:: :: .::..: ::::::::	AAAGACUUCUUUCCAGUCCAA	Cleavage		1
ath-miR319c	NM_002296|LBR	5.0	-1.0	1	21	1158	1178	UUGGACUGAAGGGAGCUCCUU	::: :.:.:.::.:::..::	AAGUCGUUUCUUUUAGUUUAA	Cleavage		1
ath-miR319c	NM_030773|TUBB1	5.0	-1.0	1	21	262	282	UUGGACUGAAGGGAGCUCCUU	:: : ::::::::.. :.:::	AAAGUGCUCCCUUUGUUUCAA	Cleavage		1
ath-miR319c	NM_001077702|MIER1	5.0	-1.0	1	21	1412	1432	UUGGACUGAAGGGAGCUCCUU	: ::: :::.::::::::	CAAGAGAUCCUUUCAGUCCCU	Cleavage		1
ath-miR319c	NM_005732|RAD50	5.0	-1.0	1	21	1878	1898	UUGGACUGAAGGGAGCUCCUU	.:: .::: :.:::: :::::	GAGUGGCUGCUUUCAUUCCAA	Cleavage		1
ath-miR319c	NM_001160154|MGAT4A	5.0	-1.0	1	21	1054	1074	UUGGACUGAAGGGAGCUCCUU	:.::: ::.. : ::::::::	AGGGAACUUUAUCCAGUCCAA	Translation		1
ath-miR319c	NM_001146112|MIER1	5.0	-1.0	1	21	2985	3005	UUGGACUGAAGGGAGCUCCUU	: ::: :::.::::::::	CAAGAGAUCCUUUCAGUCCCU	Cleavage		1
ath-miR319c	NM_014293|NPTXR	5.0	-1.0	1	21	1281	1301	UUGGACUGAAGGGAGCUCCUU	:: :::::::::..: .:::	AACCAGCUCCCUUUGGAUCAA	Cleavage		1
ath-miR319c	NM_005885|MARCH6	5.0	-1.0	1	21	4605	4625	UUGGACUGAAGGGAGCUCCUU	.::::: :::.::.. :.::.	GAGGAGAUCCUUUUGCUUCAG	Cleavage		1
ath-miR319c	NM_012214|MGAT4A	5.0	-1.0	1	21	5189	5209	UUGGACUGAAGGGAGCUCCUU	:.::: ::.. : ::::::::	AGGGAACUUUAUCCAGUCCAA	Translation		1
ath-miR319c	NM_000831|GRIK3	5.0	-1.0	1	21	4412	4432	UUGGACUGAAGGGAGCUCCUU	::: .::::::::::::	CAGGCCUUCCCUUCAGUCCUG	Cleavage		1
ath-miR319c	NM_001202514|MXD1	5.0	-1.0	1	21	4295	4315	UUGGACUGAAGGGAGCUCCUU	:.::::: ..::::: :..:.	AGGGAGCAUUCUUCAUUUUAG	Cleavage		1
ath-miR319c	NM_201431|RASSF6	5.0	-1.0	1	21	643	663	UUGGACUGAAGGGAGCUCCUU	:: :: ::..: :::::.:::	AAAGACCUUUCAUCAGUUCAA	Translation		1
ath-miR319c	NM_001527|HDAC2	5.0	-1.0	1	21	1137	1157	UUGGACUGAAGGGAGCUCCUU	::: : .::.::::::: ::.	AAGUAUUUCUCUUCAGUGCAG	Cleavage		1
ath-miR319c	NM_001142936|DAGLB	5.0	-1.0	1	21	368	387	UUGGACUGAAGGGAGCUCCUU	:.: :::::..:::: :::::	AGGCAGCUCUUUUCA-UCCAA	Cleavage		1
ath-miR319c	NM_024120|NDUFAF5	5.0	-1.0	1	21	1114	1134	UUGGACUGAAGGGAGCUCCUU	:.::::::::::...:	UUAUUGUUCCCUUCAGUUUGA	Cleavage		1
ath-miR319c	NM_033244|PML	5.0	-1.0	1	21	261	281	UUGGACUGAAGGGAGCUCCUU	:::::: :::: : :::::	CAGGAGCGCCCUGCCGUCCAC	Cleavage		1
ath-miR319c	NM_006305|ANP32A	5.0	-1.0	1	21	1182	1204	UUGGACUGAAGGGAGC--UCCUU	..::: :::.:.:: :::::::	GGGGAUGGCUUCUUUGAGUCCAA	Cleavage		1
ath-miR319c	NM_033240|PML	5.0	-1.0	1	21	741	761	UUGGACUGAAGGGAGCUCCUU	:::::: :::: : :::::	CAGGAGCGCCCUGCCGUCCAC	Cleavage		1
ath-miR319c	NM_001080437|SNED1	5.0	-1.0	1	21	1056	1076	UUGGACUGAAGGGAGCUCCUU	.:.:::.::.::::::	UUAAGGUUCCUUUUAGUCCAU	Cleavage		1
ath-miR319c	NM_152289|ZNF561	5.0	-1.0	1	21	2384	2404	UUGGACUGAAGGGAGCUCCUU	:::. . .: ::::::::::	CAGGGUUAUCAUUCAGUCCAA	Translation		2
ath-miR319c	NM_024928|OBFC1	5.0	-1.0	1	21	162	182	UUGGACUGAAGGGAGCUCCUU	.::::::::: :::::	UGUUGGCUCCCUUCUGUCCAC	Cleavage		1
ath-miR319c	NM_001270527|STOM	5.0	-1.0	1	21	52	72	UUGGACUGAAGGGAGCUCCUU	:::::.:::.:: .:::	UUAUAGCUCUCUUUAGCUCAA	Cleavage		1
ath-miR319c	NM_001166688|PFKM	5.0	-1.0	1	21	168	188	UUGGACUGAAGGGAGCUCCUU	.::::::::.::.:: . .:	UGGGAGCUCCUUUUAGGUAGA	Cleavage		1

[truncated: 18 more sheets: ath-miR156a-5p, ath-miR156b-5p, ath-miR156c-5p, ath-miR156d-5p, ath-miR156e, ath-miR156f-5p, ath-miR156g, ath-miR159a, ath-miR159b-3p, ath-miR159c, ath-miR164a, ath-miR164b-5p, ath-miR164c-5p, ath-miR167a-5p, ath-miR167b, ath-miR167d, ath-miR166a-3p, ath-miR8175]
